# Supplementary material for: Identification of small molecule inhibitors for the Brachyspira pilosicoli glutamate racemase (Bp-MurI) enzyme using a computational and experimental approach
Source: Sci Rep. 2026 Apr 2;16:15632. doi: 10.1038/s41598-026-46506-w (PMC13186945; doi:10.1038/s41598-026-46506-w)
Supplement: Supplementary file 1 — Supplementary Material 1 [file 41598_2026_46506_MOESM1_ESM.xlsx]

## Sheet: Sheet1
Plate_No	Well	Code	Catalogue_Ref	molformula	molweight	Product_name	SMILES	PARENT_MW	salts	casno
HD40001	A02	AC10018	AC10018SC	C17 H18 F2 N2	288.339	1-[bis(4-fluorophenyl)methyl]piperazine	FC1=CC=C(C=C1)C(C2=CC=C(F)C=C2)N3CCNCC3	288.34		27469-60-9
HD40001	A03	AC12157	AC12157SC	C10 H9 N O	159.187	4-methyl-2-quinolinol	NC1=NC(N=CN2)=C2C(SC)=N1	159.2		607-66-9
HD40001	A04	AC13917	AC13917SC	C11 H16 N2 . 2 Cl H	249.183	1-(2-methylphenyl)piperazine dihydrochloride	CN(C)CC1=CNC2=C1C=C(C=C2)OCC3=CC=CC=C3	176.3	2 HCl	70849-60-4
HD40001	A05	AC27191	AC27191SC	C9 H9 N3 O	175.19	5,7-dimethylpyrido[2,3-d]pyrimidin-4(3H)-one	O=C(O)C1=CC=C(Br)O1	175.19		1913-72-0
HD40001	A06	AC29806	AC29806SC	C7 H8 N6 O . Cl H	246.66	(2,4-diaminopteridin-6-yl)methanol hydrochloride hydrate	O=C(O)C(N)CC1=CNC2=C1C=C(Br)C=C2	192.18	HCl; hydrate	73978-41-3
HD40001	A07	AC34541	AC34541SC	C7 H5 N3 O2 S	195.202	5-nitro-1,2-benzisothiazol-3-amine	O=C(O)C1=CC(OC)=CC(OC)=C1	195.2		84387-89-3
HD40001	A08	AC42043	AC42043SC	C14 H13 N O2	227.262	1,2,3,4-tetrahydro-9-acridinecarboxylic acid hydrate	FC(C=C1)=CC2=C1NC=C2CC(N)C(O)=O	227.3	hydrate	38186-54-8
HD40001	A09	AW00107	AW00107SC	C13 H19 F N2 O	238.304	2-[4-(4-fluorobenzyl)piperazino]ethan-1-ol	OC1=NC(C=CC=C2)=C2C(C)=C1	238.3		174561-11-6
HD40001	A10	AW00142	AW00142SC	C11 H16 N4 O3	252.272	2-[4-(3-nitro-2-pyridyl)piperazino]ethan-1-ol	NC1=CC=C2SC3=NCCN3C2=C1	252.27		215434-62-1
HD40001	A11	AW00178	AW00178SC	C18 H14 Cl F3 N4 S	410.85	N-(5-chloro-2-methylphenyl)-N'-{4-[5-(trifluoromethyl)-1H-pyrazol-1-yl]phenyl}thiourea	CN(C)CC1=CNC2=C1C=C(OC)C=C2	410.84
HD40001	B02	AC10402	AC10402SC	C6 H7 N5 S	181.222	6-(methylsulfanyl)-7H-purin-2-ylamine	C12=C(C=CC=C2)NC3=C1C=CN=C3	181.21		1198-47-6
HD40001	B03	AC12308	AC12308SC	C9 H9 N3 S	191.257	2,3-dihydroimidazo[2,1-b][1,3]benzothiazol-6-amine	OC1=C(C=CC=C2)C2=NC(O)=C1	191.25		78291-99-3
HD40001	B04	AC14674	AC14674SC	C11 H11 F N2 O2	222.218	2-amino-3-(6-fluoro-1H-indol-3-yl)propanoic acid	NC1=C(CCCC2)C2=NC3=C1C=CC=C3	222.22		7730-20-3
HD40001	B05	AC27651	AC27651SC	C8 H8 N2 O3 S	212.228	1-methyl-1H-benzimidazole-2-sulfonic acid	OC1CN(CCC1)CC2=CC=CC=C2.Cl	212.22		5533-38-0
HD40001	B06	AC30194	AC30194SC	C10 H11 N O3	211.221	6-hydroxy-1,2,3,4-tetrahydro-3-isoquinolinecarboxylic acid hydrate	OC(C(C1)NCC2=C1C=C(O)C=C2)=O	193.2	hydrate	134388-87-7
HD40001	B07	AC34762	AC34762SC	C10 H7 N O3	189.169	8-hydroxy-2-quinolinecarboxylic acid	NC(C(O)=O)CC1=CNC2=C1C=CC(F)=C2	189.17		1571-30-8
HD40001	B08	AC42061	AC42061SC	C9 H17 N O	155.239	2,2,6,6-tetramethyltetrahydro-4(1H)-pyridinone	OC1=CC=C(C=C1)N2C=NC=C2	155.2		826-36-8
HD40001	B09	AW00111	AW00111SC	C13 H19 N3 O3	265.31	2-[4-(4-nitrobenzyl)piperazino]ethan-1-ol	OC1=CC=C(C=C1)N2N=CN=C2	265.31		175134-93-7
HD40001	B10	AW00143	AW00143SC	C16 H20 Cl N5 O	333.821	2-{4-[5-chloro-6-methyl-2-(2-pyridyl)pyrimidin-4-yl]piperazino}ethan-1-ol	NC(N1)=NC2=CC=CC3=C2C1=CC=C3.Br	333.82
HD40001	B11	AW00179	AW00179SC	C18 H12 F6 N4 O2	430.307	N-[4-(trifluoromethoxy)phenyl]-N'-{4-[5-(trifluoromethyl)-1H-pyrazol-1-yl]phenyl}urea	CN(C)C1=C2C(NC=N2)=NC=N1	430.31
HD40001	C02	AC10608	AC10608SC	C18 H20 N2 O	280.369	N-{[5-(benzyloxy)-1H-indol-3-yl]methyl}-N,N-dimethylamine	O=C(C)NCCC1=CNC2=C1C=C(O)C=C2	280.37		1453-97-0
HD40001	C03	AC12586	AC12586SC	C12 H16 N2 O	204.271	N-[(5-methoxy-1H-indol-3-yl)methyl]-N,N-dimethylamine	O=C1C(C(N=CN1)=NC(C)=C2)=C2C	204.3		16620-52-3
HD40001	C05	AC29083	AC29083SC	C5 H5 F3 N2 O	166.101	1-methyl-3-(trifluoromethyl)-1H-pyrazol-5-ol	CN(C(S(O)(=O)=O)=N1)C2=C1C=CC=C2	166.1		122431-37-2
HD40001	C06	AC30928	AC30928SC	C10 H9 N O2	175.186	methyl 1H-indole-3-carboxylate	FC(F)(F)C(C=C1O)=NN1C	175.2		942-24-5
HD40001	C07	AC35494	AC35494SC	C10 H8 O4	192.169	7-methoxy-1-benzofuran-2-carboxylic acid	NC(SC1=C2CCCCC1)=C2C(OCC)=O	192.17		4790-79-8
HD40001	C08	AW00005	AW00005SC	C9 H8 N2 O S2	224.307	N1-[4-(2-thienyl)-1,3-thiazol-2-yl]acetamide	O=C(C1=CC2=C(C=C1)NC(C)=N2)O	224.3
HD40001	C09	AW00114	AW00114SC	C15 H15 F4 N O4	349.279	diethyl 2-{[2-fluoro-5-(trifluoromethyl)anilino]methylidene}malonate	ClC1=CC(OC(O)=N2)=C2C=C1	349.28
HD40001	C10	AW00155	AW00155SC	C13 H12 F3 N3 O4 S	363.315	N4-(1,3-benzodioxol-5-ylmethyl)-1-methyl-3-(trifluoromethyl)-1H-pyrazole-4-sulfonamide	S=C1N(C)C2=C(O1)C=CC=C2	363.31
HD40001	C11	AW00180	AW00180SC	C17 H20 Cl N3 O4 S	397.881	4-{2-[4-(6-chloro-1,3-benzothiazol-2-yl)piperazino]ethoxy}-4-oxobutanoic acid	NC1=NC(SC)=NC2=C1C=CC=C2	397.88
HD40001	D02	AC10702	AC10702SC	C5 H3 Br O3	190.98	5-bromo-2-furoic acid	NC1=NC(N)=NC(N=C2)=C1N=C2CO.Cl	190.98		585-70-6
HD40001	D04	AC17979	AC17979SC	C9 H8 N2 O	160.175	4-(1H-imidazol-1-yl)phenol	OC(C(C1)NCC2=C1C=C(O)C=C2)=O	160.2		10041-02-8
HD40001	D05	AC29286	AC29286SC	C12 H17 N O2 S	239.337	ethyl 2-amino-5,6,7,8-tetrahydro-4H-cyclohepta[b]thiophene-3-carboxylate	O=C(OC)C1=CNC2=C1C=CC=C2	239.33		40106-13-6
HD40001	D06	AC31181	AC31181SC	C5 H2 F6 N2	204.073	3,5-bis(trifluoromethyl)-1H-pyrazole	FC(F)(F)C1=NNC(C(F)(F)F)=C1	204.07		14704-41-7
HD40001	D07	AC35726	AC35726SC	C6 H11 N5 O	169.187	N-(4-amino-6-ethoxy-1,3,5-triazin-2-yl)-N-methylamine	ClC1=CC2=C(C=C1)N=CC=C2	169.19		62096-63-3
HD40001	D08	AW00029	AW00029SC	C12 H16 N2 O2 S3	316.468	N2,N2-diethyl-5-(2-methyl-1,3-thiazol-4-yl)thiophene-2-sulfonamide	[O-][N+](C1=C2C(C=NN2)=CC=C1)=O	316.45
HD40001	D09	AW00118	AW00118SC	C7 H4 F3 N3 O	203.123	6-(trifluoromethyl)-1H-1,2,3-benzotriazol-1-ol	C1(/N=C\C2=CC=CC=C2)=CC=CC3=CC=CC=C13	203.12		26198-21-0
HD40001	D10	AW00166	AW00166SC	C10 H6 F3 N3 O2	257.17	1-(4-nitrophenyl)-5-(trifluoromethyl)-1H-pyrazole	[O-]S(OC1=CNC2=C1C=CC=C2)(=O)=O.[K+]	257.17
HD40001	D11	AW00184	AW00184SC	C17 H20 Cl N3 O4 S2	429.947	2-[(2-{2-[4-(6-chloro-1,3-benzothiazol-2-yl)piperazino]ethoxy}-2-oxoethyl)thio]acetic acid	[O-][N+](C1=CC2=C(SN=C2N)C=C1)=O	429.94
HD40001	E02	AC10751	AC10751SC	C11 H11 Br N2 O2	283.124	2-amino-3-(5-bromo-1H-indol-3-yl)propanoic acid	O=C(O)C1=CC=C2C(C(O)=CC=C2)=N1	283.12		6548-09-0
HD40001	E03	AC12926	AC12926SC	C11 H8 N2	168.198	9H-beta-carboline	O=C(O)C(O1)=CC2=C1C(OC)=CC=C2	168.2		244-63-3
HD40001	E04	AC18635	AC18635SC	C8 H7 N3 O	161.163	4-(1H-1,2,4-triazol-1-yl)phenol	NC1=NC(NC)=NC(OCC)=N1	161.16		68337-15-5
HD40001	E05	AC29314	AC29314SC	C9 H8 N2 O2	176.174	2-methyl-1H-benzimidazole-5-carboxylic acid	O=C(O)C1(CCSCC1)N.Cl	176.17		709-19-3
HD40001	E06	AC31488	AC31488SC	C9 H6 Cl N	163.606	6-chloroquinoline	O=C(O)C1=C(C=CC=C2)C2=NC3=C1C=CC=C3	163.6		612-57-7
HD40001	E07	AC36050	AC36050SC	C6 H11 N O2 S . Cl H	197.685	4-aminotetrahydro-2H-thiopyran-4-carboxylic acid hydrochloride	NC1=CC=CC(C(N2)=O)=C1C2=O	161.22	HCl	67639-41-2
HD40001	E08	AW00032	AW00032SC	C13 H12 N2 O3 S3	340.447	N2-(2-furylmethyl)-5-(2-methyl-1,3-thiazol-4-yl)thiophene-2-sulfonamide	OC1=NC2=C(S1)C=CC=C2	340.43
HD40001	E09	AW00120	AW00120SC	C13 H16 Cl N3 O S	297.808	2-[4-(6-chloro-1,3-benzothiazol-2-yl)piperazino]ethan-1-ol	O=C(O)C1=C(CCCC2)C2=NC3=C1C=CC=C3	297.8		215434-50-7
HD40001	E10	AW00168	AW00168SC	C18 H12 F3 N3 O3	375.305	2-({4-[5-(trifluoromethyl)-1H-pyrazol-1-yl]anilino}carbonyl)benzoic acid	O=C1CC(C)(C)NC(C)(C)C1	375.31
HD40001	E11	AW00191	AW00191SC	C18 H16 Cl3 F3 N4 S	483.771	N1-(3,4-dichlorophenyl)-4-[3-chloro-5-(trifluoromethyl)-2-pyridyl]-1,4-diazepane-1-carbothioamide	CC(NC1=NC(C2=CC=CS2)=CS1)=O	483.77
HD40001	F02	AC11546	AC11546SC	C9 H10 O4	182.174	3,5-dimethoxybenzoic acid	CC1=NC(C2=CC=C(S(N(CC)CC)(=O)=O)S2)=CS1	182.18		1132-21-4
HD40001	F03	AC13220	AC13220SC	C9 H7 N O2	161.159	2,4-quinolinediol	CC1=NC(C2=CC=C(S(NCC3=CC=CO3)(=O)=O)S2)=CS1	161.2		86-95-3
HD40001	F04	AC21366	AC21366SC	C11 H9 N3 . Br H	282.145	1H-perimidin-2-amine hydrobromide hydrate	C1(C2=CC=CS2)=NNC=C1	183.21	HBr; hydrate	40835-96-9
HD40001	F05	AC29726	AC29726SC	C7 H4 Cl N O2	169.567	6-chloro-1,3-benzoxazol-2-ol	OCCN1CCN(CC1)C2=NC=C(Cl)C=C2C(F)(F)F	169.6		19932-84-4
HD40001	F06	AC32877	AC32877SC	C7 H5 N3 O2	163.136	7-nitro-1H-indazole	OCCN1CCN(CC1)C2=NC=C(C(F)(F)F)C=C2Cl	163.14		2942-42-9
HD40001	F07	AC40022	AC40022SC	C14 H9 N O2	241.25	9-acridinecarboxylic acid hydrate	FC(C=C1)=CC=C1CN2CCN(CCO)CC2	223.23	hydrate	5336-90-3
HD40001	F08	AW00038	AW00038SC	C7 H6 N2 S	150.204	3-thien-2-yl-1H-pyrazole	[O-][N+](C(C=C1)=CC=C1CN2CCN(CCO)CC2)=O	150.2		19933-24-5
HD40001	F09	AW00136	AW00136SC	C19 H18 F3 N5 O4 S	469.442	1-[4-({4-[4-(trifluoromethyl)pyrimidin-2-yl]piperazino}sulfonyl)phenyl]pyrrolidine-2,5-dione	FC1=C(NC=C(C(OCC)=O)C(OCC)=O)C=C(C(F)(F)F)C=C1	469.44
HD40001	F10	AW00169	AW00169SC	C17 H11 Cl F3 N3 O	365.741	N1-{4-[5-(trifluoromethyl)-1H-pyrazol-1-yl]phenyl}-4-chlorobenzamide	ON1C2=C(N=N1)C=CC(C(F)(F)F)=C2	365.74
HD40001	F11	AW00192	AW00192SC	C17 H17 Cl F3 N5 S	415.869	N1-(3-pyridyl)-4-[3-chloro-5-(trifluoromethyl)-2-pyridyl]-1,4-diazepane-1-carbothioamide	ClC1=CC2=C(C=C1)N=C(S2)N(CC3)CCN3CCO	415.86
HD40001	G03	AC13350	AC13350SC	C13 H14 N2	198.268	1,2,3,4-tetrahydro-9-acridinamine	O=C(CC1)N(C1=O)C(C=C2)=CC=C2S(N(CC3)CCN3C4=NC=CC(C(F)(F)F)=N4)(=O)=O	198.3		321-64-2
HD40001	G04	AC22646	AC22646SC	C7 H9 N5	163.183	N,N-dimethyl-9H-purin-6-amine	FC(F)(F)C1=NC(N(CC2)CCN2C(NC3=CC=C(F)C=C3F)=S)=NC=C1	163.18		938-55-6
HD40001	G05	AC29729	AC29729SC	C8 H7 N O S	165.215	3-methyl-1,3-benzoxazole-2(3H)-thione	FC(F)(F)C1=NC(N(CC2)CCN2C(NC3=CC=C(F)C(Cl)=C3)=S)=NC=C1	165.2		13673-63-7
HD40001	G06	AC33318	AC33318SC	C17 H13 N	231.297	N-(1-naphthyl)-N-(phenylmethylene)amine	O=[N+](C1=CC=CN=C1N2CCN(CCO)CC2)[O-]	231.3		890-51-7
HD40001	G07	AC40100	AC40100SC	C8 H6 N2 O2	162.147	4-amino-1H-isoindole-1,3(2H)-dione	ClC(C(C)=N1)=C(N=C1C2=CC=CC=N2)N(CC3)CCN3CCO	162.15		2518-24-3
HD40001	G08	AW00098	AW00098SC	C12 H15 Cl F3 N3 O	309.717	2-{4-[5-chloro-3-(trifluoromethyl)-2-pyridyl]piperazino}ethan-1-ol	O=S(C(C(C(F)(F)F)=N1)=CN1C)(NCC(C=C2)=CC3=C2OCO3)=O	309.72		215434-39-2
HD40001	G09	AW00138	AW00138SC	C16 H14 F5 N5 S	403.378	N1-(2,4-difluorophenyl)-4-[4-(trifluoromethyl)pyrimidin-2-yl]piperazine-1-carbothioamide	FC(F)(F)C1=CC=NN1C(C=C2)=CC=C2[N+]([O-])=O	403.37
HD40001	G10	AW00170	AW00170SC	C14 H10 F3 N3 O3	325.245	4-oxo-4-{4-[5-(trifluoromethyl)-1H-pyrazol-1-yl]anilino}but-2-enoic acid	FC(F)(F)C1=CC=NN1C2=CC=C(NC(C3=C(C(O)=O)C=CC=C3)=O)C=C2	325.25
HD40001	G11	AW00193	AW00193SC	C18 H17 Cl2 F3 N4 S	449.326	N1-(4-chlorophenyl)-4-[3-chloro-5-(trifluoromethyl)-2-pyridyl]-1,4-diazepane-1-carbothioamide	FC(F)(F)C1=CC=NN1C(C=C2)=CC=C2NC(C(C=C3)=CC=C3Cl)=O	449.32
HD40001	H02	AC11968	AC11968SC	C11 H11 F N2 O2	222.218	2-amino-3-(5-fluoro-1H-indol-3-yl)propanoic acid	FC(F)(F)C1=CC=NN1C2=CC=C(NC(/C=C/C(O)=O)=O)C=C2	222.22		154-08-5
HD40001	H03	AC13425	AC13425SC	C12 H17 N O . Cl H	227.733	1-benzyl-3-piperidinol hydrochloride	ClC1=CC=C2N=C(SC2=C1)N(CC3)CCN3CCOC(/C=C/C(O)=O)=O	191.3	HCl	105973-51-1
HD40001	H04	AC22693	AC22693SC	C12 H14 N2 O2	218.255	N-[2-(5-hydroxy-1H-indol-3-yl)ethyl]acetamide	FC(F)(F)C1=CC=NN1C2=CC=C(NC(NC3=CC(Cl)=CC=C3C)=S)C=C2	218.25		17994-17-1
HD40001	H05	AC29790	AC29790SC	C9 H9 N3 S	191.257	2-(methylsulfanyl)-4-quinazolinamine	FC(F)(F)C1=CC=NN1C(C=C2)=CC=C2NC(NC(C=C3)=CC=C3OC(F)(F)F)=O	191.25		63963-40-6
HD40001	H06	AC33706	AC33706SC	C8 H6 N O4 S . K	251.302	3-Indoxyl sulfate potassium salt	ClC1=CC=C2N=C(SC2=C1)N(CC3)CCN3CCOC(CCC(O)=O)=O	213.21	K	2642-37-7
HD40001	H07	AC40197	AC40197SC	C7 H5 N O S	151.189	1,3-benzothiazol-2-ol	ClC1=CC=C2N=C(SC2=C1)N(CC3)CCN3CCOC(CSCC(O)=O)=O	151.2		934-34-9
HD40001	H08	AW00100	AW00100SC	C12 H15 Cl F3 N3 O	309.717	2-{4-[3-chloro-5-(trifluoromethyl)-2-pyridyl]piperazino}ethan-1-ol	ClC1=C(N=CC(C(F)(F)F)=C1)N(CCC2)CCN2C(NC(C=C3)=CC(Cl)=C3Cl)=S	309.72		215434-40-5
HD40001	H09	AW00139	AW00139SC	C16 H14 Cl F4 N5 S	419.833	N1-(3-chloro-4-fluorophenyl)-4-[4-(trifluoromethyl)pyrimidin-2-yl]piperazine-1-carbothioamide	ClC1=C(N=CC(C(F)(F)F)=C1)N(CCC2)CCN2C(NC3=CC=CN=C3)=S	419.83
HD40001	H10	AW00174	AW00174SC	C17 H18 Cl N3 O4 S	395.865	4-{2-[4-(6-chloro-1,3-benzothiazol-2-yl)piperazino]ethoxy}-4-oxobut-2-enoic acid	ClC1=C(N=CC(C(F)(F)F)=C1)N(CCC2)CCN2C(NC(C=C3)=CC=C3Cl)=S	395.86
HD40001	H11	AW00194	AW00194SC	C18 H18 Cl F3 N4 S	414.881	N1-phenyl-4-[3-chloro-5-(trifluoromethyl)-2-pyridyl]-1,4-diazepane-1-carbothioamide	ClC1=C(N=CC(C(F)(F)F)=C1)N(CCC2)CCN2C(NC3=CC=CC=C3)=S	414.88
HD40002	A02	EN00006	EN00006SC	C9 H14 N4 O3	226.235	4-(1,3-dimethyl-4-nitro-1H-pyrazol-5-yl)morpholine	O=C(NNC(NC(C)C)=S)[C@H]1[C@H](CC2)O[C@H]2C1	226.23
HD40002	A03	EN00023	EN00023SC	C10 H9 Cl2 N O S2	294.225	methyl N-(2,6-dichlorobenzoyl)-(methylthio)methanimidothioate	ClC1=C(N=CC(C(F)(F)F)=C1)N(CCC2)CCN2C(NC3=CC(C(F)(F)F)=CC(C(F)(F)F)=C3)=S	294.21		116800-83-0
HD40002	A04	EN00034	EN00034SC	C13 H16 Cl2 N2 O S	319.254	methyl N-(2,6-dichlorobenzoyl)-(diethylamino)methanimidothioate	O=C(NC(C=C1)=CC=C1OC(F)(F)F)NC2=CC=C(C=C2)C3=NCCO3	319.25
HD40002	A05	EN00061	EN00061SC	C11 H11 N S2	221.347	3,3-di(methylthio)-2-phenylacrylonitrile	FC(F)(F)C1=CC=CN=C1NCCNC=C(C(OCC)=O)C(OCC)=O	221.33
HD40002	A07	EN00101	EN00101SC	C9 H10 O2 S2	214.308	1-(2-furyl)-3,3-di(methylthio)prop-2-en-1-one	ClC1=CC(C(F)(F)F)=CN=C1N(CCC2)CCN2CC(NC3=C(F)C=CC=C3F)=O	214.3
HD40002	A08	EN00147	EN00147SC	C11 H11 N3 O	201.228	4-methoxy-6-phenylpyrimidin-2-amine	O=C(OCC)C(C(C1=NC=C(C)C=C1)=CS2)=C2N	201.23
HD40002	A09	EN00190	EN00190SC	C14 H8 Cl2 F N S2	344.26	5-chloro-2-[(2-chloro-6-fluorobenzyl)sulfanyl]-1,3-benzothiazole	O=C(OCC)C(C(C1=CC=C(F)C=C1)=CS2)=C2N	344.25
HD40002	A10	EN00209	EN00209SC	C13 H7 Cl2 N O2 S2	344.241	5-chloro-2-[(4-chlorophenyl)sulfonyl]-1,3-benzothiazole	NC1=CC=CC=C1SC2=NC=NC3=C2C(C4=CC=CC=C4)=CS3	344.24
HD40002	A11	EN00231	EN00231SC	C13 H9 Cl2 N O S	298.192	2-chlorophenyl (4-chloroanilino)methanethioate	FC1=CC=C(C=C1)SC2=NC=NC3=C2C(C4=CC=CC=C4)=CS3	298.19
HD40002	B02	EN00009	EN00009SC	C12 H13 N3 O2 S	263.32	1,3-dimethyl-5-[(4-methylphenyl)thio]-4-nitro-1H-pyrazole	FC(F)(F)OC(C=C1)=CC=C1OC(C=C2)=CC=C2NC(NC3=C(Cl)C=CC(Cl)=C3)=S	263.31
HD40002	B03	EN00024	EN00024SC	C15 H19 N3 O3	289.333	5-[4-(tert-butyl)phenoxy]-1,3-dimethyl-4-nitro-1H-pyrazole	FC(F)(F)OC1=CC=C(C=C1)OC(C=C2)=CC=C2NC(NC(C=C3)=CC=C3C(OCC)=O)=S	289.33
HD40002	B04	EN00040	EN00040SC	C15 H18 Cl2 N2 O S	345.292	1-methyl N1-(2,6-dichlorobenzoyl)-3-methylpiperidine-1-carboximidothioate	FC(F)(F)OC1=CC=C(C=C1)OC(C=C2)=CC=C2NC(NC3CCCCCCC3)=S	345.29
HD40002	B05	EN00063	EN00063SC	C12 H12 N2 O2	216.239	N1-[4-(3-cyanopropanoyl)phenyl]acetamide	FC(F)(F)C1=CC=CC=C1NC(NC(C=C2)=CC=C2OC(C=C3)=CC=C3OC(F)(F)F)=S	216.24
HD40002	B06	EN00092	EN00092SC	C16 H10 Cl2 F3 N3 O3	420.173	1-methyl-3-(trifluoromethyl)-1H-pyrazol-5-yl 3-(2,6-dichlorophenyl)-5-methylisoxazole-4-carboxylate	FC(F)(F)OC(C=C1)=CC=C1OC(C=C2)=CC=C2NC(NC(C=C3)=CC=C3OC(F)(F)F)=O	420.17
HD40002	B07	EN00102	EN00102SC	C9 H10 O S3	230.375	3,3-di(methylthio)-1-(2-thienyl)prop-2-en-1-one	FC(F)(F)OC(C=C1)=CC=C1OC(C=C2)=CC=C2NC(NC(C=C3)=CC(Cl)=C3F)=S	230.36
HD40002	B08	EN00150	EN00150SC	C11 H10 Cl N3 O	235.673	4-(4-chlorophenyl)-6-methoxypyrimidin-2-amine	CC1=NC=CC(C(F)(F)F)=C1C2=NN=C(SCC(C(C=C3)=CC=C3Cl)=O)O2	235.67
HD40002	B09	EN00191	EN00191SC	C14 H10 Cl N S2	291.825	2-(benzylsulfanyl)-5-chloro-1,3-benzothiazole	FC(F)(F)C1=CC=NC(SCC(C2=CN=CC=C2)=O)=N1	291.81
HD40002	B10	EN00218	EN00218SC	C10 H11 N O	161.203	4-phenylbut-3-en-2-one oxime	S=C1N(CCN1)C2=C(C(F)(F)F)C=CC=N2	161.2		2887-98-1
HD40002	B11	EN00232	EN00232SC	C13 H10 Cl N O S	263.747	2-chlorophenyl anilinomethanethioate	FC(F)(F)OC(C=C1)=CC=C1OC(C=C2)=CC=C2NC(NC3=CC=C(F)C=C3F)=O	263.74
HD40002	C02	EN00010	EN00010SC	C11 H12 N4 O2 S	264.308	2-[(1,3-dimethyl-4-nitro-1H-pyrazol-5-yl)thio]aniline	COC(C=C1)=C(C=C1Cl)NC(NC2=CC=C(OC3=CC=C(OC(F)(F)F)C=C3)C=C2)=S	264.3
HD40002	C03	EN00025	EN00025SC	C11 H10 F N3 O3	251.216	5-(4-fluorophenoxy)-1,3-dimethyl-4-nitro-1H-pyrazole	FC(F)(F)OC1=CC=C(C=C1)OC2=CC=C(NC(NC(C=C3)=CC=C3CCCC)=S)C=C2	251.22
HD40002	C04	EN00041	EN00041SC	C11 H11 Cl2 N3 O	272.134	N1-hexahydropyrimidin-2-yliden-2,6-dichlorobenzamide	FC(F)(F)OC(C=C1)=CC=C1OC(C=C2)=CC=C2NC(NC3=CC(C)=CC(C)=C3)=S	272.13
HD40002	C05	EN00068	EN00068SC	C15 H10 Cl5 N3 O S	457.595	1-methyl N1-(2,6-dichlorobenzoyl)-2-(2,4,6-trichlorophenyl)hydrazine-1-carboximidothioate	FC(F)(F)C1=CC=NC(SCC(NC(C=C2)=CC=C2Br)=O)=N1	457.59
HD40002	C06	EN00093	EN00093SC	C10 H7 F3 N2 O2 S	276.237	1-methyl-3-(trifluoromethyl)-1H-pyrazol-5-yl thiophene-2-carboxylate	O=C(NC1=CC=C(OC2=CC=C(OC(F)(F)F)C=C2)C=C1)C(C=C3)=CC=C3C(F)(F)F	276.23
HD40002	C07	EN00107	EN00107SC	C5 H8 N4 O2	156.15	1,3-dimethyl-4-nitro-1H-pyrazol-5-amine	FC(F)(F)OC(C=C1)=CC=C1OC(C=C2)=CC=C2NC(C3CC3)=O	156.14		76689-64-0
HD40002	C08	EN00151	EN00151SC	C10 H12 N2 O	176.218	3-(4-methoxyanilino)propanenitrile	O=C(C1=CC=CO1)NC2=CC=C(C=C2)OC(C=C3)=CC=C3OC(F)(F)F	176.22		33141-33-2
HD40002	C09	EN00192	EN00192SC	C14 H8 Cl3 N S2	360.715	5-chloro-2-[(2,6-dichlorobenzyl)sulfanyl]-1,3-benzothiazole	FC(F)(F)OC1=CC=C(C=C1)OC2=CC=C(NC(/C=C/C(O)=O)=O)C=C2	360.7
HD40002	C10	EN00220	EN00220SC	C17 H14 Cl N O2	299.756	1-chloro-2-({[(1-methyl-3-phenylprop-2-enylidene)amino]oxy}carbonyl)benzene	O=C(NC1=CC=C(OC2=CC=C(OC(F)(F)F)C=C2)C=C1)C3=C(F)C=CC=C3F	299.76
HD40002	C11	EN00233	EN00233SC	C8 H8 Cl N O S	201.676	2-chlorophenyl (methylamino)methanethioate	FC(F)(F)OC1=CC=C(OC(C=C2)=CC=C2NC(C3=CC=C(Cl)C(Cl)=C3)=O)C=C1	201.67
HD40002	D02	EN00012	EN00012SC	C14 H16 Cl2 N4 O2 S	375.278	N5-{2-[(2,6-dichlorobenzyl)thio]ethyl}-1,3-dimethyl-4-nitro-1H-pyrazol-5-amine	O=C(C1=CC=CC=C1O)NC2=CC=C(C=C2)OC3=CC=C(OC(F)(F)F)C=C3	375.27
HD40002	D03	EN00026	EN00026SC	C12 H12 Cl N3 O3	281.698	5-(2-chloro-6-methylphenoxy)-1,3-dimethyl-4-nitro-1H-pyrazole	FC(F)(F)OC1=CC=C(C=C1)OC(C=C2)=CC=C2NC(CSCC(O)=O)=O	281.7
HD40002	D04	EN00044	EN00044SC	C11 H15 N O	177.245	3-(dimethylamino)-1-phenylpropan-1-one	O=S(C1=CC(Cl)=C(Cl)C=C1Cl)(NC(C=C2)=CC=C2OC3=CC=C(OC(F)(F)F)C=C3)=O	177.25		3506-36-3
HD40002	D05	EN00072	EN00072SC	C16 H12 Cl2 F3 N3 O S	422.257	1-methyl N1-(2,6-dichlorobenzoyl)-2-[2-(trifluoromethyl)phenyl]hydrazine-1-carboximidothioate	O=S(C1=CC=CC(Cl)=C1)(NC2=CC=C(OC3=CC=C(OC(F)(F)F)C=C3)C=C2)=O	422.25
HD40002	D06	EN00095	EN00095SC	C17 H14 Cl N3 S	327.838	2-(4-chlorophenyl)-6-(methylthio)-5-phenylpyrimidin-4-amine	O=S(C(C=C1)=CC(Cl)=C1NC(C)=O)(NC(C=C2)=CC=C2OC3=CC=C(OC(F)(F)F)C=C3)=O	327.83
HD40002	D07	EN00108	EN00108SC	C8 H8 N2 S2	196.297	5-(methylthio)-3-(2-thienyl)-1H-pyrazole	FC(F)(F)OC1=CC=C(C=C1)OC2=CC=C(NC(CCC(O)=O)=O)C=C2	196.28
HD40002	D08	EN00152	EN00152SC	C10 H12 Cl N O2	213.663	methyl 3-(4-chloroanilino)propanoate	CC1=CC=CC(C)=C1N2C(SCC3=CC(F)=CC(F)=C3)=NN=N2	213.7		21911-88-6
HD40002	D09	EN00193	EN00193SC	C14 H9 Cl2 N S2	326.27	5-chloro-2-[(4-chlorobenzyl)sulfanyl]-1,3-benzothiazole	O=S(C1=CC(Cl)=CC=C1Cl)(N(CCC2)CCN2C(OC(C)(C)C)=O)=O	326.26
HD40002	D10	EN00222	EN00222SC	C15 H13 N O2 S	271.339	2-({[(1-methyl-3-phenylprop-2-enylidene)amino]oxy}carbonyl)thiophene	OC(CNCC(C=C1)=C(Cl)C=C1Cl)CN2C(C(C=C3)=CC=C3F)=CC4=CC=CC=C24	271.33
HD40002	D11	EN00236	EN00236SC	C15 H9 F6 N O S	365.296	3,5-di(trifluoromethyl)phenyl anilinomethanethioate	OC(CNCCC1=CC=C(OC)C(OC)=C1)CN2C3=CC=CC=C3C=C2	365.29
HD40002	E02	EN00013	EN00013SC	C11 H10 Cl N3 O2 S	283.738	5-[(4-chlorophenyl)thio]-1,3-dimethyl-4-nitro-1H-pyrazole	S=C(NCC1=CC=CO1)NC2=CC=C(C=C2)C3=NCCO3	283.73
HD40002	E03	EN00027	EN00027SC	C12 H13 N3 O4	263.252	5-(4-methoxyphenoxy)-1,3-dimethyl-4-nitro-1H-pyrazole	C1(C2=CC=CS2)=CC(C=CC=C3)=C3N1	263.25
HD40002	E04	EN00051	EN00051SC	C10 H9 Cl2 N3 O	258.107	N1-tetrahydro-1H-imidazol-2-yliden-2,6-dichlorobenzamide	FC(F)(F)C1=CN=C(C=C1)N(CCC2)CCN2C(NC3CCCCCCC3)=S	258.11
HD40002	E05	EN00074	EN00074SC	C12 H13 N O S2	251.373	2-(4-methoxyphenyl)-3,3-di(methylthio)acrylonitrile	FC(F)(F)C1=CN=C(C=C1)N(CCC2)CCN2C(NC3=CC(Cl)=CC(Cl)=C3)=S	251.36
HD40002	E06	EN00096	EN00096SC	C11 H12 N2 O4	236.226	5-(3,4-dimethoxybenzyl)-2,3-dihydro-1,3,4-oxadiazol-2-one	CC1=NC(C2=CC=C(S(N(CC3)CCC3C(OCC)=O)(=O)=O)S2)=CS1	236.23
HD40002	E07	EN00120	EN00120SC	C12 H13 N3 O	215.255	4-ethoxy-6-phenylpyrimidin-2-amine	OC(C1(CC(O)=O)CCCC1)=O	215.25
HD40002	E08	EN00164	EN00164SC	C14 H17 N O7	311.288	diethyl 2-({[5-(methoxycarbonyl)-2-furyl]amino}methylidene)malonate	FC(F)(F)C1=NC(OC(C=C2)=CC=C2/C=N/NC(NC3=C(Cl)C=CC(Cl)=C3)=S)=NC=C1	311.29
HD40002	E09	EN00194	EN00194SC	C12 H11 N3 O2 S	261.304	N2-[2-(hydrazinocarbonyl)phenyl]thiophene-2-carboxamide	S=C(N(CC1)CCN1C2=NC=CC(C(F)(F)F)=N2)NC3=CC=CC=C3N4CCOCC4	261.3
HD40002	E10	EN00223	EN00223SC	C21 H16 Cl2 N2 O3	415.274	3-(2,6-dichlorophenyl)-5-methyl-4-({[(1-methyl-3-phenylprop-2-enylidene)amino]oxy}carbonyl)isoxazole	FC(F)(F)C1=NC(N(CC2)CCN2C(NC3=CC=C(C)C=C3C)=S)=NC=C1	415.27
HD40002	E11	EN00242	EN00242SC	C18 H13 Cl2 N S	346.28	2,6-di(4-chlorophenyl)-4-(methylthio)pyridine	FC(F)(F)C1=NC(N(CC2)CCN2CC(O)CSC3=CC=CC=C3)=NC=C1	346.27
HD40002	F02	EN00016	EN00016SC	C10 H19 N5 O2	241.293	N1-(1,3-dimethyl-4-nitro-1H-pyrazol-5-yl)-N3,N3-dimethylpropane-1,3-diamine	FC(F)(F)C1=NC(N(CC2)CCN2C(/C=C/C(O)=O)=O)=NC=C1	241.29
HD40002	F03	EN00029	EN00029SC	C13 H14 Cl2 N2 O2 S	333.238	4-methyl N4-(2,6-dichlorobenzoyl)morpholine-4-carboximidothioate	FC(F)(F)C1=NC(N(CC2)CCN2CC(O)COC(C=C3)=CC=C3F)=NC=C1	333.23
HD40002	F04	EN00056	EN00056SC	C18 H16 Cl4 N2 O S2	482.281	methyl N-(2,6-dichlorobenzoyl)-({2-[(2,6-dichlorobenzyl)thio]ethyl}amino)methanimidothioate	O=C(N1C(C=C2)=CC=C2OC(F)(F)F)C3(CCCC3)CC1=O	482.27
HD40002	F05	EN00078	EN00078SC	C11 H10 N2 O2 S2	266.344	3,3-di(methylthio)-2-(4-nitrophenyl)acrylonitrile	FC(F)(F)C1=CN=C(C=C1)N(CCC2)CCN2C(NC(C=C3)=C(F)C=C3F)=S	266.33
HD40002	F06	EN00097	EN00097SC	C9 H10 N2 O2 S	210.256	methyl 1,3-dimethyl-1H-thieno[2,3-c]pyrazole-5-carboxylate	S=C(N(CCC1)CCN1C2=NC=C(C(F)(F)F)C=C2)NC3=C(C=CC=C3)N4CCOCC4	210.25
HD40002	F07	EN00124	EN00124SC	C15 H11 Cl N2 S2	318.851	2-(4-chlorophenyl)-4-(methylthio)-6-(2-thienyl)pyrimidine	FC(F)(F)C1=CN=C(C=C1)N(CCC2)CCN2C(NS(C(C=C3)=CC=C3C)(=O)=O)=O	318.84
HD40002	F08	EN00170	EN00170SC	C9 H8 O S3	228.359	2-(1,3-dithiolan-2-yliden)-1-(2-thienyl)ethan-1-one	FC(F)(F)C1=CN=C(C=C1)N(CCC2)CCN2C(NC3=CC=CN=C3)=S	228.34
HD40002	F09	EN00195	EN00195SC	C10 H11 N O3 S	225.267	methyl 2-[(methoxycarbothioyl)amino]benzoate	FC(F)(F)C1=CC=NC(C2=CC=CC=C2)=N1	225.26
HD40002	F10	EN00225	EN00225SC	C12 H14 N2 O2	218.255	1-[3-({[(methylamino)carbonyl]oxy}imino)-1-butenyl]benzene	CC(NC1=CC([N+]([O-])=O)=CC=C1SC2=CC=CC=C2N)=O	218.25
HD40002	F11	EN00243	EN00243SC	C16 H18 Cl N S	291.844	2-(tert-butyl)-6-(4-chlorophenyl)-4-(methylthio)pyridine	ClC1=CC=C2N=C(SC2=C1)N(CC3)CCC3C(OCC)=O	291.84
HD40002	G02	EN00018	EN00018SC	C10 H12 N4 O2 S	252.297	N5-(2-thienylmethyl)-1,3-dimethyl-4-nitro-1H-pyrazol-5-amine	ClC1=CC=C2N=C(SC2=C1)N3CCCNCC3	252.29
HD40002	G03	EN00032	EN00032SC	C13 H14 Cl2 N2 O S	317.239	1-methyl N1-(2,6-dichlorobenzoyl)pyrrolidine-1-carboximidothioate	O=C(C1=CC=CS1)N(CCC2)CCN2C(OC(C)(C)C)=O	317.23
HD40002	G04	EN00057	EN00057SC	C14 H12 Cl2 N2 O S2	359.3	methyl N-(2,6-dichlorobenzoyl)-[(2-thienylmethyl)amino]methanimidothioate	ClC1=CC=C2N=C(SC2=C1)N(CCC3)CCN3C(NC4=C(Cl)C=CC=C4C)=O	359.29
HD40002	G05	EN00082	EN00082SC	C11 H9 Cl2 N S2	290.237	2-(2,4-dichlorophenyl)-3,3-di(methylthio)acrylonitrile	ClC1=CC=C2N=C(SC2=C1)N(CCC3)CCN3C(NC4=CC=CC=C4C(F)(F)F)=O	290.22
HD40002	G06	EN00099	EN00099SC	C11 H11 Cl O S2	258.792	1-(4-chlorophenyl)-3,3-di(methylthio)prop-2-en-1-one	FC(F)(F)C1=CC=CN=C1N(CCC2)CCN2C(NC3=C(Cl)C=CC=C3C)=O	258.78		41467-26-9
HD40002	G07	EN00127	EN00127SC	C12 H12 N2 O S	232.306	4-ethoxy-6-phenylpyrimidine-2-thiol	FC(F)(F)C1=CC=CN=C1N(CCC2)CCN2C(NC3=CC=CC=C3C(F)(F)F)=O	232.3
HD40002	G08	EN00186	EN00186SC	C14 H12 Cl N3 O2	289.721	N1-[2-(hydrazinocarbonyl)phenyl]-2-chlorobenzamide	ClC1=CC=C2N=C(SC2=C1)N(CCC3)CCN3C(NC4CCCCCCC4)=S	289.72
HD40002	G09	EN00198	EN00198SC	C13 H8 Cl N S2	277.798	5-chloro-2-(phenylthio)-1,3-benzothiazole	FC(F)(F)C1=CN=C(C=C1)N(CCC2)CCN2C(NC3=C(Cl)C=CC=C3C)=O	277.79
HD40002	G10	EN00226	EN00226SC	C14 H18 N2 O2	246.308	1-[3-({[(isopropylamino)carbonyl]oxy}imino)-1-butenyl]benzene	FC(F)(F)C1=CN=C(C=C1)N(CCC2)CCN2C(NC3=CC=CC=C3C(F)(F)F)=O	246.31
HD40002	G11	EN00244	EN00244SC	C17 H13 Cl N2 S	312.823	2-(4-chlorophenyl)-4-(methylthio)-6-(4-pyridyl)pyridine	O=S(C1=CC=CC(Cl)=C1Cl)(N(CCC2)CCN2C(C3=CC=CS3)=O)=O	312.82
HD40002	H02	EN00021	EN00021SC	C11 H9 Cl2 N3 O3	302.116	5-(2,6-dichlorophenoxy)-1,3-dimethyl-4-nitro-1H-pyrazole	N#C/C(C1=CC(C(F)(F)F)=CC=C1)=C\N(C)C	302.12
HD40002	H03	EN00033	EN00033SC	C13 H14 Cl2 N2 O S2	349.305	4-methyl N4-(2,6-dichlorobenzoyl)thiomorpholine-4-carboximidothioate	ClC1=CC(Br)=CC=C1N/C=C/C(C(F)(F)F)=O	349.29
HD40002	H04	EN00058	EN00058SC	C17 H15 Cl3 N2 O S	401.743	methyl N-(2,6-dichlorobenzoyl)-[(4-chlorophenethyl)amino]methanimidothioate	CC(CO)(CO)NCC(O)COC1=CC=C(OC(F)(F)F)C=C1	401.74
HD40002	H05	EN00085	EN00085SC	C10 H10 N4 O2 S	250.281	5-(methylthio)-4-(4-nitrophenyl)-1H-pyrazol-3-amine	FC(F)(F)C1=CC=NC(N(CC2)CCN2CC(O)COC3=CC=C(OC(F)(F)F)C=C3)=N1	250.28
HD40002	H06	EN00100	EN00100SC	C10 H9 Cl N2 S	224.714	3-(4-chlorophenyl)-5-(methylthio)-1H-pyrazole	OC(COC1=CC=C(OC(F)(F)F)C=C1)CN(CC2)CCN2C(OCC)=O	224.71		80967-20-0
HD40002	H07	EN00129	EN00129SC	C20 H14 O2	286.329	3,3-diphenyl-1,3-dihydroisobenzofuran-1-one	O=C(C1=CC=CS1)N(CCC2)CCN2CC(O)COC3=CC=C(Cl)C(Cl)=C3.Cl	286.33
HD40002	H08	EN00187	EN00187SC	C14 H11 F2 N3 O2	291.256	N1-[2-(hydrazinocarbonyl)phenyl]-2,6-difluorobenzamide	OC(CS(CC1=CC=CC=C1)(=O)=O)COC(C=C2)=CC=C2OC(F)(F)F	291.26
HD40002	H09	EN00205	EN00205SC	C14 H8 Cl3 N O2 S2	392.713	5-chloro-2-[(2,6-dichlorobenzyl)sulfonyl]-1,3-benzothiazole	O=S(N(CCC1)CCN1C(OC(C)(C)C)=O)(C2=CC=C(Cl)C=C2)=O	392.7
HD40002	H10	EN00228	EN00228SC	C15 H8 Cl2 F6 S	405.188	1,3-dichloro-2-({[3,5-di(trifluoromethyl)phenyl]thio}methyl)benzene	ClC1=C(C=CC(Cl)=C1)NC(N(CCC2)CCN2C(OC(C)(C)C)=O)=S	405.18
HD40002	H11	EN00245	EN00245SC	C15 H8 Cl2 F6 O2 S	437.186	1,3-dichloro-2-({[3,5-di(trifluoromethyl)phenyl]sulfonyl}methyl)benzene	O=S(C(C=C1)=CC=C1C)(NC(NCCNC(OC(C)(C)C)=O)=O)=O	437.18
HD40003	A02	CC00005	CC00005SC	C17 H26 N2 O3	306.403	tert-butyl 4-(4-methoxyanilino)tetrahydro-1(2H)-pyridinecarboxylate	S=C(NCCNC(OC(C)(C)C)=O)NC1CCCCCCC1	306.4		306934-84-9
HD40003	A03	CC00501	CC00501SC	C11 H9 N O3	203.196	5-methyl-3-phenylisoxazole-4-carboxylic acid	O=S(C(C=C1)=CC=C1Cl)(NNC(NC2=CC=CC=C2F)=S)=O	203.2		1136-45-4
HD40003	A04	CC01509	CC01509SC	C9 H10 O3	166.175	2,3-dihydro-1,4-benzodioxin-2-ylmethanol	COC1=C(NC(NCCNC(OC(C)(C)C)=O)=S)C=CC(OC)=C1	166.2		3663-82-9
HD40003	A05	CC03301	CC03301SC	C15 H11 N O4 S	301.321	1-(phenylsulfonyl)-1H-indole-2-carboxylic acid	S=C(N(CCC1)CCN1C(OC(C)(C)C)=O)NC2=C(C=CC=C2)N3CCOCC3	301.32		40899-93-2
HD40003	A06	CC05901	CC05901SC	C8 H5 N O2 S	179.198	1,3-benzothiazole-6-carboxylic acid	CC1=C(C=CC(C)=C1)NC(N(CCC2)CCN2C(OC(C)(C)C)=O)=S	179.2		3622-35-3
HD40003	A07	CC09709	CC09709SC	C7 H6 N2 O2	150.136	2,1,3-benzoxadiazol-5-ylmethanol	O=S(C1=CC=C(Cl)C=C1)(NCCNC(OC(C)(C)C)=O)=O	150.14		59660-56-9
HD40003	A08	CC12001	CC12001SC	C11 H8 O2 S	204.248	4-(2-thienyl)benzoic acid	O=S(N(CCC1)CCN1C(OC(C)(C)C)=O)(C(C=C2)=CC=C2C)=O	204.3		29886-62-2
HD40003	A09	CC12801	CC12801SC	C9 H7 N O2	161.159	1H-indole-2-carboxylic acid	FC1=C(C=CC(F)=C1)NC(N(CCC2)CCN2C(OC(C)(C)C)=O)=S	161.2		1477-50-5
HD40003	A10	CC14601	CC14601SC	C9 H6 O2 S2	210.276	2,2'-bithiophene-5-carboxylic acid	O=C(C(C=C1)=CC=C1Cl)N(CCC2)CCN2C(OC(C)(C)C)=O	210.3		2060-55-1
HD40003	A11	CC16401	CC16401SC	C9 H6 N2 O2 S	206.224	4-(1,2,3-thiadiazol-4-yl)benzoic acid	CC(C)(C)OC(NCCNC(NCC(C)C)=S)=O	206.22		187999-31-1
HD40003	B02	CC00044	CC00044SC	C10 H7 Cl N4	218.646	5-amino-3-(4-chlorophenyl)-1H-pyrazole-4-carbonitrile	O=C(N(CCC1)CCN1C(OC(C)(C)C)=O)C(C=C2)=CC=C2[N+]([O-])=O	218.65		42754-62-1
HD40003	B03	CC00509	CC00509SC	C11 H11 N O2	189.213	(5-methyl-3-phenyl-4-isoxazolyl)methanol	FC(F)(F)C1=CC=C(NC(NCCNC(OC(C)(C)C)=O)=O)C=C1	189.2		18718-79-1
HD40003	B04	CC01601	CC01601SC	C8 H6 O4	166.131	1,3-benzodioxole-5-carboxylic acid	CC1=NC(C2=CC=C(NC(C)=O)C=C2)=CS1	166.13		94-53-1
HD40003	B05	CC03309	CC03309SC	C15 H13 N O3 S	287.338	[1-(phenylsulfonyl)-1H-indol-2-yl]methanol	O=C(OC(C)(C)C)NCCNC(NC(C)C)=O	287.33		73282-11-8
HD40003	B06	CC06009	CC06009SC	C8 H7 N O S	165.215	1,3-benzothiazol-2-ylmethanol	FC(F)(F)C1=C(C=CC=C1)NC(NCCNC(OC(C)(C)C)=O)=O	165.2		37859-42-0
HD40003	B07	CC10201	CC10201SC	C10 H7 N O3	189.169	5-phenyl-1,3-oxazole-4-carboxylic acid	S=C(NCCNC(OC(C)(C)C)=O)NCC1=CC=CC=C1	189.17		99924-18-2
HD40003	B08	CC12013	CC12013SC	C11 H11 N S	189.281	4-(2-thienyl)benzylamine	FC(F)(F)OC(C=C1)=CC=C1C(NCCNC(OC(C)(C)C)=O)=O	189.27		203436-48-0
HD40003	B09	CC13201	CC13201SC	C10 H10 O4	194.185	3,4-dihydro-2H-1,5-benzodioxepine-7-carboxylic acid	O=C(NCCNC(OC(C)(C)C)=O)NC1=CC=CC=C1	194.19		20825-89-2
HD40003	B10	CC14701	CC14701SC	C7 H10 N2 O2	154.168	1,3,5-trimethyl-1H-pyrazole-4-carboxylic acid	S=C(NCCNC(OC(C)(C)C)=O)NC1CCCCC1	154.17		1125-29-7
HD40003	B11	CC16413	CC16413SC	C9 H9 N3 S . Cl H	227.718	4-(1,2,3-thiadiazol-4-yl)benzylamine hydrochloride	CC1=C(NC(NCCNC(OC(C)(C)C)=O)=S)C(Cl)=CC=C1	191.3	HCl	175205-49-9
HD40003	C02	CC00048	CC00048SC	C8 H7 N O3	165.147	1,3-benzodioxole-5-carboxamide	ClC1=CC=C(/C=N/CCNC(OC(C)(C)C)=O)C=C1	165.15		4847-94-3
HD40003	C03	CC00701	CC00701SC	C7 H5 F3 O3	194.107	5-methyl-2-(trifluoromethyl)-3-furoic acid	CC(C)(C)OC(NCCNC(/C=C/C(O)=O)=O)=O	194.1		17515-74-1
HD40003	C04	CC01609	CC01609SC	C8 H8 O3	152.148	1,3-benzodioxol-5-ylmethanol	CC1=NC(C2=CC=C(S(N(CC3)CCN3CC4=CC=CC=C4)(=O)=O)S2)=CS1	152.2		495-76-1
HD40003	C05	CC04401	CC04401SC	C10 H7 N O2	173.17	2-quinolinecarboxylic acid	CC1=NC(C2=CC=C(S(N(CCC3)CCN3C(OC(C)(C)C)=O)(=O)=O)S2)=CS1	173.2		93-10-7
HD40003	C06	CC06013	CC06013SC	C8 H8 N2 S . Cl H	200.692	1,3-benzothiazol-2-ylmethylamine hydrochloride	CC1=NC(C2=CC=C(S(NCCNC(OC(C)(C)C)=O)(=O)=O)S2)=CS1	164.2	HCl	29198-41-2
HD40003	C07	CC10209	CC10209SC	C10 H9 N O2	175.186	(5-phenyl-1,3-oxazol-4-yl)methanol	CC1=NC(C2=CC=C(S(NCCC3=CC=C(OC)C(OC)=C3)(=O)=O)S2)=CS1	175.2		352018-88-3
HD40003	C08	CC12201	CC12201SC	C9 H6 O2 S	178.21	benzo[b]thiophene-2-carboxylic acid	CC1=NC(C2=CC=C(S(N(CCC3)CCN3C(N=C4)=CC=C4C(F)(F)F)(=O)=O)S2)=CS1	178.2		6314-28-9
HD40003	C09	CC13401	CC13401SC	C17 H15 N O4	297.308	1-[(benzyloxy)carbonyl]-2-indolinecarboxylic acid	CC1=NC(C2=CC=C(S(NC3=CC=C(Cl)C=C3Cl)(=O)=O)S2)=CS1	297.31		117483-89-3
HD40003	C10	CC14901	CC14901SC	C12 H10 O3	202.208	2-methyl-5-phenyl-3-furoic acid	ClC1=CC(Cl)=CC=C1/C=N/CCNC(OC(C)(C)C)=O	202.2		108124-17-0
HD40003	C11	CC17401	CC17401SC	C11 H13 N O3	207.228	4-morpholinobenzoic acid	OC1=CC=C(/C=N/CCNC(OC(C)(C)C)=O)C=C1	207.23		7470-38-4
HD40003	D02	CC00080	CC00080SC	C11 H9 F N2 O2	220.202	1-(4-fluorophenyl)-5-methyl-1H-pyrazole-4-carboxylic acid	CC1=NC(C2=CC=C(S(N3CCCCCC3)(=O)=O)S2)=CS1	220.2		217073-76-2
HD40003	D03	CC00801	CC00801SC	C9 H8 O3	164.159	2,3-dihydrobenzo[b]furan-5-carboxylic acid	CC1=NC(C2=CC=C(S(NC3=CC=C(C)C=C3C)(=O)=O)S2)=CS1	164.2		76429-73-7
HD40003	D04	CC01909	CC01909SC	C9 H9 F O3	184.165	(6-fluoro-4H-1,3-benzodioxin-8-yl)methanol	CC1=NC(C2=CC=C(S(NCC3=CC=CC=N3)(=O)=O)S2)=CS1	184.17		306934-89-4
HD40003	D05	CC04409	CC04409SC	C10 H9 N O	159.187	2-quinolinylmethanol	CC1=NC(C2=CC=C(S(NCC3=CC=CN=C3)(=O)=O)S2)=CS1	159.19		1780-17-2
HD40003	D06	CC06601	CC06601SC	C9 H6 O3	162.143	1-benzofuran-2-carboxylic acid	O=C(N1CCNC(OC(C)(C)C)=O)C2(CCCC2)CC1=O	162.1		496-41-3
HD40003	D07	CC10501	CC10501SC	C11 H8 O2 S	204.248	5-phenylthiophene-2-carboxylic acid	O=[N+]([O-])C1=CC=CC(/C=N/CCNC(OC(C)(C)C)=O)=C1	204.3		19163-24-7
HD40003	D08	CC12301	CC12301SC	C9 H6 O2 S	178.21	1-benzothiophene-3-carboxylic acid	C1(N2CCNCCC2)=NC(C3=CC=CC=C3)=NS1	178.2		5381-25-9
HD40003	D09	CC13409	CC13409SC	C17 H17 N O3	283.325	benzyl 2-(hydroxymethyl)-1-indolinecarboxylate	O=C(NS(C(C=C1)=CC=C1C)(=O)=O)N2CCN(CCC2)C3=NC(C4=CC=CC=C4)=NS3	283.33		135829-04-8
HD40003	D10	CC15501	CC15501SC	C11 H10 N2 O2	202.212	5-methyl-1-phenyl-1H-pyrazole-4-carboxylic acid	CC1=NC(C2=CC=C(S(NC3=CC=C(Br)C=C3Cl)(=O)=O)S2)=CS1	202.21		91138-00-0
HD40003	D11	CC17409	CC17409SC	C11 H15 N O2	193.244	(4-morpholin-4-yl-phenyl)-methanol	CC1=NC(C2=CC=C(S(N(CCC3)CCN3C4=NC=C(C(F)(F)F)C=C4Cl)(=O)=O)S2)=CS1	193.2		280556-71-0
HD40003	E02	CC00094	CC00094SC	C14 H18 N2 O3	262.307	benzyl 4-(aminocarbonyl)tetrahydro-1(2H)-pyridinecarboxylate	CC1=NC(C2=CC=C(S(OC3=CC=C(C)C=C3C)(=O)=O)S2)=CS1	262.31		167757-45-1
HD40003	E03	CC01301	CC01301SC	C9 H8 O4	180.158	2,3-dihydro-1,4-benzodioxine-6-carboxylic acid	CC1=NC(C2=CC=C(S(NC3=CC=C(OC)C=C3OC)(=O)=O)S2)=CS1	180.16		4442-54-0
HD40003	E04	CC02201	CC02201SC	C10 H7 N O2 S	205.236	5-(2-pyridyl)thiophene-2-carboxylic acid	CC1=NC(C2=CC=C(S(OC3=CC=C(Cl)C=C3Cl)(=O)=O)S2)=CS1	205.2		119082-97-2
HD40003	E05	CC04501	CC04501SC	C10 H7 N O2	173.17	quinoline-6-carboxylic acid	O=[N+]([O-])C1=C(NCCNC(OC(C)(C)C)=O)C=CC(C(F)(F)F)=C1	173.2		10349-57-2
HD40003	E06	CC07501	CC07501SC	C14 H17 N O4	263.291	1-[(benzyloxy)carbonyl]piperidine-4-carboxylic acid	C1(C2=CC=CS2)=CSC(C3=CC=CC=C3)=N1	263.29		10314-98-4
HD40003	E07	CC11501	CC11501SC	C8 H5 N O2 S2	211.264	2-(2-thienyl)-1,3-thiazole-4-carboxylic acid	[O-][N+](C(C=C1C(F)(F)F)=C(C=C1)N2CCN(CCC2)C(OC(C)(C)C)=O)=O	211.3		24044-07-3
HD40003	E08	CC12313	CC12313SC	C9 H9 N S . Cl H	199.704	1-benzothiophen-3-ylmethylamine hydrochloride	CC(C)(C)OC(N(CC1)CCC1O)=O	163.2	HCl	55810-74-7
HD40003	E09	CC13701	CC13701SC	C9 H6 N2 O2 S	206.224	2-(3-pyridyl)-1,3-thiazole-4-carboxylic acid	CC1=NC(C2=CC=C(S(OC(C=C3)=CC=C3Cl)(=O)=O)S2)=CS1	206.22		39067-29-3
HD40003	E10	CC15509	CC15509SC	C11 H12 N2 O	188.229	(5-methyl-1-phenyl-1H-pyrazol-4-yl)methanol	CC1=NC(C2=CC=C(S(N(CCC3)CCN3C4=NC(C5=CC=CC=C5)=NS4)(=O)=O)S2)=CS1	188.2		153863-35-5
HD40003	E11	CC17501	CC17501SC	C10 H12 N2 O3	208.216	6-morpholinonicotinic acid	O=[N+]([O-])C1=CC=CN=C1N2CCCNCC2	208.22		120800-52-4
HD40003	F02	CC00105	CC00105SC	C12 H12 N2 O3	232.238	1-(4-methoxyphenyl)-5-methyl-1H-pyrazole-4-carboxylic acid	O=C1N(C2=CN=CC=C2)C(SCC3=C(F)C=CC=C3Cl)=NC4=CC=CC=C14	232.24		187998-64-7
HD40003	F03	CC01401	CC01401SC	C9 H8 O4	180.158	2,3-dihydro-1,4-benzodioxine-5-carboxylic acid	CC1=NC(C(F)(F)F)=CC=C1C2=NN=C(SCC3=C(F)C=CC=C3Cl)O2	180.16		4442-53-9
HD40003	F04	CC02209	CC02209SC	C10 H9 N O S	191.253	[5-(2-pyridinyl)-2-thienyl]methanol	CC1=CC(C)=CC(C)=C1N2C(SCC3=C(F)C=CC=C3Cl)=NN=N2	191.3		197899-76-6
HD40003	F05	CC04601	CC04601SC	C10 H7 N O2	173.17	quinoline-4-carboxylic acid	CC1=NC(C2=CC=C(S(OC3=CC=CC=C3Cl)(=O)=O)S2)=CS1	173.2		486-74-8
HD40003	F06	CC09201	CC09201SC	C7 H4 N2 O2 S	180.187	2,1,3-benzothiadiazole-5-carboxylic acid	O=[N+]([O-])C1=CC=CN=C1N(CCC2)CCN2C(NC3=CC=CC=C3C(F)(F)F)=O	180.18		16405-98-4
HD40003	F07	CC11509	CC11509SC	C8 H7 N O S2	197.281	[2-(2-thienyl)-1,3-thiazol-4-yl]methanol	O=[N+]([O-])C1=CC=CN=C1N(CCC2)CCN2C(NC3=CC=CC(Cl)=C3C)=O	197.27		54986-94-6
HD40003	F08	CC12331	CC12331SC	C9 H8 N2 S . Cl H	212.703	1-benzothiophene-3-carboximidamidine hydrochloride	O=C(OC(C)(C)C)NCCNC(C(N)=C1)=CC=C1C(F)(F)F	176.24	HCl	465515-36-0
HD40003	F09	CC14001	CC14001SC	C8 H6 N2 O3 S	210.212	5-(2-methyl-1,3-thiazol-4-yl)-3-isoxazolecarboxylic acid	O=[N+]([O-])C1=CC=CN=C1N(CCC2)CCN2C(NC3=CC=CC=C3)=O	210.21		368870-05-7
HD40003	F10	CC15701	CC15701SC	C12 H12 N2 O2	216.239	2-(3,5-dimethyl-1H-pyrazol-4-yl)benzoic acid	O=[N+]([O-])C1=CC=CN=C1N(CCC2)CCN2C(NC3=C(Cl)C=CC=C3C)=O	216.24		321309-43-7
HD40003	F11	CC17522	CC17522SC	C11 H14 N2 O3	222.243	methyl 6-morpholinonicotinate	O=C(N(CCC1)CCN1C2=NC=CC=C2[N+]([O-])=O)NC3=C(C=CC=C4)C4=CC=C3	222.24		132546-81-7
HD40003	G02	CC00123	CC00123SC	C9 H7 Cl O S	198.672	(5-chloro-1-benzothiophen-3-yl)methanol	ClC(C=C1)=CC2=C1SC=C2CO	198.7		306934-93-0
HD40003	G03	CC01409	CC01409SC	C9 H10 O3	166.175	2,3-dihydro-1,4-benzodioxin-5-ylmethanol	O=C(NC1=CC=CC=C1Cl)N2CCN(CCC2)C3=NC(C4=CC=CC=C4)=NS3	166.2		274910-19-9
HD40003	G04	CC03101	CC03101SC	C15 H11 N O4 S	301.321	1-(phenylsulfonyl)-1H-indole-3-carboxylic acid	O=[N+]([O-])C1=CC=CN=C1N(CCC2)CCN2C(NC3=CC(C)=CC(C)=C3)=O	301.32		278593-17-2
HD40003	G05	CC04701	CC04701SC	C10 H7 N O2	191.19	isoquinoline-3-carboxylic acid hydrate	O=[N+]([O-])C1=CC=CN=C1N(CCC2)CCN2C(NC3=CC=CC=C3Cl)=O	173.2	hydrate	203626-75-9
HD40003	G06	CC09214	CC09214SC	C6 H5 N3 S	151.192	2,1,3-benzothiadiazol-5-amine	NC1=CC2=NSN=C2C=C1	151.2		874-37-3
HD40003	G07	CC11601	CC11601SC	C10 H7 N O2 S	205.236	5-(2-thienyl)nicotinic acid	O=C(NC1=CC=C(F)C=C1F)N2CCN(CCC2)C3=NC(C4=CC=CC=C4)=NS3	205.2		306934-96-3
HD40003	G08	CC12401	CC12401SC	C12 H15 N O3 . Cl H	257.715	4-benzyl-2-morpholinecarboxylic acid hydrochloride	O=C(NC1=CC=CC(Cl)=C1C)N2CCN(CCC2)C3=NC(C4=CC=CC=C4)=NS3	221.26	HCl	135072-15-0
HD40003	G09	CC14009	CC14009SC	C8 H8 N2 O2 S	196.229	[5-(2-methyl-1,3-thiazol-4-yl)-3-isoxazolyl]methanol	ClC1=C(C=CC=C1Cl)N2C(SCC3=C(F)C=CC=C3Cl)=NC=C2	196.22		388088-79-7
HD40003	G10	CC16201	CC16201SC	C10 H9 N3 O2	203.2	5-methyl-2-phenyl-2H-1,2,3-triazole-4-carboxylic acid	O=S(C1=CC=C(C)C=C1)(NC(NCCCNC(OC(C)(C)C)=O)=O)=O	203.2		22300-56-7
HD40003	G11	CC18101	CC18101SC	C11 H9 N O3	203.196	4-methyl-2-phenyl-1,3-oxazole-5-carboxylic acid	CC1=CC(C)=CC(NC(NCCCNC(OC(C)(C)C)=O)=S)=C1	203.2		91137-55-2
HD40003	H02	CC00243	CC00243SC	C13 H12 Br N O2 S	326.213	ethyl 2-amino-4-(4-bromophenyl)-3-thiophenecarboxylate	FC(F)(F)C1=CC=C(/C=N/CCCNC(OC(C)(C)C)=O)C=C1	326.21		306934-99-6
HD40003	H03	CC01501	CC01501SC	C9 H8 O4	180.158	2,3-dihydro-1,4-benzodioxine-2-carboxylic acid	CC1=NC(C(F)(F)F)=CC=C1C2=NN=C(SC(C(C=C3)=CC=C3Cl)=O)O2	180.16		3663-80-7
HD40003	H04	CC03109	CC03109SC	C15 H13 N O3 S	287.338	[1-(phenylsulfonyl)-1H-indol-3-yl]methanol	CC1=NC(C(F)(F)F)=CC=C1C2=NN=C(SCC3=CC(F)=CC(F)=C3)O2	287.33		89241-33-8
HD40003	H05	CC05801	CC05801SC	C6 H7 N O2 S	157.192	2,4-dimethyl-1,3-thiazole-5-carboxylic acid	CC1=NC(C(F)(F)F)=CC=C1C2=NN=C(SCC=C)O2	157.2		53137-27-2
HD40003	H06	CC09701	CC09701SC	C7 H4 N2 O3	164.12	2,1,3-benzoxadiazole-5-carboxylic acid	CC1=NC(C(F)(F)F)=CC=C1C2=NN=C(SCC#C)O2	164.12		19155-88-5
HD40003	H07	CC11701	CC11701SC	C9 H6 N2 O2	174.158	6-quinoxalinecarboxylic acid	CC1=NC(C(F)(F)F)=CC=C1C2=NN=C(SC(C(C=C3)=C(C)N=C3C(F)(F)F)=O)O2	174.16		6925-00-4
HD40003	H08	CC12701	CC12701SC	C9 H7 N O2	161.159	1H-indole-3-carboxylic acid	O=C(NC1=CC=C(CCCC)C=C1C)N2CCN(CCC2)C3=NC(C4=CC=CC=C4)=NS3	161.2		771-50-6
HD40003	H09	CC14501	CC14501SC	C10 H7 N O3	189.169	4-(1,3-oxazol-5-yl)benzoic acid	CC1=NC(C2=CC=C(S(NC3=CC=C(Br)C(C(F)(F)F)=C3)(=O)=O)S2)=CS1	189.17		250161-45-6
HD40003	H10	CC16209	CC16209SC	C10 H11 N3 O	189.217	(5-methyl-2-phenyl-2H-1,2,3-triazol-4-yl)methanol	ClC1=CC=C2N=C(SC2=C1)N(CCC3)CCN3C(NC(C=C4)=C(C)C=C4CCCC)=O	189.22		13322-19-5
HD40003	H11	CC18209	CC18209SC	C9 H9 N O S2	211.308	[5-(2-methyl-1,3-thiazol-4-yl)-2-thienyl]methanol	BrC(C=C(/C=N/NC(NC1=CC(Cl)=CC=C1Cl)=S)C=C2Br)=C2OCC(OCC)=O	211.3		337508-70-0
HD40004	A02	AW00196	AW00196SC	C11 H19 N3 O2 S	257.356	N1-isopropyl-2-(7-oxabicyclo[2.2.1]hept-2-ylcarbonyl)hydrazine-1-carbothioamide	CC1=NC(C(F)(F)F)=CC=C1C2=NN=C(SCC(C3=CC=CS3)=O)O2	257.35
HD40004	A03	AW00219	AW00219SC	C18 H11 F N2 S2	338.429	4-[(4-fluorophenyl)thio]-5-phenylthieno[2,3-d]pyrimidine	CC1=NC(SCC(C2=CC=CS2)=O)=NC(O)=C1CC=C	338.42
HD40004	A04	AW00230	AW00230SC	C12 H8 F3 N3 O S	299.275	1-(3-pyridyl)-2-{[4-(trifluoromethyl)pyrimidin-2-yl]thio}ethan-1-one	CC1=C(C(C)=CC(C)=C1)N2C(SCC(C3=CC=CS3)=O)=NN=N2	299.27
HD40004	A05	AW00241	AW00241SC	C17 H14 F3 N O3	337.296	N1-{4-[4-(trifluoromethoxy)phenoxy]phenyl}cyclopropane-1-carboxamide	FC(F)(F)C1=NC(N2CCCNCC2)=NC=C1	337.3
HD40004	A06	AW00255	AW00255SC	C19 H13 Cl F3 N O4 S	443.828	N1-{4-[4-(trifluoromethoxy)phenoxy]phenyl}-3-chlorobenzene-1-sulfonamide	S=C(N(CCC1)CCN1C(OC(C)(C)C)=O)NC2=CC(C(F)(F)F)=CC=C2	443.82
HD40004	A07	AW00283	AW00283SC	C12 H9 N S	199.276	2-(2-thienyl)-1H-indole	ClC1=CC(C(F)(F)F)=CN=C1N(CCC2)CCN2C(NC3=CC(F)=CC(F)=C3)=O	199.27		55968-16-6
HD40004	A08	AW00308	AW00308SC	C18 H21 F3 N4 O S	398.451	1-(phenylthio)-3-{4-[4-(trifluoromethyl)pyrimidin-2-yl]piperazino}propan-2-ol	CC1=NC(C(F)(F)F)=CC=C1C2=NN=C(SCC(C=C3)=CC=C3OC(F)(F)F)O2	398.45
HD40004	A09	AW00322	AW00322SC	C11 H7 F3 N2	224.184	2-phenyl-4-(trifluoromethyl)pyrimidine	ClC1=CC(C(F)(F)F)=CN=C1N(CCC2)CCN2C(NC3=CC=C(C)C=C3C)=S	224.18
HD40004	A10	AW00336	AW00336SC	C19 H18 F6 N4 O	432.366	N1-[2-(trifluoromethyl)phenyl]-4-[3-(trifluoromethyl)-2-pyridyl]-1,4-diazepane-1-carboxamide	CC1=C(C(C)=CC(C)=C1)N2C(SCC(C=C3)=CC=C3OC(F)(F)F)=NN=N2	432.37
HD40004	A11	AW00359	AW00359SC	C19 H20 F6 N4 O3	466.38	1-[4-(trifluoromethoxy)phenoxy]-3-{4-[4-(trifluoromethyl)pyrimidin-2-yl]piperazino}propan-2-ol	O=C1N(C2=CC=CN=C2)C(SCC(C3=CC=CS3)=O)=NC4=CC=CC=C14	466.38
HD40004	B02	AW00197	AW00197SC	C20 H16 Cl F9 N4 S	550.875	N1-[3,5-di(trifluoromethyl)phenyl]-4-[3-chloro-5-(trifluoromethyl)-2-pyridyl]-1,4-diazepane-1-carbothioamide	C1(C2=CC=CS2)=CSC(NC3=CC=CN=C3)=N1	550.87
HD40004	B03	AW00221	AW00221SC	C20 H13 Cl2 F3 N2 O2 S	473.301	N-(2,5-dichlorophenyl)-N'-{4-[4-(trifluoromethoxy)phenoxy]phenyl}thiourea	FC1=CC=CC(Cl)=C1CN(CCC2)CCN2C(NC3=CC(C)=CC(C)=C3)=O	473.3
HD40004	B04	AW00231	AW00231SC	C9 H8 F3 N3 S	247.243	1-[3-(trifluoromethyl)-2-pyridyl]imidazolidine-2-thione	CC1=CC(C)=CC=C1NC(NCCCNC(C2=CC=CS2)=O)=S	247.3		215518-92-6
HD40004	B05	AW00242	AW00242SC	C18 H12 F3 N O4	363.29	N2-{4-[4-(trifluoromethoxy)phenoxy]phenyl}-2-furamide	CC1=NC(C2=CC=C(S(NCCCN)(=O)=O)S2)=CS1	363.29
HD40004	B06	AW00256	AW00256SC	C21 H16 Cl F3 N2 O5 S	500.879	N1-[2-chloro-4-({4-[4-(trifluoromethoxy)phenoxy]anilino}sulfonyl)phenyl]acetamide	O=S(C(C=C1)=CC(Cl)=C1NC(C)=O)(NC(C=C2)=CC=C2OC3=CC=C(OC(F)(F)F)C=C3)=O	500.88
HD40004	B07	AW00293	AW00293SC	C20 H29 F3 N4 S	414.537	N1-cyclooctyl-4-[5-(trifluoromethyl)-2-pyridyl]-1,4-diazepane-1-carbothioamide	ClC1=CC(Cl)=CC=C1CN(CCC2)CCN2C(NC(C=C3)=CC=C3F)=S	414.53
HD40004	B08	AW00309	AW00309SC	C13 H13 F3 N4 O3	330.265	4-oxo-4-{4-[4-(trifluoromethyl)pyrimidin-2-yl]piperazino}but-2-enoic acid	CC(C=C1)=C(C=C1Cl)NC(N(CCC2)CCN2CC3=CC=C(Cl)C=C3Cl)=S	330.27
HD40004	B09	AW00323	AW00323SC	C14 H13 N3 O3 S	303.341	N1-{2-[(2-aminophenyl)thio]-5-nitrophenyl}acetamide	S=C(NC(C=C1)=CC=C1Cl)N(CCC2)CCN2CC(C=C3)=CC=C3F	303.34
HD40004	B10	AW00338	AW00338SC	C21 H29 Cl N4 S2	437.073	N1-cyclooctyl-4-(6-chloro-1,3-benzothiazol-2-yl)-1,4-diazepane-1-carbothioamide	S=C(NC(C=C1)=CC=C1F)N(CCC2)CCN2CC(C=C3)=CC=C3F	437.06
HD40004	B11	AW00361	AW00361SC	C17 H23 F3 N2 O5	392.372	ethyl 4-{2-hydroxy-3-[4-(trifluoromethoxy)phenoxy]propyl}piperazine-1-carboxylate	ClC1=CC(Cl)=CC=C1CN(CCC2)CCN2C(NC3=CN=CC=C3)=S	392.37
HD40004	C02	AW00201	AW00201SC	C17 H14 F3 N3 O3	365.31	N-[4-(4,5-dihydro-1,3-oxazol-2-yl)phenyl]-N'-[4-(trifluoromethoxy)phenyl]urea	FC1=C(C(Cl)=CC=C1)CN(CCC2)CCN2C(NC3CCCCCCC3)=S	365.31
HD40004	C03	AW00222	AW00222SC	C23 H19 F3 N2 O4 S	476.473	ethyl 4-[({4-[4-(trifluoromethoxy)phenoxy]anilino}carbothioyl)amino]benzoate	FC1=C(C(Cl)=CC=C1)CN(CCC2)CCN2C(NC3=CC=CC(Cl)=C3C)=O	476.47
HD40004	C04	AW00233	AW00233SC	C20 H13 F5 N2 O3	424.324	N-(2,4-difluorophenyl)-N'-{4-[4-(trifluoromethoxy)phenoxy]phenyl}urea	CC1=C(Cl)C=CC=C1NC(N(CCC2)CCN2CC3=CC=C(F)C=C3)=S	424.33
HD40004	C05	AW00243	AW00243SC	C17 H12 F3 N O5	367.278	4-oxo-4-{4-[4-(trifluoromethoxy)phenoxy]anilino}but-2-enoic acid	ClC1=CC(Cl)=CC=C1CN(CCC2)CCN2C(NS(C(C=C3)=CC=C3C)(=O)=O)=O	367.28
HD40004	C06	AW00257	AW00257SC	C17 H14 F3 N O5	369.294	4-oxo-4-{4-[4-(trifluoromethoxy)phenoxy]anilino}butanoic acid	CC1=NC(C(F)(F)F)=CC=C1C2=NN=C(SC)O2	369.3
HD40004	C07	AW00294	AW00294SC	C18 H17 Cl2 F3 N4 S	449.326	N1-(3,5-dichlorophenyl)-4-[5-(trifluoromethyl)-2-pyridyl]-1,4-diazepane-1-carbothioamide	O=C(NS(C1=CC=C(C)C=C1)(=O)=O)NC2=C(NCCNC(OC(C)(C)C)=O)C=CC(C(F)(F)F)=C2	449.32
HD40004	C08	AW00311	AW00311SC	C18 H20 F4 N4 O2	400.374	1-(4-fluorophenoxy)-3-{4-[4-(trifluoromethyl)pyrimidin-2-yl]piperazino}propan-2-ol	CC1=C(C=CC(C)=C1)N2C(SCC3=C(F)C=CC=C3Cl)=NN=N2	400.38
HD40004	C09	AW00325	AW00325SC	C15 H17 Cl N2 O2 S	324.83	ethyl 1-(6-chloro-1,3-benzothiazol-2-yl)piperidine-4-carboxylate	OC1=CC(C2=CC=CC=C2)=NC(SCC3=C(F)C=CC=C3Cl)=N1	324.82
HD40004	C10	AW00339	AW00339SC	C19 H20 Cl F3 N4 O	412.841	N1-(2-chloro-6-methylphenyl)-4-[5-(trifluoromethyl)-2-pyridyl]-1,4-diazepane-1-carboxamide	FC1=CC=CC(Cl)=C1CSC2=NN=C(O2)C3=CC=CO3	412.84
HD40004	C11	AW00362	AW00362SC	C19 H22 Cl2 N2 O3 S . Cl H	465.827	{4-[3-(3,4-dichlorophenoxy)-2-hydroxypropyl]-1,4-diazepan-1-yl}(2-thienyl)methanone hydrochloride	CC1=NC(SCC2=C(F)C=CC=C2Cl)=NC(O)=C1CC3=CC=C(C)C=C3	429.36	HCl
HD40004	D02	AW00203	AW00203SC	C16 H20 F3 N3 O4	375.345	diethyl 2-{[(2-{[3-(trifluoromethyl)-2-pyridyl]amino}ethyl)amino]methylidene}malonate	CC1=NC(SCC2=C(F)C=CC=C2Cl)=NC(O)=C1CCCC	375.35
HD40004	D03	AW00223	AW00223SC	C22 H25 F3 N2 O2 S	438.512	N-cyclooctyl-N'-{4-[4-(trifluoromethoxy)phenoxy]phenyl}thiourea	ClC1=CC(C(F)(F)F)=CN2C1=NC(C3=NN=C(SCC4=C(Cl)C=CC=C4F)O3)=C2	438.51
HD40004	D04	AW00234	AW00234SC	C21 H16 Cl F3 N2 O3 S	468.881	N-(5-chloro-2-methoxyphenyl)-N'-{4-[4-(trifluoromethoxy)phenoxy]phenyl}thiourea	FC1=CC=CC(Cl)=C1CSC2=NC=CN2C3=CC=CN=C3	468.88
HD40004	D05	AW00244	AW00244SC	C20 H12 F5 N O3	409.309	N1-{4-[4-(trifluoromethoxy)phenoxy]phenyl}-2,6-difluorobenzamide	FC(F)(F)C1=CN=C(C=C1)N(CCC2)CCN2C(SCC(C=C3)=CC=C3OC(F)(F)F)=S	409.31
HD40004	D06	AW00258	AW00258SC	C16 H14 F2 N4 S	332.377	5-[(3,5-difluorobenzyl)thio]-1-(2,6-dimethylphenyl)-1H-1,2,3,4-tetraazole	CC(C=C1)=C(NC(NCCNC2=NC(C(F)(F)F)=CC=N2)=S)C=C1Cl	332.37
HD40004	D07	AW00295	AW00295SC	C16 H20 N2 O4 S3	400.542	ethyl 1-{[5-(2-methyl-1,3-thiazol-4-yl)-2-thienyl]sulfonyl}piperidine-4-carboxylate	O=S(C(C=C1)=CC=C1C)(NC(NCCNC2=NC(C(F)(F)F)=CC=N2)=O)=O	400.52
HD40004	D08	AW00313	AW00313SC	C15 H14 F3 N O3	313.274	2-[4-(trifluoromethoxy)phenyl]-2-azaspiro[4.4]nonane-1,3-dione	CC1=CC(C)=CC=C1NC(NCCNC2=NC(C(F)(F)F)=CC=N2)=S	313.28
HD40004	D09	AW00326	AW00326SC	C12 H14 Cl N3 S	267.783	6-chloro-2-(1,4-diazepan-1-yl)-1,3-benzothiazole	NC1=C(C(OCC)=O)C(CC2)=C(S1)CN2CC3=CC=CC=C3	267.8		348134-09-8
HD40004	D10	AW00341	AW00341SC	C19 H18 F6 N4 O	432.366	N1-[2-(trifluoromethyl)phenyl]-4-[5-(trifluoromethyl)-2-pyridyl]-1,4-diazepane-1-carboxamide	FC(F)(F)C1=CC=NC(NCCNC(NCC2=CC=CO2)=S)=N1	432.37
HD40004	D11	AW00365	AW00365SC	C17 H17 F3 O5 S	390.376	1-(benzylsulfonyl)-3-[4-(trifluoromethoxy)phenoxy]propan-2-ol	FC(F)(F)C1=NC(NCCNCC(O)COC2=CC=C(Cl)C(Cl)=C2)=NC=C1	390.37
HD40004	E02	AW00211	AW00211SC	C19 H18 Cl F5 N4 O	448.821	N1-(2,6-difluorophenyl)-2-{4-[3-chloro-5-(trifluoromethyl)-2-pyridyl]-1,4-diazepan-1-yl}acetamide	FC(F)(F)C1=NC(NCCNCC(O)COC(C=C2)=CC=C2OC(F)(F)F)=NC=C1	448.82
HD40004	E03	AW00225	AW00225SC	C21 H14 F6 N2 O2 S	472.408	N-{4-[4-(trifluoromethoxy)phenoxy]phenyl}-N'-[2-(trifluoromethyl)phenyl]thiourea	CC1=NC(C2=CC=C(S(N(CC3)CCN3C4=NC(C5=CC=CC=C5)=NS4)(=O)=O)S2)=CS1	472.4
HD40004	E04	AW00235	AW00235SC	C24 H23 F3 N2 O2 S	460.518	N-(4-butylphenyl)-N'-{4-[4-(trifluoromethoxy)phenoxy]phenyl}thiourea	FC(F)(F)C1=CC=NC(N(CC2)CCN2CC3=C(Cl)C=CC=C3F)=N1	460.51
HD40004	E05	AW00247	AW00247SC	C20 H12 Cl2 F3 N O3	442.219	N1-{4-[4-(trifluoromethoxy)phenoxy]phenyl}-3,4-dichlorobenzamide	COC(C=C1)=C(OC)C=C1/C=N/CCNC2=NC(C(F)(F)F)=CC=N2	442.22
HD40004	E06	AW00260	AW00260SC	C16 H22 Cl2 N2 O4 S	409.332	tert-butyl 4-[(2,5-dichlorophenyl)sulfonyl]-1,4-diazepane-1-carboxylate	CC1=NC(C2=CC=C(S(NCC3CC3)(=O)=O)S2)=CS1	409.33
HD40004	E07	AW00301	AW00301SC	C8 H12 O4	172.179	1-(carboxymethyl)cyclopentane-1-carboxylic acid	FC(F)(F)C1=CC=NC(N(CCC2)CCN2C(NC3=CC=C(Cl)C=C3Cl)=S)=N1	172.18
HD40004	E08	AW00315	AW00315SC	C18 H17 F5 N4 S	416.416	N1-(2,4-difluorophenyl)-4-[5-(trifluoromethyl)-2-pyridyl]-1,4-diazepane-1-carbothioamide	O=[N+]([O-])C1=CC(C(F)(F)F)=CC=C1N(CCC2)CCN2C(NC3=CC=CC=C3)=S	416.41
HD40004	E09	AW00328	AW00328SC	C15 H22 N2 O3 S	310.416	tert-butyl 4-(2-thienylcarbonyl)-1,4-diazepane-1-carboxylate	FC(F)(F)C1=NC(NCC/N=C/C2=CC=C(OC(C)C)C=C2)=NC=C1	310.41
HD40004	E10	AW00342	AW00342SC	C16 H16 Cl2 N2 O3 S2	419.351	{4-[(2,3-dichlorophenyl)sulfonyl]-1,4-diazepan-1-yl}(2-thienyl)methanone	FC(F)(F)C1=NC(NCC/N=C/C2=CC(F)=CC(F)=C2)=NC=C1	419.34
HD40004	E11	AW00367	AW00367SC	C16 H23 Cl N2 O4 S	374.887	tert-butyl 4-[(4-chlorophenyl)sulfonyl]-1,4-diazepane-1-carboxylate	FC(F)(F)C1=NC(NCC/N=C/C2=CC(O)=CC=C2)=NC=C1	374.88
HD40004	F02	AW00213	AW00213SC	C13 H14 N2 O2 S	262.332	ethyl 2-amino-4-(5-methyl-2-pyridyl)thiophene-3-carboxylate	FC(F)(F)C1=NC(NCC/N=C/C2=CC=CC=C2)=NC=C1	262.33
HD40004	F03	AW00226	AW00226SC	C21 H14 F6 N2 O4	472.34	N-{4-[4-(trifluoromethoxy)phenoxy]phenyl}-N'-[4-(trifluoromethoxy)phenyl]urea	FC(F)(F)C1=NC(NCC/N=C/C2=CC=C(OC(F)(F)F)C=C2)=NC=C1	472.34
HD40004	F04	AW00237	AW00237SC	C22 H19 F3 N2 O2 S	432.464	N-(3,5-dimethylphenyl)-N'-{4-[4-(trifluoromethoxy)phenoxy]phenyl}thiourea	N#C/C(C1=CC(C(F)(F)F)=CC=C1)=C\C(C=C2)=C(Cl)C=C2Cl	432.46
HD40004	F05	AW00248	AW00248SC	C20 H14 F3 N O4	389.328	N1-{4-[4-(trifluoromethoxy)phenoxy]phenyl}-2-hydroxybenzamide	FC(F)(F)C1=CC=NC(N(CC2)CCC2O)=N1	389.33
HD40004	F06	AW00264	AW00264SC	C24 H21 Cl2 F N2 O	443.347	1-[(2,4-dichlorobenzyl)amino]-3-[2-(4-fluorophenyl)-1H-indol-1-yl]propan-2-ol	CC1=NC(C2=CC=C(S(NC3=CC(Cl)=C(Cl)C=C3Cl)(=O)=O)S2)=CS1	443.35
HD40004	F07	AW00304	AW00304SC	C19 H12 Cl2 F3 N5 O S	486.304	N1-(2,5-dichlorophenyl)-2-(4-{[4-(trifluoromethyl)pyrimidin-2-yl]oxy}benzylidene)hydrazine-1-carbothioamide	SC1=NC(C2=CC=CC=C2)=NS1	486.3
HD40004	F08	AW00316	AW00316SC	C22 H26 F3 N5 O S	465.541	N1-(2-morpholinophenyl)-4-[5-(trifluoromethyl)-2-pyridyl]-1,4-diazepane-1-carbothioamide	O=C1C2=C(N=CN1)SC=C2C(C)C	465.54
HD40004	F09	AW00332	AW00332SC	C20 H20 Cl2 N4 O S	435.377	N1-(2-chloro-6-methylphenyl)-4-(6-chloro-1,3-benzothiazol-2-yl)-1,4-diazepane-1-carboxamide	CC1=CC=CC(C)=C1NC(C(C)N2CCCC2)=O	435.37
HD40004	F10	AW00343	AW00343SC	C12 H11 F3 N2	240.227	3-(dimethylamino)-2-[3-(trifluoromethyl)phenyl]acrylonitrile	O=C(NC1=C(C)C(Cl)=CC=C1)N(CC2)CCC2O	240.23		62738-99-2
HD40004	F11	AW00371	AW00371SC	C17 H23 Cl2 N3 O2 S	404.36	tert-butyl 4-[(2,4-dichloroanilino)carbothioyl]-1,4-diazepane-1-carboxylate	S=C(NC1=CC(C(F)(F)F)=CC=C1)N(CC2)CCC2O	404.35
HD40004	G02	AW00215	AW00215SC	C13 H12 F N O2 S	265.307	ethyl 2-amino-4-(4-fluorophenyl)thiophene-3-carboxylate	N#C/C(C1=CC(C(F)(F)F)=CC=C1)=C\C(C=C2)=CC=C2C(F)(F)F	265.3		35978-33-7
HD40004	G03	AW00227	AW00227SC	C20 H13 Cl F4 N2 O2 S	456.846	N-(3-chloro-4-fluorophenyl)-N'-{4-[4-(trifluoromethoxy)phenoxy]phenyl}thiourea	FC(F)(F)OC1=CC=C(NC(N(CC2)CCN2C3=NC=C([N+]([O-])=O)C=C3)=O)C=C1	456.84
HD40004	G04	AW00238	AW00238SC	C13 H9 Br F3 N3 O S	392.198	N1-(4-bromophenyl)-2-{[4-(trifluoromethyl)pyrimidin-2-yl]thio}acetamide	O=S(C1=CC=C(Cl)C=C1)(N(CCC2)CCN2C3=NC=C([N+]([O-])=O)C=C3)=O	392.19
HD40004	G05	AW00252	AW00252SC	C17 H14 F3 N O5 S	401.36	2-[(2-oxo-2-{4-[4-(trifluoromethoxy)phenoxy]anilino}ethyl)thio]acetic acid	S=C(NC1=CC=C(Cl)C(Cl)=C1)N2CCN(CC2)C3=NC=C([N+]([O-])=O)C=C3	401.36
HD40004	G06	AW00265	AW00265SC	C21 H26 N2 O3	354.447	1-[(3,4-dimethoxyphenethyl)amino]-3-(1H-indol-1-yl)propan-2-ol	ClC1=CC=C2N=C(SC2=C1)N(CCC3)CCN3C(NC4=CC=CC=C4C(F)(F)F)=S	354.45
HD40004	G07	AW00305	AW00305SC	C20 H23 F3 N6 O S	452.503	N1-(2-morpholinophenyl)-4-[4-(trifluoromethyl)pyrimidin-2-yl]piperazine-1-carbothioamide	ClC1=CC=C2N=C(SC2=C1)N(CCC3)CCN3C(NC4=CC=CC(Cl)=C4C)=S	452.5
HD40004	G08	AW00318	AW00318SC	C19 H21 F3 N4 O3 S	442.46	N1-({4-[5-(trifluoromethyl)-2-pyridyl]-1,4-diazepan-1-yl}carbonyl)-4-methylbenzene-1-sulfonamide	O=[N+]([O-])C1=CN=C(C=C1)N(CCC2)CCN2C(C3CCC3)=O	442.46
HD40004	G09	AW00334	AW00334SC	C20 H18 Cl F3 N4 O S	454.902	N1-[2-(trifluoromethyl)phenyl]-4-(6-chloro-1,3-benzothiazol-2-yl)-1,4-diazepane-1-carboxamide	O=[N+]([O-])C1=CN=C(C=C1)N(CCC2)CCN2C(N3CCOCC3)=O	454.9
HD40004	G10	AW00350	AW00350SC	C10 H6 Br Cl F3 N O	328.514	4-(4-bromo-2-chloroanilino)-1,1,1-trifluorobut-3-en-2-one	O=[N+]([O-])C1=CN=C(C=C1)N(CCC2)CCN2S(C3=CC=CC=C3)(=O)=O	328.52
HD40004	G11	AW00374	AW00374SC	C15 H23 N3 O5 S	357.429	tert-butyl N-{2-[({[(4-methylphenyl)sulfonyl]amino}carbonyl)amino]ethyl}carbamate	O=[N+]([O-])C1=C(C=CC(C(F)(F)F)=C1)N(CCC2)CCN2C(NC3=CC=C(C)C=C3C)=S	357.42
HD40004	H02	AW00217	AW00217SC	C18 H13 N3 S2	335.454	2-[(5-phenylthieno[2,3-d]pyrimidin-4-yl)thio]aniline	O=C(NC1=CC=CC=C1)N2CCN(CC2)C3=NC=C([N+]([O-])=O)C=C3	335.44
HD40004	H03	AW00229	AW00229SC	C17 H11 Cl F3 N3 O2 S	413.806	1-(4-chlorophenyl)-2-({5-[2-methyl-4-(trifluoromethyl)pyridin-3-yl]-1,3,4-oxadiazol-2-yl}thio)ethan-1-one	O=C(NC(C=C1)=CC=C1C(C)(C)C)N2CCN(CC2)C3=NC=C([N+]([O-])=O)C=C3	413.8
HD40004	H04	AW00240	AW00240SC	C21 H13 F6 N O3	441.326	N1-{4-[4-(trifluoromethoxy)phenoxy]phenyl}-4-(trifluoromethyl)benzamide	O=[N+]([O-])C1=C(C=CC(C(F)(F)F)=C1)N(CCC2)CCN2C(NC3=CC=CC(C(F)(F)F)=C3)=S	441.33
HD40004	H05	AW00253	AW00253SC	C19 H11 Cl3 F3 N O4 S	512.718	N1-{4-[4-(trifluoromethoxy)phenoxy]phenyl}-2,4,5-trichlorobenzene-1-sulfonamide	O=[N+]([O-])C1=C(C=CC(C(F)(F)F)=C1)N(CCC2)CCN2C(NC3=CC=CC(Cl)=C3C)=S	512.71
HD40004	H06	AW00281	AW00281SC	C15 H15 N3 O2 S	301.368	N-[4-(4,5-dihydro-1,3-oxazol-2-yl)phenyl]-N'-(2-furylmethyl)thiourea	CC1=C(C=CC(C)=C1)NC(N(CC2)CCC2O)=S	301.36
HD40004	H07	AW00306	AW00306SC	C18 H20 F3 N5 S	395.451	N1-(2,4-dimethylphenyl)-4-[4-(trifluoromethyl)pyrimidin-2-yl]piperazine-1-carbothioamide	S=C(NCCC1=CC=CC=C1)N(CC2)CCC2O	395.44
HD40004	H08	AW00319	AW00319SC	C17 H18 F3 N5 S	381.424	N1-(3-pyridyl)-4-[5-(trifluoromethyl)-2-pyridyl]-1,4-diazepane-1-carbothioamide	CC1=CC=CC(Cl)=C1NC(N(CC2)CCN2C3=NC=C([N+]([O-])=O)C=C3)=S	381.42
HD40004	H09	AW00335	AW00335SC	C19 H20 Cl F3 N4 O	412.841	N1-(2-chloro-6-methylphenyl)-4-[3-(trifluoromethyl)-2-pyridyl]-1,4-diazepane-1-carboxamide	S=C(NC1=CC=CC(Cl)=C1C)N2CCN(CC2)C3=NC=C([N+]([O-])=O)C=C3	412.84
HD40004	H10	AW00358	AW00358SC	C14 H20 F3 N O5	339.308	2-({2-hydroxy-3-[4-(trifluoromethoxy)phenoxy]propyl}amino)-2-methylpropane-1,3-diol	S=C(NC(C=C1C)=C(C)C=C1C)N2CCN(CC2)C3=NC=C([N+]([O-])=O)C=C3	339.31
HD40004	H11	AW00375	AW00375SC	C16 H31 N3 O2 S	329.506	tert-butyl N-(2-{[(cyclooctylamino)carbothioyl]amino}ethyl)carbamate	S=C(NCCCOC)N1CCN(CC1)C2=NC=C([N+]([O-])=O)C=C2	329.5
HD40005	A02	EN00263	EN00263SC	C12 H11 N5 O2	257.252	benzo[e]pyrazolo[5,1-c][1,2,4]triazin-8-yl N,N-dimethylcarbamate	S=C(NC1CCCCCCC1)N(CC2)CCC2O	257.25
HD40005	A03	EN00288	EN00288SC	C10 H17 N5 O3	255.276	N'1-(1,3-dimethyl-4-nitro-1H-pyrazol-5-yl)-2,2-dimethylpropanohydrazide	O=[N+]([O-])C1=CC=CN=C1N(CCC2)CCN2C(NC3=CC=C(C)C(Cl)=C3)=S	255.28
HD40005	A04	FM00012	FM00012SC	C14 H11 N O	209.247	2-(1H-pyrrol-2-ylmethylidene)indan-1-one	O=[N+]([O-])C1=CC=CN=C1N(CCC2)CCN2C(NC3=CC=C(F)C=C3F)=S	209.25
HD40005	A05	FM00028	FM00028SC	C18 H10 N2 O2 S	318.355	2-methoxy-5-oxo-4-(2-thienyl)-5H-indeno[1,2-b]pyridine-3-carbonitrile	O=[N+]([O-])C1=CC=CN=C1N(CCC2)CCN2C(NC3=CC(Cl)=CC=C3OC)=S	318.35
HD40005	A06	FM00064	FM00064SC	C16 H12 F N O2	269.274	1-{[(3-fluorobenzoyl)oxy]imino}indane	O=[N+]([O-])C1=CC=CN=C1N(CCC2)CCN2C(NC3=CC=CC(C)=C3)=S	269.27
HD40005	A07	FM00081	FM00081SC	C15 H16 N2 O3 S2	336.434	ethyl 2,7-dimethyl-3-oxo-5-(2-thienyl)-2,3-dihydro-5H-pyrimido[2,1-b][1,3]thiazole-6-carboxylate	O=[N+]([O-])C1=CC=CN=C1N(CCC2)CCN2C(NC(C=C3)=CC=C3Cl)=S	336.42
HD40005	A08	FM00111	FM00111SC	C13 H14 N2 O	214.267	2-(3-pyridylmethylidene)quinuclidin-3-one	S=C(NC1CCCCC1)N2CCN(CCC2)CC3=CC=C(F)C=C3	214.27
HD40005	A09	FM00127	FM00127SC	C20 H13 F N2 O	316.334	2-amino-4-(4-fluorophenyl)-4H-benzo[h]chromene-3-carbonitrile	COC1=CC=CC=C1NC(N(CCC2)CCN2CC3=CC=C(F)C=C3)=S	316.33
HD40005	A10	FM00156	FM00156SC	C6 H10 N2 O2 S	174.223	5-[2-(methylthio)ethyl]imidazolidine-2,4-dione	O=C(N(CC1)CCC1O)NC(C=C2)=CC(Cl)=C2Cl	174.22		13253-44-6
HD40005	A11	FM00190	FM00190SC	C15 H13 N3 O3	283.286	ethyl 2-amino-4-(dicyanomethyl)-4H-chromene-3-carboxylate	FC(F)(F)OC(C=C1)=CC=C1NC(N(CC2)CCC2O)=O	283.29
HD40005	B02	EN00275	EN00275SC	C9 H5 Cl S3	244.79	5-(4-chlorophenyl)-3H-1,2-dithiole-3-thione	ClC1=CC=C2N=C(SC2=C1)N(CC3)CCN3CC(O)COC4=CC=C(Cl)C(Cl)=C4	244.77
HD40005	B03	EN00291	EN00291SC	C7 H11 N3 O2	169.183	ethyl 5-amino-1-methyl-1H-pyrazole-4-carboxylate	ClC1=CC=C2N=C(SC2=C1)N(CC3)CCN3CC(O)CN(CCC4)CCN4C(N=C5)=C(Cl)C=C5C(F)(F)F	169.18		31037-02-2
HD40005	B04	FM00013	FM00013SC	C18 H13 N3 O	287.321	2-methoxy-4-(1H-pyrrol-2-yl)-5H-indeno[1,2-b]pyridine-3-carbonitrile	ClC1=CC=C2N=C(SC2=C1)N(CC3)CCN3C(O)CC(C=C4)=CC=C4[N+]([O-])=O	287.32
HD40005	B05	FM00029	FM00029SC	C18 H12 Cl F3 O S	368.805	6-chloro-2-methyl-3-[4-(trifluoromethyl)benzylidene]-3,4-dihydro-2H-1-benzothiin-4-one	FC(F)(F)OC1=CC=C(OCC(O)CN(CC2)CCN2C3=NC4=CC=C(Cl)C=C4S3)C=C1	368.8
HD40005	B06	FM00066	FM00066SC	C15 H12 Cl N O3 S	321.783	N-{[(4-chlorophenyl)sulfonyl]oxy}-N-(2,3-dihydro-1H-inden-1-ylidene)amine	ClC1=CC=C2N=C(SC2=C1)N(CC3)CCN3CC(O)CSC(C=C4)=CC=C4F	321.78
HD40005	B07	FM00085	FM00085SC	C15 H15 N O2	241.288	4-(cyclopentylidenmethyl)-3-phenyl-4,5-dihydroisoxazol-5-one	FC(F)(F)OC(C=C1F)=C(C=C1)NC(N(CC2)CCC2O)=O	241.29
HD40005	B08	FM00113	FM00113SC	C12 H13 N O2	203.24	2-(2-furylmethylidene)quinuclidin-3-one	O=[N+]([O-])C1=CN=C(C=C1)N(CCC2)CCN2C(C(C)(C)C)=O	203.24
HD40005	B09	FM00128	FM00128SC	C30 H18 Cl2 N4 O2	537.404	2,11-diamino-4,9-di(4-chlorophenyl)-4,9-dihydrobenzo[f]pyrano[3,2-h]chromene-3,10-dicarbonitrile	COC1=CC=C(Cl)C=C1NC(N(CCC2)CCN2CC3=CC=C(F)C=C3)=S	537.4
HD40005	B10	FM00160	FM00160SC	C14 H9 N3 S	251.312	2-(1H-benzo[d]imidazol-2-yl)-3-(2-thienyl)acrylonitrile	ClC1=C(NC(NCCNC(OC(C)(C)C)=O)=O)C=CC=C1Cl	251.31
HD40005	B11	FM00191	FM00191SC	C17 H13 N3 O	275.31	2-(1H-benzo[d]imidazol-2-yl)-3-(4-methoxyphenyl)acrylonitrile	ClC1=CC=C2N=C(SC2=C1)N(CC3)CCN3CC(O)CN(C=C4)C5=C4C=CC=C5	275.31
HD40005	C02	EN00276	EN00276SC	C12 H11 Cl2 N5 O3	344.157	N'1-(1,3-dimethyl-4-nitro-1H-pyrazol-5-yl)-2,6-dichlorobenzene-1-carbohydrazide	O=[N+]([O-])C1=CC(C(F)(F)F)=CC=C1N(CCC2)CCN2C(NC(C=C3)=C(Cl)C=C3Cl)=S	344.16
HD40005	C03	EN00299	EN00299SC	C16 H13 Cl2 N O4	354.188	methyl 2-{[2-(2,4-dichlorophenoxy)acetyl]amino}benzoate	ClC1=CC=C2N=C(SC2=C1)N(CC3)CCN3CC(O)CN(CCC4)C4=O	354.19
HD40005	C04	FM00015	FM00015SC	C25 H18 N2 O	362.43	2-methoxy-4-(2-naphthyl)-5,6-dihydrobenzo[h]quinoline-3-carbonitrile	FC(F)(F)SC1=CC=C(OCC(O)CN(CC2)CCN2C3=NC4=CC=C(Cl)C=C4S3)C=C1	362.43
HD40005	C05	FM00030	FM00030SC	C18 H11 Br N2 O S	383.268	4-(4-bromo-2-thienyl)-2-methoxy-5H-indeno[1,2-b]pyridine-3-carbonitrile	ClC1=CC=C2N=C(SC2=C1)N(CCC3)CCN3C(NC4=CC=CC(Cl)=C4)=S	383.26
HD40005	C06	FM00070	FM00070SC	C16 H15 N O	237.301	1-benzyl-1,2,3,4-tetrahydroquinolin-2-one	O=[N+]([O-])C1=CN=C(C=C1)N(CCC2)CCN2C(C3=CC=CC=C3)=O	237.3
HD40005	C07	FM00094	FM00094SC	C13 H7 Cl N4 O	270.678	2-(2-amino-6-chloro-3-cyano-4H-chromen-4-yl)malononitrile	O=[N+]([O-])C1=C(C=CC(C(F)(F)F)=C1)N(CCC2)CCN2C(NC3=CC=CC=C3)=O	270.68		175136-95-5
HD40005	C08	FM00120	FM00120SC	C21 H16 N2 O2	328.369	2-amino-4-(4-methoxyphenyl)-4H-benzo[h]chromene-3-carbonitrile	ClC1=CC=C2N=C(SC2=C1)N(CC3)CCN3CC(O)C4=CC=CC=C4	328.37
HD40005	C09	FM00129	FM00129SC	C30 H18 F2 N4 O2	504.494	2,11-diamino-4,9-di(4-fluorophenyl)-4,9-dihydrobenzo[f]pyrano[3,2-h]chromene-3,10-dicarbonitrile	OC(CSC(C=C1)=CC=C1F)CNC2CCN(CC2)CC3=CC=CC=C3	504.49
HD40005	C10	FM00172	FM00172SC	C20 H10 N4 S	338.393	2-[3-cyano-4-(2-thienyl)-2,5-dihydro-1H-indeno[1,2-b]pyridin-2-yliden]malononitrile	O=C(OCC)C(C=C1C(OC)=O)=C(N=C1C)N(CCC2)CCN2CC3=CC=C(F)C=C3	338.39
HD40005	C11	FM00193	FM00193SC	C10 H10 N2 O2 S	222.267	2-[(3-cyanopropyl)thio]nicotinic acid	O=C(C(C=C1)=C(C)N=C1C(F)(F)F)OC2=CC3=C(OCO3)C=C2	222.26
HD40005	D02	EN00278	EN00278SC	C12 H11 F2 N5 O3	311.247	N'1-(1,3-dimethyl-4-nitro-1H-pyrazol-5-yl)-2,6-difluorobenzene-1-carbohydrazide	O=[N+]([O-])C1=C(C=CC(C(F)(F)F)=C1)N(CCC2)CCN2C(NC3=CC=C(F)C=C3F)=O	311.25
HD40005	D03	FM00001	FM00001SC	C34 H27 F N2 O3	530.596	6-{4-(benzyloxy)-2-[(4-fluorobenzyl)oxy]phenyl}-2-methoxy-4-(4-methylphenyl)nicotinonitrile	O=C(NC1=C(F)C=CC=C1)C(C=C2)=C(C)N=C2C(F)(F)F	530.6
HD40005	D04	FM00017	FM00017SC	C24 H28 O2	348.483	2-[3,5-di(tert-butyl)-4-hydroxybenzylidene]indan-1-one	CC1=C(C(NNC(C2=CC=CS2)=O)=O)C=CC(C(F)(F)F)=N1	348.48
HD40005	D05	FM00032	FM00032SC	C12 H8 N2	180.209	2-(2,3-dihydro-1H-inden-1-yliden)malononitrile	CC1=C(C(C)=CC=C1)NC(C(C)N2CCCCC2)=O	180.21
HD40005	D06	FM00071	FM00071SC	C13 H16 N2 O2 S2	296.413	ethyl 6-methyl-2-(methylthio)-4-(2-thienyl)-1,4-dihydropyrimidine-5-carboxylate	O=[N+]([O-])C1=C(C=CC(C(F)(F)F)=C1)N(CCC2)CCN2C(NC3=CC=CC(Cl)=C3Cl)=O	296.4
HD40005	D07	FM00096	FM00096SC	C13 H7 Br N4 O	315.129	2-(2-amino-6-bromo-3-cyano-4H-chromen-4-yl)malononitrile	ClC1=CC(OCC(O)CN(CC2)CCC2O)=CC=C1Cl	315.13
HD40005	D08	FM00121	FM00121SC	C12 H12 N2 O S . Br H	313.218	7-methoxy-4,5-dihydronaphtho[1,2-d][1,3]thiazol-2-amine hydrobromide	ClC1=CC=C2N=C(SC2=C1)N(CCC3)CCN3C(NC4=CC=CC=C4)=S	232.3	HBr	376349-30-3
HD40005	D09	FM00130	FM00130SC	C23 H17 Cl N2 O2	388.852	ethyl N-[4-(4-chlorophenyl)-3-cyano-4H-benzo[h]chromen-2-yl]iminoformate	CC1=C(C=CC(C(F)(F)F)=N1)NC(/C=C\C(O)=O)=O	388.85
HD40005	D10	FM00174	FM00174SC	C12 H11 N3 O2	229.238	4-(2,3-dihydro-1,4-benzodioxin-6-yl)pyrimidin-2-amine	O=C(OCC)C(C=C1C(OC)=O)=C(SCC(OC)=O)N=C1C	229.24
HD40005	D11	FM00194	FM00194SC	C13 H6 Cl N3 O3	287.661	9-chloro-2-hydroxy-5-imino-4-oxo-3,5-dihydro-4H-chromeno[3,4-c]pyridine-1-carbonitrile	O=[N+]([O-])C1=CC=C(N=C1)N(CCC2)CCN2C(C3=CC=C(C(C)(C)C)C=C3)=O	287.66
HD40005	E02	EN00281	EN00281SC	C11 H14 N6 O4	294.27	ethyl 5-amino-1-(1,3-dimethyl-4-nitropyrazol-5-yl)pyrazole-4-carboxylate	O=C1N(C(S)=NC2=C1C=CC=C2)C3=CC=CC=C3CC	294.27		519056-62-3
HD40005	E03	FM00002	FM00002SC	C22 H12 F6 O2	422.323	2-({5-[3,5-di(trifluoromethyl)phenyl]-2-furyl}methylidene)indan-1-one	FC(F)(F)C(C=C1)=NC(C)=C1C#N	422.33
HD40005	E04	FM00019	FM00019SC	C11 H18 N2 O2	210.275	1-adamantyl hydrazine-1-carboxylate	FC(F)(F)C(N1)=CC=C(C(N)=O)C1=O	210.28
HD40005	E05	FM00033	FM00033SC	C19 H11 N3 O	297.316	3-amino-1-(2-furyl)-9H-fluorene-2,4-dicarbonitrile	CC1=C(C=CC(C(F)(F)F)=N1)C2=NN=C(SCC(C3=CC=C(Cl)C=C3)=O)O2	297.32
HD40005	E06	FM00074	FM00074SC	C17 H16 N2 O2	280.325	4-(2-hydroxyphenyl)-8,9-dimethyl-2,3-dihydro-1H-1,5-benzodiazepin-2-one	O=S(C1=CC=C(C)C=C1)(NCCNC2=NC(C(F)(F)F)=CC=N2)=O	280.33
HD40005	E07	FM00097	FM00097SC	C14 H10 N4 O2	266.259	2-(2-amino-3-cyano-6-methoxy-4H-chromen-4-yl)malononitrile	FC(F)(F)C1=CC=NC(NCCNCC(O)COC2=CC=CC=C2)=N1	266.26
HD40005	E08	FM00122	FM00122SC	C20 H13 Cl N2 O	332.789	2-amino-4-(4-chlorophenyl)-4H-benzo[h]chromene-3-carbonitrile	FC(F)(F)C1=CC=NC(NCCNCC(O)C2=CC=CC=C2)=N1	332.79
HD40005	E09	FM00136	FM00136SC	C18 H14 N2 O	274.322	2-(3-oxo-1,3-diphenylpropyl)malononitrile	CC1=CN(N=C1C(F)(F)F)C2=NC=NC3=C2C(C4=CC=CC=C4)=CS3	274.32
HD40005	E10	FM00181	FM00181SC	C14 H11 N3 O3	269.259	methyl 2-amino-4-(dicyanomethyl)-4H-chromene-3-carboxylate	ClC1=C(C=CC(Cl)=C1)CN(CCC2)CCN2C(NC3=C(Cl)C(Cl)=CC=C3)=O	269.26
HD40005	E11	FM00196	FM00196SC	C17 H18 Cl N O2	303.787	2-{[(4-chlorobenzoyl)oxy]imino}adamantane	FC(F)(F)C(C=N1)=CC=C1NCCNC(NC2=C(Cl)C=CC=C2)=O	303.79
HD40005	F02	EN00283	EN00283SC	C12 H12 Cl N5 O3	309.712	N'1-(1,3-dimethyl-4-nitro-1H-pyrazol-5-yl)-2-chlorobenzene-1-carbohydrazide	FC(F)(F)C1=CC=NC(NCCNCC(O)CSC(C=C2)=CC=C2F)=N1	309.71
HD40005	F03	FM00009	FM00009SC	C14 H10 O S	226.298	2-(2-thienylmethylidene)indan-1-one	FC(F)(F)C1=CC=NC(NCCNCC(O)CSC2=CC=CC=C2)=N1	226.29
HD40005	F04	FM00020	FM00020SC	C20 H14 N2 O3	330.342	4-(1,3-benzodioxol-5-yl)-2-methoxy-6-phenylnicotinonitrile	FC1=CC=CC(Cl)=C1CN(CCC2)CCN2C(NC(C=C3)=CC=C3Cl)=O	330.34
HD40005	F05	FM00035	FM00035SC	C12 H10 N2 O	198.224	2-cyano-2-(2,3-dihydro-1H-inden-1-yliden)acetamide	CC1=CN(N=C1C(F)(F)F)C(C=C2)=C(NC(C)=O)C=C2[N+]([O-])=O	198.22
HD40005	F06	FM00075	FM00075SC	C16 H15 N S	253.367	1-benzyl-1,2,3,4-tetrahydroquinoline-2-thione	FC(F)(F)C1=CC=CC(OCC(O)CNCCNC2=NC(C(F)(F)F)=CC=N2)=C1	253.36
HD40005	F07	FM00099	FM00099SC	C22 H14 Cl N5 O2	415.839	5-amino-10-chloro-2-hydroxy-2-phenyl-1,2,3,11b-tetrahydrochromeno[4,3,2-de][1,6]naphthyridine-1,4-dicarbonitrile	O=S(C(C(C(F)(F)F)=N1)=CN1C)(N(C=C2C)N=C2C(F)(F)F)=O	415.84
HD40005	F08	FM00124	FM00124SC	C11 H10 N2 S . Br H	283.192	4,5-dihydronaphtho[1,2-d][1,3]thiazol-2-amine hydrobromide	ClC1=CC(C(F)(F)F)=CN=C1N(CCC2)CCN2C(NC(C=C3)=CC=C3Cl)=O	202.27	HBr
HD40005	F09	FM00137	FM00137SC	C21 H13 F3 N2 O	366.341	2-amino-4-[4-(trifluoromethyl)phenyl]-4H-benzo[h]chromene-3-carbonitrile	ClC1=C(C=CC=C1Cl)NC(N(CCC2)CCN2CC(C=C3)=CC=C3F)=O	366.34
HD40005	F10	FM00182	FM00182SC	C8 H14 N2 O2	170.211	5-isobutyl-3-methylimidazolidine-2,4-dione	ClC1=C(C=CC=C1Cl)NC(NCCNC2=NC(C(F)(F)F)=CC=N2)=O	170.21		675854-31-6
HD40005	F11	FM00197	FM00197SC	C17 H18 F N O2	287.332	2-{[(4-fluorobenzoyl)oxy]imino}adamantane	FC(F)(F)C1=CC=NC(NCCNCC(O)COC2=CC=C(C(C)(C)C)C=C2)=N1	287.33
HD40005	G02	EN00284	EN00284SC	C9 H9 N7 O2	247.217	5-amino-4-cyano-1-(1,3-dimethyl-4-nitropyrazol-5-yl)pyrazole	CC1=C(NC(NCCNC2=NC(C(F)(F)F)=CC=N2)=O)C=CC(CCCC)=C1	247.22
HD40005	G03	FM00010	FM00010SC	C18 H12 N2 O2	288.305	4-(2-furyl)-2-methoxy-5H-indeno[1,2-b]pyridine-3-carbonitrile	ClC1=C(C=CC=C1Cl)NC(NCCNC(N=C2)=CC=C2C(F)(F)F)=O	288.31
HD40005	G04	FM00024	FM00024SC	C11 H15 N O2	193.245	2-oxa-4-azatetracyclo[6.3.1.1~6,10~.0~1,5~]tridecan-3-one	FC(F)(F)C1=CC=NC(NCCNC(NC2=C(Cl)C=CC=C2)=O)=N1	193.24
HD40005	G05	FM00038	FM00038SC	C20 H15 N3 O3	345.357	N1-[3-cyano-4-(2-furyl)-2-methoxy-5H-indeno[1,2-b]pyridin-7-yl]acetamide	S=C(NCCNC1=NC(C(F)(F)F)=CC=N1)NC2=CC3=C(OCCO3)C=C2	345.36
HD40005	G06	FM00078	FM00078SC	C8 H12 O4	172.179	cyclohexane-1,4-dicarboxylic acid	CC1=C(C(NNC(C2=CC=C(C(F)(F)F)C=C2)=O)=O)C=CC(C(F)(F)F)=N1	172.18		1076-97-7
HD40005	G07	FM00104	FM00104SC	C16 H7 Cl N6 O	334.725	2,5-diamino-10-chlorochromeno[4,3,2-de][1,6]naphthyridine-1,4-dicarbonitrile	FC(F)(F)C1=CC=NC(NCCNC(NCCC2=CC=CC=C2)=S)=N1	334.72
HD40005	G08	FM00125	FM00125SC	C18 H12 N2 O S	304.372	2-amino-4-(2-thienyl)-4H-benzo[h]chromene-3-carbonitrile	CC1=C(C=CC(C(F)(F)F)=N1)NC(C2=CC=C(C(F)(F)F)C=C2)=O	304.37
HD40005	G09	FM00138	FM00138SC	C32 H18 F6 N4 O2	604.508	2,11-diamino-4,9-di[4-(trifluoromethyl)phenyl]-4,9-dihydrobenzo[f]pyrano[3,2-h]chromene-3,10-dicarbonitrile	OC(CNCCNC1=NC(C(F)(F)F)=CC=N1)CN2C(C=CC=C3)=C3C=C2	604.51
HD40005	G10	FM00186	FM00186SC	C15 H12 Br2 N2 O5	460.077	methyl 2-amino-6,8-dibromo-4-(1-cyano-2-methoxy-2-oxoethyl)-4H-chromene-3-carboxylate	FC(F)(F)C1=CC=NC(NCCNC2C(O)CCCC2)=N1	460.08
HD40005	G11	FM00198	FM00198SC	C18 H18 F3 N O2	337.339	2-({[3-(trifluoromethyl)benzoyl]oxy}imino)adamantane	FC(F)(F)C(C=C1)=NC(C)=C1C(NNC(NC(C=C2)=CC(Cl)=C2F)=S)=O	337.34
HD40005	H02	EN00285	EN00285SC	C11 H11 Cl2 N5 O4 S	380.211	3,4-dichloro-N'-(1,3-dimethyl-4-nitro-1H-pyrazol-5-yl)benzenesulfonohydrazide	O=C(OC(C)(C)C)N/N=C\C1=C(C=CC=C2)C2=CC=C1	380.2
HD40005	H03	FM00011	FM00011SC	C18 H12 N2 O S	304.372	2-methoxy-4-(2-thienyl)-5H-indeno[1,2-b]pyridine-3-carbonitrile	O=C(OCC)C1=CC(C#N)=C(C)N=C1N(CC)CC	304.37
HD40005	H04	FM00027	FM00027SC	C20 H12 Cl2 N2 O	367.234	4-(2,4-dichlorophenyl)-2-methoxy-5H-indeno[1,2-b]pyridine-3-carbonitrile	CC1=C(C(NCCC2=CC=CS2)=O)C=CC(C(F)(F)F)=N1	367.23
HD40005	H05	FM00043	FM00043SC	C7 H8 N2 O S	168.219	2-hydroxy-6-methylpyridine-3-carbothioamide	CC1=C(C=C(C(OCC)=O)C(C(F)(F)F)=N1)C2=NC(C(NN)=O)=CS2	168.21		92303-09-8
HD40005	H06	FM00079	FM00079SC	C17 H22 N2 O4 S2	382.503	ethyl 2-[(3-ethoxy-3-oxopropyl)thio]-6-methyl-4-(2-thienyl)-1,4-dihydropyrimidine-5-carboxylate	O=[N+]([O-])C1=CC(C(F)(F)F)=CC=C1N(CCC2)CCN2C(NC(C=C3)=CC=C3Cl)=O	382.49
HD40005	H07	FM00108	FM00108SC	C13 H6 Br2 N4 O	394.025	2-(2-amino-6,8-dibromo-3-cyano-4H-chromen-4-yl)malononitrile	CC1=NC(C)=C(C#N)C=C1C(C)=O	394.03		175136-96-6
HD40005	H08	FM00126	FM00126SC	C24 H20 N2 O3	384.433	ethyl N-[3-cyano-4-(4-methoxyphenyl)-4H-benzo[h]chromen-2-yl]iminoformate	N#CC(C(C1=CC=C(OC)C=C1)C2=C(O3)C4=CC=CC=C4C=C2)=C3/N=C\OCC	384.43
HD40005	H09	FM00152	FM00152SC	C7 H12 N2 O2	156.184	5-isobutylimidazolidine-2,4-dione	O=C(N1)C(CC(C)C)NC1=O	156.18		58942-03-3
HD40005	H10	FM00189	FM00189SC	C14 H10 N2 O2 S	270.311	6-(2,3-dihydro-1,4-benzodioxin-6-yl)-2-mercaptonicotinonitrile	CC1=C(C=CC(C(F)(F)F)=N1)C(OC2=CC=C(OC(F)(F)F)C=C2)=O	270.31
HD40005	H11	FM00204	FM00204SC	C20 H17 N3 O3	347.372	N1-[4-(2,3-dihydro-1,4-benzodioxin-6-yl)pyrimidin-2-yl]-4-methylbenzamide	CC1=C(C(NCC=C)=O)C=CC(C(F)(F)F)=N1	347.37
HD40006	A02	AW00376	AW00376SC	C13 H11 Cl F N3 O2 S2	359.832	N1-(2-fluorophenyl)-2-[(4-chlorophenyl)sulfonyl]hydrazine-1-carbothioamide	O=S(C1=CC=C2C(C=CC=C2)=C1)(N(CCC3)CCN3CC4=C(Cl)C=CC=C4F)=O	359.82
HD40006	A03	AW00387	AW00387SC	C12 H25 N3 O2 S	275.414	tert-butyl N-(2-{[(isobutylamino)carbothioyl]amino}ethyl)carbamate	O=C(OCC)C1=CC(C#N)=C(C)N=C1NCC=C	275.41
HD40006	A04	AW00399	AW00399SC	C14 H21 N3 O3	279.338	tert-butyl N-{2-[(anilinocarbonyl)amino]ethyl}carbamate	O=C(NCCNC(OC(C)(C)C)=O)NC1=CC=CC=C1	279.34
HD40006	A05	AW00411	AW00411SC	C18 H20 N2 O4 S3	424.564	N2-(3,4-dimethoxyphenethyl)-5-(2-methyl-1,3-thiazol-4-yl)thiophene-2-sulfonamide	FC(F)(F)C(C=C1)=NC(C)=C1C(SC2=CC=C(F)C=C2)=O	424.55
HD40006	A06	AW00423	AW00423SC	C14 H13 N3 O2 S3	351.474	N2-(3-pyridylmethyl)-5-(2-methyl-1,3-thiazol-4-yl)thiophene-2-sulfonamide	ClC1=CC=C2N=C(SC2=C1)N(CCC3)CCN3CC(O)COC(C=C4)=CC=C4Br	351.46
HD40006	A07	AW00433	AW00433SC	C16 H16 N2 O4 S3	396.51	N2-(2,4-dimethoxyphenyl)-5-(2-methyl-1,3-thiazol-4-yl)thiophene-2-sulfonamide	FC(F)(F)C(C=C1)=NC(C)=C1C(OC2=CC=C(Cl)C(Cl)=C2)=O	396.49
HD40006	A08	AW00446	AW00446SC	C10 H14 N4 O2	222.247	1-(3-nitro-2-pyridyl)-1,4-diazepane	CC1=C(C=CC(C(F)(F)F)=N1)C2=NN=C(SCC3=C(Cl)C=CC=C3)O2	222.25
HD40006	A09	AW00454	AW00454SC	C17 H19 N5 O3	341.369	N1-phenyl-4-(3-nitro-2-pyridyl)-1,4-diazepane-1-carboxamide	CC1=NC(C(F)(F)F)=C(C(O)=O)C=C1C2=NC(C3=CC=CC=C3)=CS2	341.37
HD40006	A10	AW00464	AW00464SC	C20 H19 F2 N5 O S	415.466	N1-(2,4-difluorophenyl)-4-(3-phenyl-1,2,4-thiadiazol-5-yl)-1,4-diazepane-1-carboxamide	CC1=NC(C(F)(F)F)=C(C(OCC)=O)C=C1C2=NC(C3=CC=CC=C3)=CS2	415.46
HD40006	A11	AW00477	AW00477SC	C12 H10 F3 N3 O S	301.291	2-(allylthio)-5-[2-methyl-6-(trifluoromethyl)-3-pyridyl]-1,3,4-oxadiazole	CC1=C(C=CC(C(F)(F)F)=N1)C(OC(C=C2)=C(F)C=C2F)=O	301.29
HD40006	B02	AW00378	AW00378SC	C16 H25 N3 O4 S	355.457	tert-butyl N-(2-{[(2,4-dimethoxyanilino)carbothioyl]amino}ethyl)carbamate	FC(F)(F)C(C=C1)=NC(C)=C1C(NCC(C=C2)=CC(Cl)=C2Cl)=O	355.45
HD40006	B03	AW00388	AW00388SC	C17 H23 N3 O5	349.385	tert-butyl 4-(4-nitrobenzoyl)-1,4-diazepane-1-carboxylate	OC(CN1CCCCC1)COC(C=C2)=CC=C2[N+]([O-])=O	349.39
HD40006	B04	AW00400	AW00400SC	C14 H27 N3 O2 S	301.452	tert-butyl N-(2-{[(cyclohexylamino)carbothioyl]amino}ethyl)carbamate	O=C(SC1=CC=CC=C1)C(C=C2)=C(C)N=C2C(F)(F)F	301.45
HD40006	B05	AW00412	AW00412SC	C19 H19 F3 N4 O2 S3	488.577	2-methyl-4-[5-({4-[5-(trifluoromethyl)-2-pyridyl]-1,4-diazepan-1-yl}sulfonyl)-2-thienyl]-1,3-thiazole	O=C(OCC)C(C=C1C#N)=C(N=C1C)SC2=CC=CC=C2NC(NC3=CC=C(SC(F)(F)F)C=C3)=O	488.56
HD40006	B06	AW00424	AW00424SC	C15 H24 N2 O4	296.365	tert-butyl N-[2-(1,3-dioxo-2-azaspiro[4.4]non-2-yl)ethyl]carbamate	FC(F)(F)C1=CC=NC(NCCNCC(O)COC2=CC=C([N+]([O-])=O)C=C2)=N1	296.37
HD40006	B07	AW00434	AW00434SC	C14 H9 Cl2 N O3 S3	406.333	2,4-dichlorophenyl 5-(2-methyl-1,3-thiazol-4-yl)thiophene-2-sulfonate	FC(F)(F)C1=CC=C(NCCNCC(O)COC2=CC=CC=C2)N=C1	406.32
HD40006	B08	AW00447	AW00447SC	C20 H13 Cl F N3 O S	397.86	2-[(2-chloro-6-fluorobenzyl)thio]-3-(3-pyridyl)-3,4-dihydroquinazolin-4-one	FC(F)(F)C1=C(NCCNCC(O)COC(C=C2)=CC(Cl)=C2Cl)N=CC=C1	397.85
HD40006	B09	AW00456	AW00456SC	C18 H20 Cl N5 O3	389.841	N1-(2-chloro-6-methylphenyl)-4-(3-nitro-2-pyridyl)-1,4-diazepane-1-carboxamide	OC(CNCCNC(N=C1)=CC=C1C(F)(F)F)CN2C(C=CC=C3)=C3C=C2	389.84
HD40006	B10	AW00466	AW00466SC	C21 H22 Cl N5 O S	427.958	N1-(3-chloro-2-methylphenyl)-4-(3-phenyl-1,2,4-thiadiazol-5-yl)-1,4-diazepane-1-carboxamide	FC(F)(F)C(C=N1)=CC=C1NCCNCC(O)CSC(C=C2)=CC=C2F	427.95
HD40006	B11	AW00479	AW00479SC	C12 H8 F3 N3 O S	299.275	2-[2-methyl-6-(trifluoromethyl)-3-pyridyl]-5-(prop-2-ynylthio)-1,3,4-oxadiazole	FC(F)(F)C1=CC(Cl)=C(NCCCN)N=C1	299.27
HD40006	C02	AW00380	AW00380SC	C21 H32 N4 O3 S	420.575	tert-butyl 4-[(2-morpholinoanilino)carbothioyl]-1,4-diazepane-1-carboxylate	O=C(N(CCC1)CCN1CC2=CC=CC=C2)NC3=CC=C(C(C)(C)C)C=C3	420.57
HD40006	C03	AW00390	AW00390SC	C15 H20 F3 N3 O3	347.335	tert-butyl N-[2-({[4-(trifluoromethyl)anilino]carbonyl}amino)ethyl]carbamate	FC(F)(F)C1=CC=NC(N(CC2)CCN2CCO)=N1	347.34
HD40006	C04	AW00404	AW00404SC	C15 H22 Cl N3 O2 S	343.877	tert-butyl N-(2-{[(2-chloro-6-methylanilino)carbothioyl]amino}ethyl)carbamate	OC(CNCCNC1=C(C(F)(F)F)C=CC=N1)CN2C(C=CC=C3)=C3C=C2	343.87
HD40006	C05	AW00414	AW00414SC	C14 H10 Cl2 N2 O2 S3	405.349	N2-(2,4-dichlorophenyl)-5-(2-methyl-1,3-thiazol-4-yl)thiophene-2-sulfonamide	O=C(NC1=CC=C(Cl)C=C1)N(CCC2)CCN2CC3=CC=CC=C3	405.33
HD40006	C06	AW00425	AW00425SC	C14 H19 N3 O4	293.321	tert-butyl N-{2-[(3-nitrobenzylidene)amino]ethyl}carbamate	S=C(NC1CCCCCCC1)N(CCC2)CCN2CC3=CC=CC=C3	293.32
HD40006	C07	AW00435	AW00435SC	C14 H18 F3 N3 O4	349.307	tert-butyl N-{2-[2-nitro-4-(trifluoromethyl)anilino]ethyl}carbamate	O=C(NC1=CC(Cl)=CC(Cl)=C1)N(CCC2)CCN2CC3=CC=CC=C3	349.31
HD40006	C08	AW00448	AW00448SC	C16 H10 Cl F4 N3 O S	403.786	2-[(2-chloro-6-fluorobenzyl)thio]-5-[2-methyl-6-(trifluoromethyl)-3-pyridyl]-1,3,4-oxadiazole	O=[N+]([O-])C1=CC=C(N=C1)N(CCC2)CCN2C(NC3=CC=CC=C3)=S	403.78
HD40006	C09	AW00457	AW00457SC	C21 H21 N5 O3	391.429	N1-(1-naphthyl)-4-(3-nitro-2-pyridyl)-1,4-diazepane-1-carboxamide	S=C(N(CCC1)CCN1C(N=C2)=CC=C2[N+]([O-])=O)NC3=CC(OCO4)=C4C=C3	391.43
HD40006	C10	AW00467	AW00467SC	C16 H10 Cl3 F N2 S	387.692	2-[(2-chloro-6-fluorobenzyl)thio]-1-(2,3-dichlorophenyl)-1H-imidazole	O=[N+]([O-])C1=CC=C(N=C1)N(CCC2)CCN2C(NC(C=C3)=C(Cl)C=C3Cl)=S	387.69
HD40006	C11	AW00480	AW00480SC	C17 H10 F6 N4 O2 S	448.346	5-[2-methyl-6-(trifluoromethyl)-3-pyridyl]-1,3,4-oxadiazol-2-yl 2-methyl-6-(trifluoromethyl)pyridine-3-carbothioate	O=[N+]([O-])C1=CC=C(N=C1)N(CCC2)CCN2C(NC(C=C3)=C(Br)C=C3F)=S	448.34
HD40006	D02	AW00381	AW00381SC	C19 H29 N3 O2 S	363.523	tert-butyl 4-[(2,4-dimethylanilino)carbothioyl]-1,4-diazepane-1-carboxylate	O=[N+]([O-])C1=CC=C(N=C1)N(CCC2)CCN2C(NC3=CC=CC=C3)=O	363.52
HD40006	D03	AW00392	AW00392SC	C12 H12 N2 O S	232.306	N1-[4-(2-methyl-1,3-thiazol-4-yl)phenyl]acetamide	O=[N+]([O-])C1=CC=C(N=C1)N(CCC2)CCN2C(NC(C=C3)=C(Cl)C=C3Cl)=O	232.3
HD40006	D04	AW00405	AW00405SC	C14 H19 Cl N2 O2	282.769	tert-butyl N-{2-[(4-chlorobenzylidene)amino]ethyl}carbamate	NS(C1=CC=C(NC(C)=O)C(Cl)=C1)(=O)=O	282.77
HD40006	D05	AW00417	AW00417SC	C14 H18 Cl2 N2 O2	317.214	tert-butyl N-{2-[(2,4-dichlorobenzylidene)amino]ethyl}carbamate	O=[N+]([O-])C1=CC=C(N=C1)N(CCC2)CCN2C(NC3=CC=C(C(C)(C)C)C=C3)=O	317.21
HD40006	D06	AW00426	AW00426SC	C13 H16 N4 S	260.363	5-(1,4-diazepan-1-yl)-3-phenyl-1,2,4-thiadiazole	CC1=C(OCC(O)CNCCNC2=NC=CC(C(F)(F)F)=N2)C(Br)=CC(Cl)=C1	260.36		306934-71-4
HD40006	D07	AW00436	AW00436SC	C13 H9 N S2	243.353	2-phenyl-4-(2-thienyl)-1,3-thiazole	OC(CNC(CC1)CCN1CC2=CC=CC=C2)COC3=CC(OCO4)=C4C=C3	243.34
HD40006	D08	AW00449	AW00449SC	C17 H16 Cl F N4 S	362.858	5-[(2-chloro-6-fluorobenzyl)thio]-1-mesityl-1H-1,2,3,4-tetraazole	FC(F)(F)C1=CC=NC(NCCNC(C2=CC=CS2)=O)=N1	362.85
HD40006	D09	AW00458	AW00458SC	C20 H21 N5 O S	379.486	N1-phenyl-4-(3-phenyl-1,2,4-thiadiazol-5-yl)-1,4-diazepane-1-carboxamide	O=C(NCCNC1=NC(C(F)(F)F)=CC=N1)C2CC2	379.48
HD40006	D10	AW00472	AW00472SC	C16 H25 N3 O5 S	371.456	tert-butyl N-{3-[({[(4-methylphenyl)sulfonyl]amino}carbonyl)amino]propyl}carbamate	FC(F)(F)C1=CC=NC(NCCNS(C2=CC=CC=C2)(=O)=O)=N1	371.45
HD40006	D11	AW00481	AW00481SC	C25 H31 N5 O S	449.62	N1-(4-butyl-2-methylphenyl)-4-(3-phenyl-1,2,4-thiadiazol-5-yl)-1,4-diazepane-1-carboxamide	FC(F)(F)C1=CC=NC(NCCNC(C2=CC=CO2)=O)=N1	449.61
HD40006	E02	AW00382	AW00382SC	C13 H19 Cl N2 O4 S	334.822	tert-butyl N-(2-{[(4-chlorophenyl)sulfonyl]amino}ethyl)carbamate	FC(F)(F)C1=CC=NC(NCCNC(C2=CC=CC=C2)=O)=N1	334.82
HD40006	E03	AW00393	AW00393SC	C11 H23 N3 O3	245.321	tert-butyl N-(2-{[(isopropylamino)carbonyl]amino}ethyl)carbamate	O=C(NCCNC1=NC(C(F)(F)F)=CC=N1)C(C=C2)=CC=C2C(C)(C)C	245.32
HD40006	E04	AW00406	AW00406SC	C11 H18 N2 O5	258.272	4-({2-[(tert-butoxycarbonyl)amino]ethyl}amino)-4-oxobut-2-enoic acid	O=[N+]([O-])C1=CC=C(N=C1)N(CCC2)CCN2C(NC(C=C3)=C(F)C=C3F)=O	258.27
HD40006	E05	AW00418	AW00418SC	C14 H20 N2 O3	264.323	tert-butyl N-{2-[(4-hydroxybenzylidene)amino]ethyl}carbamate	FC1=CC=CC(Cl)=C1CN(CCC2)CCN2C(NC3=CC=CC=C3)=O	264.32
HD40006	E06	AW00428	AW00428SC	C21 H23 N5 O3 S2	457.577	N1-{[4-(3-phenyl-1,2,4-thiadiazol-5-yl)-1,4-diazepan-1-yl]carbonyl}-4-methylbenzene-1-sulfonamide	O=C(NCCNC1=NC(C(F)(F)F)=CC=N1)C2=CC=CC(C(F)(F)F)=C2	457.56
HD40006	E07	AW00439	AW00439SC	C17 H22 F3 N3 O4	389.38	tert-butyl 4-[2-nitro-4-(trifluoromethyl)phenyl]-1,4-diazepane-1-carboxylate	CC(C=C1Cl)=C(C=C1C)S(NCCNC2=NC(C(F)(F)F)=CC=N2)(=O)=O	389.37		306934-72-5
HD40006	E08	AW00450	AW00450SC	C14 H10 Cl N O3 S3	371.888	2-chlorophenyl 5-(2-methyl-1,3-thiazol-4-yl)thiophene-2-sulfonate	FC(F)(F)C1=CC=NC(NC(CC2)CCN2CC3=CC=CC=C3)=N1	371.87
HD40006	E09	AW00459	AW00459SC	C20 H20 Cl N5 O S	413.931	N1-(2-chlorophenyl)-4-(3-phenyl-1,2,4-thiadiazol-5-yl)-1,4-diazepane-1-carboxamide	CC1=CC(OCC(O)CNCC2=CC=CC=C2)=CC=C1C	413.92
HD40006	E10	AW00473	AW00473SC	C17 H27 N3 O2 S	337.485	tert-butyl N-(3-{[(3,5-dimethylanilino)carbothioyl]amino}propyl)carbamate	ClC1=CC=C2N=C(SC2=C1)N(CCC3)CCN3S(C4=CC=C([N+]([O-])=O)C=C4)(=O)=O	337.48
HD40006	E11	AW00482	AW00482SC	C15 H10 Br F3 N2 O2 S3	483.352	N2-[4-bromo-3-(trifluoromethyl)phenyl]-5-(2-methyl-1,3-thiazol-4-yl)thiophene-2-sulfonamide	S=C(NCC1CC1)NC2=CC=CN=C2	483.34
HD40006	F02	AW00383	AW00383SC	C17 H26 N2 O4 S	354.468	tert-butyl 4-[(4-methylphenyl)sulfonyl]-1,4-diazepane-1-carboxylate	S=C(NC1=CC=CN=C1)NCC2=CC=CO2	354.46
HD40006	F03	AW00395	AW00395SC	C15 H20 F3 N3 O3	347.335	tert-butyl N-[2-({[2-(trifluoromethyl)anilino]carbonyl}amino)ethyl]carbamate	FC(F)(F)C1=CC=NC(NCCNC(NC2=CN=CC=C2)=S)=N1	347.34
HD40006	F04	AW00407	AW00407SC	C19 H21 N3 O2 S3	419.592	4-{5-[(4-benzylpiperazino)sulfonyl]-2-thienyl}-2-methyl-1,3-thiazole	CC(C=C(OCC(O)CNCC1=CC=CO1)C=C2)=C2C	419.57
HD40006	F05	AW00419	AW00419SC	C14 H18 N2 O2 S3	342.506	4-[5-(azepan-1-ylsulfonyl)-2-thienyl]-2-methyl-1,3-thiazole	S=C(NC1=CC=CN=C1)NC2CCN(CC2)CC3=CC=CC=C3	342.49
HD40006	F06	AW00430	AW00430SC	C14 H10 Br Cl N2 O2 S3	449.8	N2-(4-bromo-2-chlorophenyl)-5-(2-methyl-1,3-thiazol-4-yl)thiophene-2-sulfonamide	O=S(N(CCC1)CCN1CC2=CC=C(Cl)C=C2Cl)(C(C=C3)=CC=C3Cl)=O	449.78
HD40006	F07	AW00442	AW00442SC	C10 H19 N O3	201.264	tert-butyl 4-hydroxytetrahydropyridine-1(2H)-carboxylate	FC(F)(F)C1=CC=CN=C1N(CCC2)CCN2S(C(C=C3)=CC=C3Cl)(=O)=O	201.26		109384-19-2
HD40006	F08	AW00451	AW00451SC	C18 H18 F3 N5 O3	409.366	N1-[2-(trifluoromethyl)phenyl]-4-(3-nitro-2-pyridyl)-1,4-diazepane-1-carboxamide	ClC1=CC2=C(C=C1)N=C(S2)N(CCC3)CCN3CC(O)COC4=CC=C5C(OCO5)=C4	409.37
HD40006	F09	AW00460	AW00460SC	C19 H23 N5 O3	369.423	N1-(3,5-dimethylphenyl)-4-(3-nitro-2-pyridyl)-1,4-diazepane-1-carboxamide	N(N=C1C2=CC=CS2)(C=C1)C3=NC(C4=CC=CC=C4)=NS3	369.42
HD40006	F10	AW00474	AW00474SC	C16 H21 F3 N2 O2	330.348	tert-butyl N-(3-{[4-(trifluoromethyl)benzylidene]amino}propyl)carbamate	FC(F)(F)C1=NN(C=C1)C2=NC=NC3=C2C(C4=CC=CC=C4)=CS3	330.35
HD40006	F11	AW00483	AW00483SC	C24 H29 Cl N4 O S	457.039	N1-(4-butyl-2-methylphenyl)-4-(6-chloro-1,3-benzothiazol-2-yl)-1,4-diazepane-1-carboxamide	ClC1=CC=C2N=C(SC2=C1)N(CCC3)CCN3CC(O)COC(C=C4)=CC=C4[N+]([O-])=O	457.03
HD40006	G02	AW00384	AW00384SC	C17 H23 F2 N3 O2 S	371.45	tert-butyl 4-[(2,4-difluoroanilino)carbothioyl]-1,4-diazepane-1-carboxylate	O=C(N(CCC1)CCN1CC2=CC=C(F)C=C2)NC(C=C3)=CC=C3C(C)(C)C	371.44
HD40006	G03	AW00396	AW00396SC	C15 H23 N3 O2 S	309.432	tert-butyl N-(2-{[(benzylamino)carbothioyl]amino}ethyl)carbamate	O=C(NC(C=C1)=CC=C1Cl)N(CCC2)CCN2CC3=CC=C(F)C=C3	309.43
HD40006	G04	AW00408	AW00408SC	C18 H25 N3 O4 S3	443.611	tert-butyl 4-{[5-(2-methyl-1,3-thiazol-4-yl)-2-thienyl]sulfonyl}-1,4-diazepane-1-carboxylate	FC(F)(F)C1=CC=NC(N(C=C2)N=C2C3=CC=CS3)=N1	443.59
HD40006	G05	AW00421	AW00421SC	C16 H16 N2 O2 S3	364.512	N2-(2,4-dimethylphenyl)-5-(2-methyl-1,3-thiazol-4-yl)thiophene-2-sulfonamide	O=[N+]([O-])C1=C(C=CC(C(F)(F)F)=C1)N(C=C2)N=C2C3=CC=CS3	364.49
HD40006	G06	AW00431	AW00431SC	C19 H18 Cl F3 N4 O2 S3	523.022	4-[5-({4-[3-chloro-5-(trifluoromethyl)-2-pyridyl]-1,4-diazepan-1-yl}sulfonyl)-2-thienyl]-2-methyl-1,3-thiazole	O=[N+]([O-])C1=C(C=CC(C(F)(F)F)=C1)N(CCC2)CCN2C(C3=CC=C([N+]([O-])=O)O3)=O	523
HD40006	G07	AW00443	AW00443SC	C14 H10 Cl N O3 S3	371.888	4-chlorophenyl 5-(2-methyl-1,3-thiazol-4-yl)thiophene-2-sulfonate	O=C(NC1=CC=CC=C1)N2CCN(CCC2)CC3=CC=C(F)C=C3	371.87
HD40006	G08	AW00452	AW00452SC	C18 H20 Cl N5 O3	389.841	N1-(3-chloro-2-methylphenyl)-4-(3-nitro-2-pyridyl)-1,4-diazepane-1-carboxamide	COC1=CC=CC=C1NC(N(CCC2)CCN2CC3=CC=C(F)C=C3)=O	389.84
HD40006	G09	AW00461	AW00461SC	C17 H18 Cl N5 O3	375.814	N1-(2-chlorophenyl)-4-(3-nitro-2-pyridyl)-1,4-diazepane-1-carboxamide	FC(F)(F)C1=NN(C=C1)C2=NC(C3=CC=CC=C3)=NS2	375.81
HD40006	G10	AW00475	AW00475SC	C16 H9 Cl F3 N3 O2 S	399.779	5-[2-methyl-6-(trifluoromethyl)-3-pyridyl]-1,3,4-oxadiazol-2-yl 4-chlorobenzene-1-carbothioate	CC1=C(C(O)=O)C=C(O1)C2=CC=CS2	399.77
HD40006	G11	AW00484	AW00484SC	C18 H15 Br2 Cl2 N3 O3 S	584.115	ethyl 2-(2,6-dibromo-4-{2-[(2,5-dichloroanilino)carbothioyl]carbohydrazonoyl}phenoxy)acetate	O=[N+](C1=CC(C(F)(F)F)=CC=C1N2C=CC(C(F)(F)F)=N2)[O-]	584.11
HD40006	H02	AW00386	AW00386SC	C17 H23 Cl N2 O3	338.833	tert-butyl 4-(4-chlorobenzoyl)-1,4-diazepane-1-carboxylate	CCCC1=CN=C(N=C1)N2CCCNCC2	338.83
HD40006	H03	AW00397	AW00397SC	C15 H19 F3 N2 O4	348.319	tert-butyl N-(2-{[4-(trifluoromethoxy)benzoyl]amino}ethyl)carbamate	O=C(NS(C(C=C1)=CC=C1C)(=O)=O)N2CCN(CCC2)C3=NC=C(CCC)C=N3	348.32
HD40006	H04	AW00409	AW00409SC	C15 H21 N3 O4 S3	403.546	tert-butyl N-[2-({[5-(2-methyl-1,3-thiazol-4-yl)-2-thienyl]sulfonyl}amino)ethyl]carbamate	O=S(N1CCN(CCC1)C2=NC=C(CCC)C=N2)(C(C=C3C)=C(C)C=C3Cl)=O	403.53
HD40006	H05	AW00422	AW00422SC	C14 H13 N3 O2 S3	351.474	N2-(2-pyridylmethyl)-5-(2-methyl-1,3-thiazol-4-yl)thiophene-2-sulfonamide	S=C(NC(C=C1)=CC=C1C)N2CCN(CCC2)C3=NC=C(CCC)C=N3	351.46
HD40006	H06	AW00432	AW00432SC	C16 H15 N O3 S3	365.496	2,4-dimethylphenyl 5-(2-methyl-1,3-thiazol-4-yl)thiophene-2-sulfonate	S=C(NC1=CC=C(C)C=C1C)N2CCN(CCC2)C3=NC=C(CCC)C=N3	365.48
HD40006	H07	AW00445	AW00445SC	C21 H21 N5 O2 S4	503.694	5-(4-{[5-(2-methyl-1,3-thiazol-4-yl)-2-thienyl]sulfonyl}-1,4-diazepan-1-yl)-3-phenyl-1,2,4-thiadiazole	O=S(N1CCN(CCC1)C2=NC=C(CCC)C=N2)(C(C=C3)=CC=C3C)=O	503.67
HD40006	H08	AW00453	AW00453SC	C14 H20 F3 N3 O2	319.325	tert-butyl N-{2-[2-amino-4-(trifluoromethyl)anilino]ethyl}carbamate	COC(C1=C(C=CS1)OC2=NC(C(F)(F)F)=CC=N2)=O	319.33		215655-42-8
HD40006	H09	AW00462	AW00462SC	C21 H22 Cl3 N3 O2 S	486.849	1-[4-(6-chloro-1,3-benzothiazol-2-yl)-1,4-diazepan-1-yl]-3-(3,4-dichlorophenoxy)propan-2-ol	FC(F)(F)C1=NC(NC(CC2)CCN2CC(O)CSC3=CC=CC=C3)=NC=C1	486.84
HD40006	H10	AW00476	AW00476SC	C16 H10 F5 N3 O S	387.331	2-[(3,5-difluorobenzyl)thio]-5-[2-methyl-6-(trifluoromethyl)-3-pyridyl]-1,3,4-oxadiazole	O=S(C1=CC(C)=C(Cl)C=C1C)(N(CCC2)CCN2CC(C=C3)=C(F)C=C3Br)=O	387.33
HD40006	H11	AW00485	AW00485SC	C15 H10 F3 N3 O2 S2	385.389	2-({5-[2-methyl-6-(trifluoromethyl)-3-pyridyl]-1,3,4-oxadiazol-2-yl}thio)-1-(2-thienyl)ethan-1-one	O=C(C1=CC=CS1)N(CCC2)CCN2CC(O)COC3=CC=C(C(C)=O)C=C3	385.38
HD40007	A02	FM00211	FM00211SC	C21 H20 Cl F N2 O3	402.851	3-(2-chloro-6-fluorophenyl)-5-methyl-4-{[(tricyclo[3.3.1.1~3,7~]dec-2-ylideneamino)oxy]carbonyl}isoxazole	CC1=C(C(NCCNC2=NC=CC(C(F)(F)F)=N2)=O)C=C(O1)C3=CC=CS3	402.85
HD40007	A03	FM00219	FM00219SC	C14 H10 Cl N O5	307.688	N1-(2,5-dioxo-4a,5,7,7a-tetrahydro-2H-furo[3,4-b]pyran-3-yl)-4-chlorobenzamide	ClC1=CC2=C(C=C1)N=C(S2)N(CC3)CCN3C(C(C=C4)=C(C)N=C4C(F)(F)F)=O	307.69
HD40007	A04	FM00230	FM00230SC	C18 H15 N3 S	305.404	indan-2-one 2-(4-phenyl-1,3-thiazol-2-yl)hydrazone	FC(F)(F)C1=CC=CN=C1NCCNC(C(C=C2)=C(C)N=C2C(F)(F)F)=O	305.4
HD40007	A05	FM00245	FM00245SC	C15 H17 N3 S	271.386	1,2,3,4-tetrahydronaphthalen-1-one 1-(4,5-dimethyl-1,3-thiazol-2-yl)hydrazone	O=S(N1C(COC2=CN=CC=C2)=NCC1)(C3=CC=C(Cl)C=C3)=O	271.38
HD40007	A06	FM00281	FM00281SC	C19 H17 F3 N2 O4 S	426.413	{2-[(4-methyl-2-nitrophenoxy)methyl]-1,3-thiazolan-3-yl}[4-(trifluoromethyl)phenyl]methanone	FC(F)(F)C1=CC=C(NCCNC(NCCCC)=O)N=C1	426.41
HD40007	A07	FM00293	FM00293SC	C15 H12 N2 O5 S	332.335	2-{[2-hydroxyimino-2-(3-nitrophenyl)ethyl]thio}benzoic acid	FC(F)(F)C1=NC(NC(CC2)CCN2C(NC3=CC=C(C)C=C3C)=S)=NC=C1	332.33
HD40007	A08	FM00304	FM00304SC	C15 H15 N3 O2 S	301.368	ethyl 2-[2-(2,3-dihydro-1H-inden-1-ylidene)hydrazino]-1,3-thiazole-4-carboxylate	FC(F)(F)C1=CC=NC(NCC=C)=N1	301.36
HD40007	A09	FM00330	FM00330SC	C10 H12 O3 S	212.268	4-(phenylsulfonyl)butan-2-one	O=C(OCC)C1=CC(C(OC)=O)=C(C)N=C1N(CC2)CCC2NC3C(O)CCCC3	212.3		24731-39-3
HD40007	A10	FM00345	FM00345SC	C16 H15 N	221.301	N-([1,1'-biphenyl]-4-ylmethylene)-N-cyclopropylamine	CC1=C(C(NCCNC(OC(C)(C)C)=O)=O)C=CC(C(F)(F)F)=N1	221.3
HD40007	A11	GK00027	GK00027SC	C12 H13 N O4 S	267.304	methyl 3-[(2-acetyl-3-oxobut-1-enyl)amino]thiophene-2-carboxylate	CC1=C(C(NCC2=CC=CC=C2)=O)C=CC(C(F)(F)F)=N1	267.3
HD40007	B02	FM00212	FM00212SC	C16 H11 F3 N4 O	332.284	2-amino-6-ethoxy-4-[4-(trifluoromethyl)phenyl]pyridine-3,5-dicarbonitrile	CC1=C(C(NCCNC2=NC(C(F)(F)F)=CC=C2)=O)C=CC(C(F)(F)F)=N1	332.28
HD40007	B03	FM00220	FM00220SC	C12 H15 N3 O S	249.337	2-(6-methoxy-1,2,3,4-tetrahydronaphthalen-1-yliden)hydrazine-1-carbothioamide	O=C(NC(C=C1)=C(C)N=C1C(F)(F)F)C(C=C2)=C(C)N=C2C(F)(F)F	249.33
HD40007	B04	FM00231	FM00231SC	C18 H21 N3 O3 S	359.448	ethyl 2-[2-(6-methoxy-1,2,3,4-tetrahydronaphthalen-1-yliden)hydrazino]-4-methyl-1,3-thiazole-5-carboxylate	FC(F)(F)C1=CC=NC(NC(CC2)CCN2C(NC(C)(C)C)=O)=N1	359.44
HD40007	B05	FM00246	FM00246SC	C18 H21 N3 O3 S	359.448	ethyl 2-{2-[2-(6-methoxy-1,2,3,4-tetrahydronaphthalen-1-yliden)hydrazino]-1,3-thiazol-5-yl}acetate	O=C(N(CC1)CCN1CC2=C(F)C=CC=C2Cl)C(C=C3)=C(C)N=C3C(F)(F)F	359.44
HD40007	B06	FM00282	FM00282SC	C18 H16 Cl2 N2 O4 S	427.306	(2,6-dichlorophenyl){2-[(4-methyl-2-nitrophenoxy)methyl]-1,3-thiazolan-3-yl}methanone	OC(CN1CCOCC1)COC2=CC=C([N+]([O-])=O)C=C2	427.3
HD40007	B07	FM00295	FM00295SC	C17 H19 N3 O3 S	345.421	ethyl 2-{2-[6-methoxy-3,4-dihydronaphthalen-1(2H)-ylidene]hydrazino}-1,3-thiazole-4-carboxylate	O=C(N1CCNC2=NC=CC(C(F)(F)F)=N2)C3(CCCC3)CC1=O	345.42
HD40007	B08	FM00305	FM00305SC	C15 H17 N5 O2 S	331.398	2-{2-[6-methoxy-3,4-dihydronaphthalen-1(2H)-ylidene]hydrazino}-1,3-thiazole-4-carbohydrazide	FC(F)(F)C1=CC=NC(N(CC2)CCN2C(C)C(NC3=C(F)C=CC=C3F)=O)=N1	331.39
HD40007	B09	FM00331	FM00331SC	C11 H14 O3 S	226.295	4-[(4-methylphenyl)sulfonyl]butan-2-one	O=C(N1CCCCC1)C2=CC=C(C(F)(F)F)N=C2C	226.3		61476-94-6
HD40007	B10	FV00047	FV00047SC	C12 H7 F6 N O2	311.18	1-[3,5-bis(trifluoromethyl)phenyl]dihydro-1H-pyrrole-2,5-dione	O=C(N1CCNC2=C(C(F)(F)F)C=CC=N2)C3(CCCC3)CC1=O	311.18
HD40007	B11	GK00030	GK00030SC	C12 H12 N2 O3 S	264.304	ethyl 3-[(2-acetyl-3-thienyl)amino]-2-cyanoacrylate	CC1=C(NC(NCCNC2=NC=CC(C(F)(F)F)=N2)=O)C=CC(C(F)(F)F)=N1	264.3
HD40007	C02	FM00213	FM00213SC	C11 H13 N3 O	203.244	2-(1,2,3,4-tetrahydronaphthalen-1-yliden)hydrazine-1-carboxamide	FC(F)(F)C1=CC=NC(NC(CC2)CCN2CC(O)COC3=CC=C(Cl)C(Cl)=C3)=N1	203.24
HD40007	C03	FM00222	FM00222SC	C10 H11 N3 S	205.284	2-(2,3-dihydro-1H-inden-2-yliden)hydrazine-1-carbothioamide	ClC1=C(C=CC=C1Cl)N2C(SC(C)C(NC3=C(F)C=CC=C3F)=O)=NC=C2	205.28
HD40007	C04	FM00233	FM00233SC	C17 H19 N3 O2 S . Cl H	365.883	ethyl 2-{2-[3,4-dihydronaphthalen-1(2H)-ylidene]hydrazino}-4-methyl-1,3-thiazole-5-carboxylate hydrochloride	O=C(N1CCCNC(N=C2)=C(Cl)C=C2C(F)(F)F)C3(CCCC3)CC1=O	329.42	HCl
HD40007	C05	FM00248	FM00248SC	C11 H14 N2 O3 S	254.309	2-[(4-methyl-2-nitrophenoxy)methyl]-1,3-thiazolane	ClC1=CC(OCC(O)CNCCNC2=NC=C(CCC)C=N2)=CC=C1Cl	254.3
HD40007	C06	FM00284	FM00284SC	C9 H7 N3 O2 S . Cl H	257.7	4-(3-nitrophenyl)-1,3-dihydro-2H-imidazole-2-thione hydrochloride	FC1=C(C=CC(Br)=C1)CN(CCC2)CCN2C(NC(C=C3)=CC=C3Cl)=O	222.25	HCl
HD40007	C07	FM00297	FM00297SC	C22 H19 Cl2 N3 O5 S	508.38	[3-(2,6-dichlorophenyl)-5-methylisoxazol-4-yl]{2-[(4-methyl-2-nitrophenoxy)methyl]-1,3-thiazolan-3-yl}methanone	O=C(NCCNC(N=C1)=CC=C1C(F)(F)F)C2=C(C(O)=O)C=CC=C2	508.38
HD40007	C08	FM00306	FM00306SC	C14 H15 N5 O S	301.372	2-{2-[3,4-dihydronaphthalen-1(2H)-ylidene]hydrazino}-1,3-thiazole-4-carbohydrazide	FC1=CC(F)=CC=C1NC(N(CCC2)CCN2C(OC(C)(C)C)=O)=O	301.37
HD40007	C09	FM00333	FM00333SC	C15 H15 N3 O6 S	365.365	ethyl 2-[(ethoxycarbonyl)thio]-4-(3-nitrophenyl)-1H-imidazole-1-carboxylate	COC1=CC=CC=C1C(CC2)CCN2C(NC3=CC=CN=C3)=S	365.36
HD40007	C10	FV00095	FV00095SC	C23 H15 Cl2 N3 O3 S	484.362	methyl 5-amino-7-(4-chlorophenyl)-2-[(4-chlorophenyl)methylene]-8-cyano-3-oxo-2,3-dihydro-7H-[1,3]thiazolo[3,2-a]pyridine-6-carboxylate	S=C(NC1=CC=CN=C1)N(CCC2)CCN2C(OC(C)(C)C)=O	484.36
HD40007	C11	GK00040	GK00040SC	C12 H8 Cl N O3 S	281.718	3-[(4-chlorobenzoyl)amino]thiophene-2-carboxylic acid	FC(F)(F)C1=CN=C(NCCNC(/C=C/C(O)=O)=O)C=C1	281.71
HD40007	D02	FM00214	FM00214SC	C12 H15 N3 O2	233.27	2-(6-methoxy-1,2,3,4-tetrahydronaphthalen-1-yliden)hydrazine-1-carboxamide	ClC1=C(NCCCNC(NC2=CC=CN=C2)=S)N=CC(C(F)(F)F)=C1	233.27
HD40007	D03	FM00223	FM00223SC	C19 H21 N3 S	323.462	4-methyl-2,3,5,6,7,7a-hexahydro-1H-inden-5-one 5-(4-phenyl-1,3-thiazol-2-yl)hydrazone	O=C(CN1CCOCC1)NC2=CC=CC=C2SC3=NC(C(F)(F)F)=CC=N3	323.45
HD40007	D04	FM00234	FM00234SC	C17 H14 N4 O3	322.323	2-amino-4-(1,3-benzodioxol-5-yl)-6-isopropoxypyridine-3,5-dicarbonitrile	FC(F)(F)C1=CC=NC(NCCNCC(O)COC(C=C2)=CC=C2OC)=N1	322.32
HD40007	D05	FM00256	FM00256SC	C11 H7 Cl N4	230.657	2-amino-3-[(4-chlorobenzylidene)amino]but-2-enedinitrile	S=C(NC1=CN=CC=C1)N2CCN(CCC2)C3=NC=C(CCC)C=N3	230.66
HD40007	D06	FM00285	FM00285SC	C9 H7 Br N2 S . Cl H	291.599	4-(4-bromophenyl)-1,3-dihydro-2H-imidazole-2-thione hydrochloride	FC1=C(C(Cl)=CC=C1)CN(CCC2)CCN2C(NC3=CC=C(C(F)(F)F)N=C3C)=O	255.13	HCl
HD40007	D07	FM00299	FM00299SC	C16 H13 N O5 S	331.347	methyl 2-{[2-(3-nitrophenyl)-2-oxoethyl]thio}benzoate	O=C(CSC1=CC=CC=N1)NC2=CC=CC=C2SC3=NC(C(F)(F)F)=CC=N3	331.34
HD40007	D08	FM00310	FM00310SC	C10 H11 N3 S	205.284	2-(2,3-dihydro-1H-inden-1-yliden)hydrazine-1-carbothioamide	FC(F)(F)C1=NC(N(CC2)CCN2CCC(N(CCC3)CCN3C4=NC=C(C(F)(F)F)C=C4)=O)=NC=C1	205.28
HD40007	D09	FM00335	FM00335SC	C10 H8 O7 S2 . 2 Na	350.278	disodium 1-oxo-1,2,3,4-tetrahydronaphthalene-2,7-disulfonate	CC(S1)=C(C2=CC=CC=C2)C(C(OCC)=O)=C1N	306.3	2 Na
HD40007	D10	GK00011	GK00011SC	C7 H5 Cl2 N O3 S	254.092	3-[(2,2-dichloroacetyl)amino]thiophene-2-carboxylic acid	CCCC1=CN=C(NCCNCC(O)COC2=CC=CC=C2)N=C1	254.09
HD40007	D11	GK00043	GK00043SC	C7 H11 N3 O S	185.25	3-(dimethylamino)thiophene-2-carbohydrazide	N#CC(C(OCC)=O)=C1CCN(CC2=CC=CC=C2)CC1	185.24
HD40007	E02	FM00215	FM00215SC	C10 H11 N3 O	189.217	2-(2,3-dihydro-1H-inden-1-yliden)hydrazine-1-carboxamide	C1(C(NC(CC2)CCN2CC3=CC=CC=C3)=NC=N4)=C4SC=C1C5=CC=CC=C5	189.22
HD40007	E03	FM00224	FM00224SC	C11 H17 N3 S	223.342	2-tricyclo[3.3.1.1~3,7~]dec-2-ylidenhydrazine-1-carbothioamide	OC(COC(C=C1)=CC=C1OC)CNC2CCN(CC2)C3=NC=NC4=C3C(C5=CC=CC=C5)=CS4	223.34		73405-11-5
HD40007	E04	FM00236	FM00236SC	C18 H14 Br N3 S	384.3	indan-2-one 2-[4-(4-bromophenyl)-1,3-thiazol-2-yl]hydrazone	O=C(N1CCC2=CC=CS2)C3(CCCC3)CC1=O	384.29
HD40007	E05	FM00257	FM00257SC	C12 H7 F3 N4	264.209	2-amino-3-{[4-(trifluoromethyl)benzylidene]amino}but-2-enedinitrile	O=C(C12CCCC1)N(C(C2)=O)C3=C(C(OCC)=O)C(C4=CC=CC=C4)=C(C)S3	264.21
HD40007	E06	FM00286	FM00286SC	C15 H11 N O5 S	317.32	2-{[2-(4-nitrophenyl)-2-oxoethyl]thio}benzoic acid	FC(F)(F)C1=C(N=CC=C1)N(CCC2)CCN2C(C3=CC=CC=C3C(O)=O)=O	317.32
HD40007	E07	FM00300	FM00300SC	C24 H23 F2 N O3	411.446	N-(2-adamantyl)-4-fluoro-N-[(4-fluorobenzoyl)oxy]benzamide	FC(F)(F)C1=CC=NC(N(CC2)CCC2NC(OC(C)(C)C)=O)=N1	411.45
HD40007	E08	FM00312	FM00312SC	C19 H11 Cl F3 N5 O2	433.776	N-{2-[(4-chlorobenzylidene)amino]-1,2-dicyanovinyl}-N'-[4-(trifluoromethoxy)phenyl]urea	O=C(N1C(C=C2)=CC=C2C(OCC)=O)C3(CCCC3)CC1=O	433.78
HD40007	E09	FM00338	FM00338SC	C18 H9 F3 N2 O2	342.275	3-[3-(trifluoromethoxy)phenyl]-5H-indeno[1,2-c]pyridazin-5-one	ClC1=CC2=C(C=C1)N=C(S2)N(CCC3)CCN3S(C4=CC=C(C5=CSC(C)=N5)S4)(=O)=O	342.28
HD40007	E10	GK00015	GK00015SC	C7 H7 N O3 S	185.202	3-(acetylamino)thiophene-2-carboxylic acid	ClC1=CC=C2N=C(SC2=C1)N(CCC3)CCN3S(C(C=C4C)=C(C)C=C4Cl)(=O)=O	185.2		50901-18-3
HD40007	E11	GK00044	GK00044SC	C11 H13 N O5 S	271.292	methyl 3-[(3-ethoxy-3-oxopropanoyl)amino]thiophene-2-carboxylate	ClC1=CC2=C(C=C1)N=C(S2)N(CCC3)CCN3S(C(C=C4)=CC=C4Cl)(=O)=O	271.29
HD40007	F02	FM00216	FM00216SC	C11 H17 N3 O	207.275	2-(4-methyl-2,3,5,6,7,7a-hexahydro-1H-inden-5-yliden)hydrazine-1-carboxamide	O=C(N1C2=C(NCCNC(OC(C)(C)C)=O)C=CC(C(F)(F)F)=C2)C3(CCCC3)CC1=O	207.27
HD40007	F03	FM00227	FM00227SC	C15 H17 N3 O S	287.385	6-methoxy-1,2,3,4-tetrahydronaphthalen-1-one 1-(4-methyl-1,3-thiazol-2-yl)hydrazone	OC(CN(CC1)CCC1NC2C(O)CCCC2)CN3C4=CC=CC=C4C=C3	287.38
HD40007	F04	FM00237	FM00237SC	C18 H14 N4 O2 S	350.401	indan-2-one 2-[4-(4-nitrophenyl)-1,3-thiazol-2-yl]hydrazone	OC(CNCC1=CC=CC=C1)C2=CC=CC=C2	350.39
HD40007	F05	FM00262	FM00262SC	C18 H15 F3 N2 O4 S	412.387	{2-[(4-nitrophenoxy)methyl]-1,3-thiazolan-3-yl}[4-(trifluoromethyl)phenyl]methanone	O=S(N(CC1)CCC1NC(OC(C)(C)C)=O)(C2=CC=C(Cl)C=C2)=O	412.38
HD40007	F06	FM00290	FM00290SC	C15 H12 N2 O5 S	332.335	2-{[2-hydroxyimino-2-(4-nitrophenyl)ethyl]thio}benzoic acid	O=C(N1C(C=C2)=CC=C2Br)C3(CCCC3)CC1=O	332.33
HD40007	F07	FM00301	FM00301SC	C17 H16 Cl2 N2 O5 S2	463.36	3-[(3,5-dichlorophenyl)sulfonyl]-2-[(4-methyl-2-nitrophenoxy)methyl]-1,3-thiazolane	FC(F)(F)C1=NC(N2CCN(CC2)C3=NC=NC4=C3C(C5=CC=CC=C5)=CS4)=NC=C1	463.35
HD40007	F08	FM00319	FM00319SC	C14 H18 N2 O5	294.305	methyl 2-[tert-butyl(2-nitrobenzoyl)amino]acetate	COC1=C(C=CC=C1)C2CCN(CC2)C3=NC=NC4=C3C(C5=CC=CC=C5)=CS4	294.31
HD40007	F09	FM00339	FM00339SC	C17 H8 Cl2 N2 O	327.169	3-(2,4-dichlorophenyl)-5H-indeno[1,2-c]pyridazin-5-one	NCCNC1=NC=NC2=C1C(C3=CC=CC=C3)=CS2	327.17
HD40007	F10	GK00016	GK00016SC	C12 H15 N O4 S	269.319	diethyl 2-[(3-thienylamino)methylidene]malonate	ClC(C=C(C=C1)CN2CCN(CCC2)C3=NC=NC4=C3C(C5=CC=CC=C5)=CS4)=C1Cl	269.31		65076-02-0
HD40007	F11	GK00047	GK00047SC	C10 H8 F3 N O4 S	295.236	methyl 3-[(4,4,4-trifluoro-3-oxobutanoyl)amino]thiophene-2-carboxylate	O=C(N1C2=CC=C(S(NCCC3=CC=CS3)(=O)=O)C=C2Cl)C4(CCCC4)CC1=O	295.23
HD40007	G02	FM00217	FM00217SC	C11 H13 N3 S	219.311	2-(1,2,3,4-tetrahydronaphthalen-1-yliden)hydrazine-1-carbothioamide	CC(S1)=C(C2=CC=CC=C2)C(C(OCC)=O)=C1NC(/C=C/C(O)=O)=O	219.3
HD40007	G03	FM00228	FM00228SC	C19 H21 N3 S	323.462	adamantan-2-one N-(4-phenyl-1,3-thiazol-2-yl)hydrazone	O=C(OCC)C1=C(NC(C2=CC=CS2)=O)SC(C)=C1C3=CC=CC=C3	323.45
HD40007	G04	FM00239	FM00239SC	C15 H10 N4 O3	294.269	2-amino-4-(1,3-benzodioxol-5-yl)-6-methoxypyridine-3,5-dicarbonitrile	O=C(OCC)C1CCN(CC1)C2=NC=NC3=C2C(C4=CC=CC=C4)=CS3	294.27
HD40007	G05	FM00278	FM00278SC	C18 H17 F N2 O4 S	376.406	(4-fluorophenyl){2-[(4-methyl-2-nitrophenoxy)methyl]-1,3-thiazolan-3-yl}methanone	FC(F)(F)C1=CC=C(N=C1)N2CCN(CCC2)C3=NC=NC4=C3C(C5=CC=CC=C5)=CS4	376.4
HD40007	G06	FM00291	FM00291SC	C15 H11 N O5 S	317.32	2-{[2-(3-nitrophenyl)-2-oxoethyl]thio}benzoic acid	FC1=CC=C(C=C1)CN2CCN(CCC2)C3=NC=NC4=C3C(C5=CC=CC=C5)=CS4	317.32
HD40007	G07	FM00302	FM00302SC	C16 H17 N3 O2 S	315.395	ethyl 2-{2-[3,4-dihydronaphthalen-1(2H)-ylidene]hydrazino}-1,3-thiazole-4-carboxylate	C1(C(NC2CC2)=NC=N3)=C3SC=C1C4=CC=CC=C4	315.39
HD40007	G08	FM00320	FM00320SC	C15 H9 F3 N4 O	318.257	2-amino-6-methoxy-4-[3-(trifluoromethyl)phenyl]pyridine-3,5-dicarbonitrile	CN(C)CCNC1=NC=NC2=C1C(C3=CC=CC=C3)=CS2	318.26
HD40007	G09	FM00341	FM00341SC	C18 H10 F3 N3 O2	357.29	3-[3-(trifluoromethoxy)phenyl]-5H-indeno[1,2-c]pyridazin-5-one oxime	O=C(C1=CC=CS1)N2CCN(CCC2)CC3=CC=CC4=C3C=CC=C4	357.29
HD40007	G10	GK00018	GK00018SC	C14 H17 N O6 S	327.355	diethyl 2-({[2-(methoxycarbonyl)-3-thienyl]amino}methylidene)malonate	ClC1=CC2=C(C=C1)N=C(S2)N(CCC3)CCN3S(C4=CC(Cl)=C(Cl)C=C4Cl)(=O)=O	327.35
HD40007	G11	GK00049	GK00049SC	C14 H11 N3 O3 S	301.325	methyl 3-{[2-cyano-3-(1H-pyrrol-2-yl)acryloyl]amino}thiophene-2-carboxylate	ClC1=CC=C(Cl)C=C1N2C(SCCCN(C3=O)C(C4=C3C=CC=C4)=O)=NC=C2	301.32
HD40007	H02	FM00218	FM00218SC	C19 H17 N3 S	319.43	1,2,3,4-tetrahydronaphthalen-1-one 1-(4-phenyl-1,3-thiazol-2-yl)hydrazone	FC(F)(F)C1=C(N=CC=C1)NCCNC2=NC=NC3=C2C(C4=CC=CC=C4)=CS3	319.42
HD40007	H03	FM00229	FM00229SC	C16 H17 N3 O2 S	315.395	ethyl 2-[2-(2,3-dihydro-1H-inden-2-yliden)hydrazino]-4-methyl-1,3-thiazole-5-carboxylate	O=C(/C=C/C(O)=O)NCCNC1=NC=NC2=C1C(C3=CC=CC=C3)=CS2	315.4
HD40007	H04	FM00242	FM00242SC	C10 H15 N3 S	209.316	cyclohexan-1-one 1-(4-methyl-1,3-thiazol-2-yl)hydrazone	OC(C1CCN(CC1)C2=NC=NC3=C2C(C4=CC=CC=C4)=CS3)=O	209.31
HD40007	H05	FM00280	FM00280SC	C17 H15 Cl N2 O4 S	378.835	(4-chlorophenyl){2-[(4-nitrophenoxy)methyl]-1,3-thiazolan-3-yl}methanone	FC(F)(F)C1=CC=NC(N(CC2)CCC2NC(/C=C/C(O)=O)=O)=N1	378.83
HD40007	H06	FM00292	FM00292SC	C15 H12 F N O3 S	305.328	2-{[2-(4-fluorophenyl)-2-hydroxyiminoethyl]thio}benzoic acid	CC(C)NC1=NC=CC(C(F)(F)F)=N1	305.32
HD40007	H07	FM00303	FM00303SC	C17 H17 F N2 O5 S2	412.46	3-[(4-fluorophenyl)sulfonyl]-2-[(4-methyl-2-nitrophenoxy)methyl]-1,3-thiazolane	FC(F)(F)C1=NC(NCC2=CC(OCO3)=C3C=C2)=NC=C1	412.45
HD40007	H08	FM00329	FM00329SC	C15 H20 N2 O5	308.332	ethyl 2-[tert-butyl(2-nitrobenzoyl)amino]acetate	FC(F)(F)C1=CC=NC(N(CC2)CCC2NC(C3=CC=CC=C3C(O)=O)=O)=N1	308.33
HD40007	H09	FM00344	FM00344SC	C16 H17 N	223.317	N-([1,1'-biphenyl]-4-ylmethylene)-N-isopropylamine	O=C(OCC)C(C=C1C(N)=S)=C(C(F)(F)F)N=C1C	223.32
HD40007	H10	GK00023	GK00023SC	C10 H6 N2 O6 S	282.231	3-{[(5-nitro-2-furyl)carbonyl]amino}thiophene-2-carboxylic acid	ClC1=CC2=C(C=C1)N=C(S2)N(CCC3)CCN3S(C(C=C4)=CC=C4C#N)(=O)=O	282.23
HD40007	H11	GK00050	GK00050SC	C14 H9 N3 O5 S2	363.373	methyl 3-{[2-cyano-3-(5-nitro-2-thienyl)acryloyl]amino}thiophene-2-carboxylate	OC1C(CCCC1)NC2CCN(CC2)C3=NC=NC4=C3C(C5=CC=CC=C5)=CS4	363.36
HD40008	A02	K00005	K00005SC	C16 H17 Cl N2 S	304.843	N-(3-chloro-2-methylphenyl)-N'-(3,5-dimethylphenyl)thiourea	O=C(NC(C=C1)=CC=C1Cl)N2CCN(CCC2)CC3=CC=CC4=CC=CC=C34	304.84
HD40008	A03	K00031	K00031SC	C11 H13 N O4	223.227	1,2-dimethoxy-4-(2-nitroprop-1-enyl)benzene	OC1=C(OC)C=C(C=C1)/C=N/CCNC2=NC=NC3=C2C(C4=CC=CC=C4)=CS3	223.23		122-47-4
HD40008	A04	K00138	K00138SC	C16 H17 Cl N2 S	304.843	N-(2-chloro-6-methylphenyl)-N'-(2,5-dimethylphenyl)thiourea	O=C(CCC(O)=O)NCCNC1=NC=NC2=C1C(C3=CC=CC=C3)=CS2	304.84
HD40008	A05	KM00012	KM00012SC	C12 H17 N O3 S	255.336	4-[2-(phenylsulfonyl)ethyl]morpholine	O=S(C(C=C1)=CC(Cl)=C1NC(C)=O)(N2CCCC2)=O	255.33
HD40008	A06	KM00021	KM00021SC	C13 H13 F3 N4 O	298.267	N-(1,3-dimethyl-1H-pyrazol-5-yl)-N'-[3-(trifluoromethyl)phenyl]urea	CC1=NC(C2=CC=C(S(NCCN(C)C)(=O)=O)S2)=CS1	298.27
HD40008	A08	KM00056	KM00056SC	C15 H12 Cl N3 S	301.8	N-(3-chlorophenyl)-N'-[cyano(phenyl)methyl]thiourea	FC(F)(F)C(C=C1)=NC(C)=C1C(NCC2CC2)=O	301.79
HD40008	A09	KM00077	KM00077SC	C17 H21 N O4 S2	367.488	N1-ethyl-N1-[2-(phenylsulfonyl)ethyl]-4-methylbenzene-1-sulfonamide	CC1=NC(C2=CC=C(S(N(CC3)CCC3C4=C(OC)C=CC=C4)(=O)=O)S2)=CS1	367.48
HD40008	A11	KM00107	KM00107SC	C17 H18 Cl2 N2 O3 S	401.312	N'-(4-chlorophenyl)-N-{2-[(4-chlorophenyl)sulfonyl]ethyl}-N-ethylurea	ClC1=CC2=C(C=C1)N=C(S2)N(CCC3)CCN3S(C(C=C4)=CC=C4CCCCC)(=O)=O	401.31
HD40008	B02	K00006	K00006SC	C16 H18 N2 S	270.398	N-(3,5-dimethylphenyl)-N'-(4-methylphenyl)thiourea	OC(COC(C=C1)=CC(Cl)=C1Cl)CNCC2=CC=C3C(OCO3)=C2	270.39
HD40008	B03	K00043	K00043SC	C17 H22 N2 O3	302.372	ethyl 4-(4-isopropylphenyl)-6-methyl-2-oxo-1,2,3,4-tetrahydropyrimidine-5-carboxylate	FC(F)(F)C1=NC(N(CC2)CCC2NC(C3=CC=CS3)=O)=NC=C1	302.37
HD40008	B04	K00139	K00139SC	C15 H13 Cl3 N2 S	359.707	N-(2,5-dimethylphenyl)-N'-(2,4,5-trichlorophenyl)thiourea	O=C(OCC)C(C=C1C(OC)=O)=C(NCC2=CC=C3C(OCO3)=C2)N=C1C	359.7
HD40008	B05	KM00014	KM00014SC	C14 H21 N O2 S	267.391	3-methyl-1-[2-(phenylsulfonyl)ethyl]piperidine	O=C(OCC)C1=C(NC(C2=CC=CO2)=O)SC(C)=C1C3=CC=CC=C3	267.39
HD40008	B07	KM00039	KM00039SC	C18 H25 N3 O . Cl H	335.876	1,5-dimethyl-4-[(3-methylpiperidino)methyl]-2-phenyl-2,3-dihydro-1H-pyrazol-3-one hydrochloride	CC(S1)=C(C2=CC=CC=C2)C(C(OCC)=O)=C1NC(CCC(O)=O)=O	299.41	HCl
HD40008	B08	KM00060	KM00060SC	C9 H9 N3	159.191	5-phenyl-1H-pyrazol-3-amine	O=C(OCC)C(C(C1=CC=CC=C1)=C2C)=C(S2)N(C3=O)C(CC3)=O	159.2		1572-10-7
HD40008	B09	KM00078	KM00078SC	C13 H16 N2 O3	248.28	N1-(3,4-dimethoxyphenethyl)-2-cyanoacetamide	FC(F)(F)C1=NC(N2CCN(CC2)C3=NC=NC4=C3C(C5=CC=CS5)=CS4)=NC=C1	248.28		98841-65-7
HD40008	B11	KM00108	KM00108SC	C17 H18 Cl2 N2 O2 S2	417.379	N'-(2-chlorophenyl)-N-{2-[(4-chlorophenyl)sulfonyl]ethyl}-N-ethylthiourea	O=S(NCCNC1=NC=NC2=C1C(C3=CC=CC=C3)=CS2)(C4=CC=C(Cl)C=C4)=O	417.37
HD40008	C02	K00007	K00007SC	C17 H20 N2 S	284.425	N-(3,5-dimethylphenyl)-N'-(4-ethylphenyl)thiourea	FC(F)(F)C1=NC(N(CC2)CCC2NC(NC3=CC=CC=C3OC)=O)=NC=C1	284.42
HD40008	C03	K00050	K00050SC	C13 H11 Cl2 N3 S	312.223	N-(2,3-dichlorophenyl)-2-phenylhydrazine-1-carbothioamide	COC1=CC=CC=C1NC(N(CCC2)CCN2C(C3=CC=CS3)=O)=O	312.22
HD40008	C04	K00155	K00155SC	C10 H10 Cl2 N2 S	261.175	N-(3,5-dichlorophenyl)-5,6-dihydro-4H-1,3-thiazin-2-amine	O=C(C1=CC=CS1)NCCNC2=NC=NC3=C2C(C4=CC=CC=C4)=CS3	261.17
HD40008	C05	KM00015	KM00015SC	C16 H21 N3 O S . Cl H	339.889	1,5-dimethyl-2-phenyl-4-(1,4-thiazinan-4-ylmethyl)-2,3-dihydro-1H-pyrazol-3-one hydrochloride	C1(C2=NN=NN2C=N3)=C3SC=C1C4=CC=CC=C4	303.42	HCl
HD40008	C06	KM00024	KM00024SC	C11 H7 N5 O2	241.209	2-amino-3-[(2-nitrobenzylidene)amino]but-2-enedinitrile	C1(C2=NN=CN2C=N3)=C3SC=C1C4=CC=CC=C4	241.21
HD40008	C07	KM00040	KM00040SC	C18 H25 N3 O . Cl H	335.876	1,5-dimethyl-4-[(2-methylpiperidino)methyl]-2-phenyl-2,3-dihydro-1H-pyrazol-3-one hydrochloride	FC(F)(F)C1=NC(N(CC2)CCC2NC(C3=CC=CO3)=O)=NC=C1	299.41	HCl
HD40008	C08	KM00061	KM00061SC	C12 H16 Cl N O2 S2	305.848	4-{2-[(4-chlorophenyl)sulfonyl]ethyl}thiomorpholine	O=C(C1=CC=CS1)N(CC2)CCC2NC(OC(C)(C)C)=O	305.84
HD40008	C09	KM00079	KM00079SC	C15 H15 Cl O4 S2	358.865	1-({2-[(4-chlorophenyl)sulfonyl]ethyl}sulfonyl)-4-methylbenzene	FC1=C(C(Cl)=CC=C1)CN(CC2)CCN2C(C3=CC=CS3)=O	358.85
HD40008	C11	KM00112	KM00112SC	C17 H17 Cl3 N2 O2 S2	451.824	N-{2-[(4-chlorophenyl)sulfonyl]ethyl}-N'-(3,4-dichlorophenyl)-N-ethylthiourea	FC(F)(F)C1=NC(N(CC2)CCC2NC(NC3CC3)=S)=NC=C1	451.81
HD40008	D02	K00009	K00009SC	C15 H15 Cl N2 S	290.816	N-(4-chlorophenyl)-N'-(3,5-dimethylphenyl)thiourea	O=C(N1CCCSC2=NN=C(C(C=C3)=C(C)N=C3C(F)(F)F)O2)C(C=CC=C4)=C4C1=O	290.81
HD40008	D03	K00098	K00098SC	C8 H6 F N3 S2	227.286	5-(3-fluoroanilino)-1,3,4-thiadiazole-2(3H)-thione	OC(CN(CC1)CCN1CC2=C(Cl)C=CC=C2F)CN3C(C=CC=C4)=C4C=C3	227.27
HD40008	D06	KM00026	KM00026SC	C16 H20 N4	268.362	2,3-dicyanospiro[cyclohexane-1,5'-cyclohexano[1,2-e]diazepine]	FC(F)(F)C1=CC=CN=C1N(CCC2)CCN2C(/C=C/C(O)=O)=O	268.36
HD40008	D07	KM00043	KM00043SC	C10 H17 N3 O	195.264	N1-(1,3-dimethyl-1H-pyrazol-5-yl)-2,2-dimethylpropanamide	ClC1=CC2=C(C=C1)N=C(S2)N(CCC3)CCN3C(OC(C=C4)=CC=C4[N+]([O-])=O)=O	195.26
HD40008	D08	KM00062	KM00062SC	C12 H16 Cl N O3 S	289.781	4-{2-[(4-chlorophenyl)sulfonyl]ethyl}morpholine	FC1=C(CN(CC2)CCC2NC(OC(C)(C)C)=O)C(Cl)=CC=C1	289.78
HD40008	D09	KM00080	KM00080SC	C14 H13 Cl O4 S2	344.838	1-chloro-4-{[2-(phenylsulfonyl)ethyl]sulfonyl}benzene	ClC1=CC(C(F)(F)F)=CN=C1N(CC2)CCC2NC(OC(C)(C)C)=O	344.83
HD40008	D11	KM00113	KM00113SC	C16 H17 Cl2 N O4 S2	422.351	N1-{2-[(4-chlorophenyl)sulfonyl]ethyl}-N1-ethyl-4-chlorobenzene-1-sulfonamide	O=S(N(CCC1)CCN1CC2=CC=CC=C2)(C3=CC=C(Cl)C=C3)=O	422.34
HD40008	E02	K00010	K00010SC	C15 H14 Br N O	304.186	4-bromo-2-{[(2,3-dimethylphenyl)imino]methyl}phenol	O=C(C1=CC=CC=C1)N(CC2)CCC2NC(OC(C)(C)C)=O	304.19
HD40008	E03	K00100	K00100SC	C15 H14 F N3 O S	303.36	N-(4-fluorophenyl)-2-[(4-methoxyphenyl)methylene]hydrazine-1-carbothioamide	FC(F)(F)C1=NC(N(CC2)CCC2NC(NC(C(Br)=C3)=C(Br)C=C3C(C)C)=O)=NC=C1	303.35
HD40008	E05	KM00017	KM00017SC	C19 H21 N3 O4 S2	419.524	N-(1,3-dimethyl-1H-pyrazol-5-yl)-4-methyl-N-[(4-methylphenyl)sulfonyl]benzenesulfonamide	O=C(C1=CC=CO1)N(CC2)CCC2NC(OC(C)(C)C)=O	419.51
HD40008	E07	KM00047	KM00047SC	C8 H15 N3	153.227	1-(tert-butyl)-3-methyl-1H-pyrazol-5-amine	FC(F)(F)C1=NC(N(CC2)CCC2NC(NC(C(Cl)=C3)=C(Cl)C=C3Cl)=O)=NC=C1	153.23		141459-53-2
HD40008	E08	KM00067	KM00067SC	C15 H15 Cl O2 S2	326.866	1-chloro-4-({2-[(4-methylphenyl)thio]ethyl}sulfonyl)benzene	FC(F)(F)C1=NC(N(CC2)CCC2NC(NS(C(C=C3)=CC=C3C)(=O)=O)=O)=NC=C1	326.86
HD40008	E09	KM00081	KM00081SC	C13 H12 Cl N O4 S2	345.826	2-({2-[(4-chlorophenyl)sulfonyl]ethyl}sulfonyl)pyridine	ClC(C=C1)=C(C=C1Cl)N2C(SC(N=C3C)=C(C(OC)=O)C=C3C#N)=NC=C2	345.82
HD40008	E10	KM00095	KM00095SC	C13 H11 N3 O	225.25	2-methyl-5-phenyl-4,7-dihydropyrazolo[1,5-a]pyrimidin-7-one	O=S(C(C=C1)=CC=C1C)(NC(N(CC2)CCN2CC3=C(Cl)C=CC=C3F)=O)=O	225.25
HD40008	E11	KM00114	KM00114SC	C17 H20 Cl N O4 S2	401.933	N1-{2-[(4-chlorophenyl)sulfonyl]ethyl}-N1-ethyl-4-methylbenzene-1-sulfonamide	O=C(N1C2=CC=C(S(NC(CC3)CCN3CC4=CC=CC=C4)(=O)=O)C=C2Cl)C5(CCCC5)CC1=O	401.92
HD40008	F02	K00011	K00011SC	C15 H13 Cl2 N O	294.18	2,4-dichloro-6-{[(2,3-dimethylphenyl)imino]methyl}phenol	O=C(N1C2=CC=C(S(N(CCC3)CCN3C(OC(C)(C)C)=O)(=O)=O)C=C2Cl)C4(CCCC4)CC1=O	294.18
HD40008	F03	K00135	K00135SC	C15 H14 Cl2 N2 S	325.262	N-(2,3-dichlorophenyl)-N'-(2,5-dimethylphenyl)thiourea	O=C(N1C2=CC=C(S(NCCNC(OC(C)(C)C)=O)(=O)=O)C=C2Cl)C3(CCCC3)CC1=O	325.26
HD40008	F04	KM00008	KM00008SC	C16 H14 Cl2 N4 O2	365.219	N4-(1,3-dimethyl-1H-pyrazol-5-yl)-3-(2,6-dichlorophenyl)-5-methylisoxazole-4-carboxamide	O=C(N1C2=CC=C(S(N(CC3)CCN3C4=NC=CC(C(F)(F)F)=N4)(=O)=O)C=C2Cl)C5(CCCC5)CC1=O	365.22
HD40008	F05	KM00018	KM00018SC	C7 H12 N4 O	168.199	N-(1,3-dimethyl-1H-pyrazol-5-yl)-N'-methylurea	O=C(N1C2=CC=C(S(N(CC3)CCC3NC(OC(C)(C)C)=O)(=O)=O)C=C2Cl)C4(CCCC4)CC1=O	168.2
HD40008	F07	KM00049	KM00049SC	C15 H20 N4 O	272.35	N-[1-(tert-butyl)-3-methyl-1H-pyrazol-5-yl]-N'-phenylurea	O=C(C1=CC=CS1)N(CC2)CCN2C(OC(C)(C)C)=O	272.35
HD40008	F08	KM00071	KM00071SC	C14 H13 Cl O2 S2	312.84	1-chloro-4-{[2-(phenylthio)ethyl]sulfonyl}benzene	O=C(N1C2=CC=C(S(N(CC)CC)(=O)=O)C=C2Cl)C3(CCCC3)CC1=O	312.83
HD40008	F11	KM00118	KM00118SC	C14 H14 O2 S2	278.395	1-{[2-(phenylthio)ethyl]sulfonyl}benzene	O=C(N1C2=CC=C(S(N3CCSCC3)(=O)=O)C=C2Cl)C4(CCCC4)CC1=O	278.38		29290-71-9
HD40008	G02	K00016	K00016SC	C12 H17 F N2 S	240.344	N-(tert-butyl)-N'-(3-fluoro-4-methylphenyl)thiourea	O=C(NC(C=C1)=CC=C1C(F)(F)F)N(CC2)CCN2C(OC(C)(C)C)=O	240.34
HD40008	G03	K00136	K00136SC	C16 H18 N2 O S	286.397	N-(2,5-dimethylphenyl)-N'-(3-methoxyphenyl)thiourea	COC1=C(C=CC=C1)NC(N(CC2)CCN2C(OC(C)(C)C)=O)=O	286.39
HD40008	G05	KM00019	KM00019SC	C12 H14 N4 O	230.27	N-(1,3-dimethyl-1H-pyrazol-5-yl)-N'-phenylurea	CC1=CC=CC(CC)=C1NC(N(CC2)CCN2C(OC(C)(C)C)=O)=O	230.27
HD40008	G07	KM00050	KM00050SC	C15 H19 Cl N4 O	306.795	N-[1-(tert-butyl)-3-methyl-1H-pyrazol-5-yl]-N'-(4-chlorophenyl)urea	CC(C)(C)OC(N(CC1)CCN1C(NC(C=C2)=CC=C2OC(F)(F)F)=O)=O	306.79
HD40008	G08	KM00073	KM00073SC	C18 H13 N3 O	287.321	2,5-diphenyl-4,7-dihydropyrazolo[1,5-a]pyrimidin-7-one	C1(C(N(CCC2)CCN2C3=NC(C=CC=C4)=C4S3)=NC=N5)=C5SC=C1C6=CC=CC=C6	287.32
HD40008	G09	KM00085	KM00085SC	C8 H9 N3 O	163.179	2,5-dimethyl-4,7-dihydropyrazolo[1,5-a]pyrimidin-7-one	O=S(C(C=C1)=CC=C1C)(NC(N(CCC2)CCN2CC(C=C3)=CC=C3F)=O)=O	163.18		98488-10-9
HD40008	G10	KM00101	KM00101SC	C13 H14 N2 O2	230.266	2-(6,7-dimethoxy-1,2,3,4-tetrahydroisoquinolin-1-yliden)acetonitrile	O=C(N1C2=CC=C(S(NC3CCCCC3)(=O)=O)C=C2Cl)C4(CCCC4)CC1=O	230.27		51054-41-2
HD40008	G11	KM00119	KM00119SC	C15 H16 O2 S2	292.421	1-methyl-4-{[2-(phenylsulfonyl)ethyl]thio}benzene	O=C(N1C2=CC=C(S(NC(C)(C)C)(=O)=O)C=C2Cl)C3(CCCC3)CC1=O	292.41
HD40008	H02	K00028	K00028SC	C17 H20 N2 S	284.425	N,N'-bis(3,5-dimethylphenyl)thiourea	O=C(N1C2=CC=C(S(NCC3CC3)(=O)=O)C=C2Cl)C4(CCCC4)CC1=O	284.42
HD40008	H03	K00137	K00137SC	C16 H18 N2 S	270.398	N-(2,5-dimethylphenyl)-N'-(2-methylphenyl)thiourea	O=C(N1C2=CC=C(S(N3CC(C)OC(C)C3)(=O)=O)C=C2Cl)C4(CCCC4)CC1=O	270.39
HD40008	H04	KM00011	KM00011SC	C12 H17 N O2 S2	271.403	4-[2-(phenylsulfonyl)ethyl]thiomorpholine	ClC1=CC(C(F)(F)F)=CN=C1N(CCC2)CCN2C(NC(C=C3)=CC=C3C(F)(F)F)=O	271.4		882270-51-1
HD40008	H05	KM00020	KM00020SC	C12 H13 Cl N4 O	264.715	N-(4-chlorophenyl)-N'-(1,3-dimethyl-1H-pyrazol-5-yl)urea	ClC1=CC(C(F)(F)F)=CN=C1N(CCC2)CCN2C(NC3=C(C)C=CC=C3CC)=O	264.71
HD40008	H07	KM00051	KM00051SC	C10 H18 N4 O	210.279	N-[1-(tert-butyl)-3-methyl-1H-pyrazol-5-yl]-N'-methylurea	ClC1=CC(C(F)(F)F)=CN=C1N(CCC2)CCN2C(NC3=CC=C(CCCC)C=C3C)=O	210.28
HD40008	H08	KM00076	KM00076SC	C16 H18 Cl N O4 S2	387.906	N1-ethyl-N1-[2-(phenylsulfonyl)ethyl]-4-chlorobenzene-1-sulfonamide	C1(C(N2CCOCC2)=NC=N3)=C3SC=C1C4=CC=CC=C4	387.9
HD40008	H09	KM00087	KM00087SC	C7 H7 N3 S	165.219	5-thien-2-yl-1H-pyrazol-3-amine	CCCCNC1=NC=NC2=C1C(C3=CC=CC=C3)=CS2	165.2		96799-03-0
HD40008	H10	KM00106	KM00106SC	C17 H19 Cl N2 O3 S	366.867	N-{2-[(4-chlorophenyl)sulfonyl]ethyl}-N-ethyl-N'-phenylurea	C1(C(NCC2=CC=CC=N2)=NC=N3)=C3SC=C1C4=CC=CC=C4	366.86
HD40008	H11	KM00120	KM00120SC	C14 H13 Cl O2 S2	312.84	1-chloro-4-{[2-(phenylsulfonyl)ethyl]thio}benzene	C1(C(NCCC2=CC=CC=C2)=NC=N3)=C3SC=C1C4=CC=CC=C4	312.83
HD40009	A02	AW00486	AW00486SC	C14 H14 N2 O2 S2	306.409	2-[(5-allyl-4-hydroxy-6-methylpyrimidin-2-yl)thio]-1-(2-thienyl)ethan-1-one	ClC1=CC(C(F)(F)F)=CN=C1N(CC2)CCC2N	306.4
HD40009	A03	AW00497	AW00497SC	C19 H13 N3 O2 S2	379.463	2-{[2-oxo-2-(2-thienyl)ethyl]thio}-3-(3-pyridyl)-3,4-dihydroquinazolin-4-one	ClC1=CC(C(F)(F)F)=CN=C1N(CC2)CCC2NC(NC3=C(OC)C=CC=C3)=O	379.45
HD40009	A04	AW00521	AW00521SC	C19 H21 Cl F N3 S	377.913	N1-(4-chlorophenyl)-4-(4-fluorobenzyl)-1,4-diazepane-1-carbothioamide	ClC1=CC(C(F)(F)F)=CN=C1N(CC2)CCC2NC(NCCC)=O	377.91
HD40009	A05	AW00537	AW00537SC	C22 H27 F3 N4 O5 S	516.538	tert-butyl N-{2-[2-[({[(4-methylphenyl)sulfonyl]amino}carbonyl)amino]-4-(trifluoromethyl)anilino]ethyl}carbamate	FC(F)(F)C1=CC=NC(N(CC2)CCC2NC(NC(C=C3)=CC=C3OC(F)(F)F)=O)=N1	516.53
HD40009	A06	AW00546	AW00546SC	C20 H19 F6 N3 O S2	495.51	4-(trifluoromethoxy)benzyl 4-[5-(trifluoromethyl)-2-pyridyl]-1,4-diazepane-1-carbodithioate	ClC1=CC(C(F)(F)F)=CN=C1N(CC2)CCC2NC(NC(C=C3)=CC=C3C(F)(F)F)=O	495.5
HD40009	A07	AW00558	AW00558SC	C20 H19 N5 O2 S4	489.667	5-(4-{[5-(2-methyl-1,3-thiazol-4-yl)-2-thienyl]sulfonyl}piperazino)-3-phenyl-1,2,4-thiadiazole	ClC1=CC(C(F)(F)F)=CN=C1N(CC2)CCC2NC(NC3=C(CC)C=CC=C3C)=O	489.64
HD40009	A08	AW00573	AW00573SC	C14 H13 F3 N4 O	310.278	3-{[(2-{[4-(trifluoromethyl)-2-pyrimidinyl]amino}ethyl)imino]methyl}phenol	C1(C(N2CCCCC2)=NC=N3)=C3SC=C1C4=CC=CC=C4	310.28
HD40009	A09	AW00585	AW00585SC	C15 H22 N2 O	246.352	N1-(2,6-dimethylphenyl)-2-tetrahydro-1H-1-pyrrolylpropanamide	C1(C(N2CCCC2)=NC=N3)=C3SC=C1C4=CC=CC=C4	246.4		36292-30-5
HD40009	A10	AW00594	AW00594SC	C20 H20 Cl2 N4 S2	451.444	N1-(3-chloro-2-methylphenyl)-4-(6-chloro-1,3-benzothiazol-2-yl)-1,4-diazepane-1-carbothioamide	ClC1=CC2=C(C=C1)N=C(S2)N(CCC3)CCN3C(C4=C(OC)C=CC=C4OC)=O	451.43
HD40009	A11	AW00603	AW00603SC	C20 H20 Cl F3 N4 O2 S	472.917	N1-(3-chloro-2-methylphenyl)-4-[2-nitro-4-(trifluoromethyl)phenyl]-1,4-diazepane-1-carbothioamide	CC1(C)C(CCC1C2)(CS(N(CCC3)CCN3C4=NC(C=C5)=C(C=C5Cl)S4)(=O)=O)C2=O	472.91
HD40009	B02	AW00487	AW00487SC	C16 H16 N4 O S2	344.461	2-[(1-mesityl-1H-1,2,3,4-tetraazol-5-yl)thio]-1-(2-thienyl)ethan-1-one	C1(C(NC2CCCCC2)=NC=N3)=C3SC=C1C4=CC=CC=C4	344.45
HD40009	B03	AW00498	AW00498SC	C12 H9 N3 S2	259.356	N2-(3-pyridyl)-4-(2-thienyl)-1,3-thiazol-2-amine	CC(C)NC1=NC=NC2=C1C(C3=CC=CC=C3)=CS2	259.34
HD40009	B04	AW00522	AW00522SC	C19 H21 F2 N3 S	361.458	N1-(4-fluorophenyl)-4-(4-fluorobenzyl)-1,4-diazepane-1-carbothioamide	CC(NC1=CC=CC(OCCCNC2=NC=NC3=C2C(C4=CC=CC=C4)=CS3)=C1)=O	361.45
HD40009	B05	AW00538	AW00538SC	C16 H14 Cl F N4 S	348.832	5-[(2-chloro-6-fluorobenzyl)thio]-1-(2,4-dimethylphenyl)-1H-1,2,3,4-tetraazole	ClC1=CC(C(F)(F)F)=CN=C1N2CCC(CC2)NC3=NC=NC4=C3C(C5=CC=CC=C5)=CS4	348.82
HD40009	B06	AW00547	AW00547SC	C15 H15 Cl F3 N5 S	389.832	N-(5-chloro-2-methylphenyl)-N'-(2-{[4-(trifluoromethyl)pyrimidin-2-yl]amino}ethyl)thiourea	C1(C(N2CCNCC2)=NC=N3)=C3SC=C1C4=CC=CC=C4	389.83
HD40009	B07	AW00560	AW00560SC	C16 H15 Cl F4 N4	374.767	1-(2-chloro-6-fluorobenzyl)-4-[4-(trifluoromethyl)pyrimidin-2-yl]piperazine	FC1=CC=CC(Cl)=C1CN2CCN(CC2)C3=NC=NC4=C3C(C5=CC=CC=C5)=CS4	374.77
HD40009	B08	AW00574	AW00574SC	C14 H13 F3 N4	294.279	N1-phenylmethylene-N2-[4-(trifluoromethyl)-2-pyrimidinyl]-1,2-ethanediamine	O=C(N1C2=CC=C(S(NCCCNC3=NC=C(C(F)(F)F)C=C3Cl)(=O)=O)C=C2Cl)C4(CCCC4)CC1=O	294.28
HD40009	B09	AW00587	AW00587SC	C13 H17 Cl N2 O2	268.742	N1-(3-chloro-2-methylphenyl)-4-hydroxy-1-piperidinecarboxamide	O=C(N1C2=CC=C(S(NC(C)C)(=O)=O)C=C2Cl)C3(CCCC3)CC1=O	268.74
HD40009	B10	AW00596	AW00596SC	C15 H20 N4 O3	304.348	cyclobutyl[4-(5-nitro-2-pyridyl)-1,4-diazepan-1-yl]methanone	O=C(N1C2=CC=C(S(NCC3=CC=CN=C3)(=O)=O)C=C2Cl)C4(CCCC4)CC1=O	304.35
HD40009	B11	AW00604	AW00604SC	C14 H20 N2 O S	264.391	N1-(2,4-dimethylphenyl)-4-hydroxy-1-piperidinecarbothioamide	O=C(N1C2=CC=C(S(N(CC3)CCN3CC4=C(F)C=CC=C4Cl)(=O)=O)C=C2Cl)C5(CCCC5)CC1=O	264.4		402479-57-6
HD40009	C02	AW00488	AW00488SC	C10 H13 F3 N4	246.235	1-[4-(trifluoromethyl)pyrimidin-2-yl]-1,4-diazepane	O=C(N1C2=CC=C(S(NCCCC)(=O)=O)C=C2Cl)C3(CCCC3)CC1=O	246.23		238403-48-0
HD40009	C03	AW00502	AW00502SC	C21 H25 Cl F N3 O	389.9	N1-(3,5-dimethylphenyl)-4-(2-chloro-6-fluorobenzyl)-1,4-diazepane-1-carboxamide	O=C(N1C2=CC=C(S(NCCNC)(=O)=O)C=C2Cl)C3(CCCC3)CC1=O	389.9
HD40009	C04	AW00524	AW00524SC	C18 H20 Cl2 N4 S	395.356	N1-(3-pyridyl)-4-(2,4-dichlorobenzyl)-1,4-diazepane-1-carbothioamide	CC(O1)CN(CC1C)C2=NC=NC3=C2C(C4=CC=CC=C4)=CS3	395.35
HD40009	C05	AW00539	AW00539SC	C17 H12 Cl F N2 O S	346.812	2-[(2-chloro-6-fluorobenzyl)thio]-6-phenylpyrimidin-4-ol	O=C(N1CCN(C(OC(C)(C)C)=O)CC1)C2=C(C=CC=C2)C(O)=O	346.81
HD40009	C06	AW00549	AW00549SC	C15 H16 F3 N5 O3 S	403.383	2-({2-[({[(4-methylphenyl)sulfonyl]amino}carbonyl)amino]ethyl}amino)-4-(trifluoromethyl)pyrimidine	O=S(N1CCN(CC1)C2=NC=NC3=C2C(C4=CC=CC=C4)=CS3)(C5=CC=C(NC(C)=O)C(Cl)=C5)=O	403.38
HD40009	C07	AW00562	AW00562SC	C16 H17 F3 N4 O2	354.33	N1-[(3,4-dimethoxyphenyl)methylene]-N2-[4-(trifluoromethyl)-2-pyrimidinyl]-1,2-ethanediamine	S=C(NC1=CC=C(C)C=C1C)N2C(C)CCCC2C	354.33
HD40009	C08	AW00575	AW00575SC	C15 H12 F6 N4 O	378.275	N1-{[4-(trifluoromethoxy)phenyl]methylene}-N2-[4-(trifluoromethyl)-2-pyrimidinyl]-1,2-ethanediamine	O=C(C1=CC=CS1)N2CCN(CC2)C3=NC=NC4=C3C(C5=CC=CC=C5)=CS4	378.28
HD40009	C09	AW00588	AW00588SC	C13 H15 F3 N2 O S	304.335	N1-[3-(trifluoromethyl)phenyl]-4-hydroxy-1-piperidinecarbothioamide	O=C(C(C=C1)=CC(Cl)=C1Cl)N2CCN(CC2)C3=CC=CC4=C3C(C5=CC=CC=C5)=CS4	304.33
HD40009	C10	AW00597	AW00597SC	C15 H21 N5 O4	335.362	morpholino[4-(5-nitro-2-pyridyl)-1,4-diazepan-1-yl]methanone	O=C(C1CC1)N2CCN(CC2)C3=NC=NC4=C3C(C5=CC=CC=C5)=CS4	335.36
HD40009	C11	AW00605	AW00605SC	C14 H20 N2 O S	264.391	N1-phenethyl-4-hydroxy-1-piperidinecarbothioamide	O=S(N1CCN(CC1)C2=NC=NC3=C2C(C4=CC=CC=C4)=CS3)(C5=CC=C(C6=CSC(C)=N6)S5)=O	264.4		402479-58-7
HD40009	D02	AW00490	AW00490SC	C18 H24 F3 N3 O2 S	403.467	tert-butyl 4-{[3-(trifluoromethyl)anilino]carbothioyl}-1,4-diazepane-1-carboxylate	O=C(N1C2=CC=C(S(NCCCOC3=CC=CC(NC(C)=O)=C3)(=O)=O)C=C2Cl)C4(CCCC4)CC1=O	403.46
HD40009	D03	AW00508	AW00508SC	C17 H21 N3 O S2	347.505	N2-(3-{[(2,4-dimethylanilino)carbothioyl]amino}propyl)thiophene-2-carboxamide	O=C(N1CCCN(CC2)CCN2CC3=C(F)C=CC=C3Cl)C(C=CC=C4)=C4C1=O	347.49
HD40009	D04	AW00525	AW00525SC	C21 H31 Cl F N3 S	412.014	N1-cyclooctyl-4-(2-chloro-6-fluorobenzyl)-1,4-diazepane-1-carbothioamide	FC1=C(C(Cl)=CC=C1)CN2CCN(CC2)C3=NC=NC4=C3C(C5=CC=CS5)=CS4	412.01
HD40009	D05	AW00540	AW00540SC	C13 H8 Cl F N2 O2 S	310.735	2-[(2-chloro-6-fluorobenzyl)thio]-5-(2-furyl)-1,3,4-oxadiazole	O=S(N(CC1)CCN1C(OC(C)(C)C)=O)(C(C=C2)=CC=C2CCCCC)=O	310.73
HD40009	D06	AW00551	AW00551SC	C16 H18 F3 N5 S	369.413	N-(2,4-dimethylphenyl)-N'-(2-{[4-(trifluoromethyl)pyrimidin-2-yl]amino}ethyl)thiourea	C1(C(NCCCN2C=CN=C2)=NC=N3)=C3SC=C1C4=CC=CC=C4	369.41
HD40009	D07	AW00563	AW00563SC	C12 H14 N2 O2 S3	314.453	N2-cyclopropylmethyl-5-(2-methyl-1,3-thiazol-4-yl)thiophene-2-sulfonamide	FC1=CC=CC(Cl)=C1CN(CC2)CCN2CCCNC3=NC(C(F)(F)F)=CC=N3	314.43
HD40009	D08	AW00576	AW00576SC	C16 H8 Cl2 F3 N	342.146	3-(2,4-dichlorophenyl)-2-[3-(trifluoromethyl)phenyl]acrylonitrile	O=S(C(C=C1)=CC=C1C)(NC(NCCCN(CC2)CCN2CC3=C(F)C=CC=C3Cl)=O)=O	342.15
HD40009	D09	AW00589	AW00589SC	C17 H9 F6 N	341.253	2-[3-(trifluoromethyl)phenyl]-3-[4-(trifluoromethyl)phenyl]acrylonitrile	IC1=CC=C(N2C(CC3(C2=O)CCCC3)=O)C=C1	341.26
HD40009	D10	AW00598	AW00598SC	C16 H18 N4 O4 S	362.408	1-(5-nitro-2-pyridyl)-4-(phenylsulfonyl)-1,4-diazepane	O=S(C(C=C1)=CC(Cl)=C1NC(C)=O)(N2CCCCC2)=O	362.4
HD40009	D11	AW00606	AW00606SC	C17 H18 Cl N5 O2 S	391.881	N1-(2-chloro-6-methylphenyl)-4-(5-nitro-2-pyridyl)-1-piperazinecarbothioamide	OC(CN1CCCCC1)COC2=CC=C(/N=C/C(C=C3)=CC=C3Cl)C=C2	391.87
HD40009	E02	AW00491	AW00491SC	C18 H16 Cl F5 N4 O	434.794	N1-(3,5-difluorophenyl)-4-[3-chloro-5-(trifluoromethyl)-2-pyridyl]-1,4-diazepane-1-carboxamide	ClC(C(C)=N1)=C(N=C1C2=CC=CN=C2)N(CCC3)CCN3C(N=C4)=C(Cl)C=C4C(F)(F)F	434.8
HD40009	E03	AW00509	AW00509SC	C11 H15 N3 O2 S3	317.457	N2-(3-aminopropyl)-5-(2-methyl-1,3-thiazol-4-yl)thiophene-2-sulfonamide	O=C(NS(C(C=C1)=CC=C1C)(=O)=O)N2CCN(CCC2)C3=NC=NC4=C3C(C5=CC=CC=C5)=CS4	317.44
HD40009	E04	AW00528	AW00528SC	C20 H22 Cl2 F N3 O	410.318	N1-(3-chloro-2-methylphenyl)-4-(2-chloro-6-fluorobenzyl)-1,4-diazepane-1-carboxamide	O=C(OC)C1=CC=CC(CN2CCN(CC2)C3=NC=NC4=C3C(C5=CC=CC=C5)=CS4)=C1	410.32
HD40009	E05	AW00541	AW00541SC	C20 H18 Cl F N2 O S	388.892	2-[(2-chloro-6-fluorobenzyl)thio]-6-methyl-5-(4-methylbenzyl)pyrimidin-4-ol	ClC(C(N1CCN(CC1)C2=NC=NC3=C2C(C4=CC=CC=C4)=CS3)=NC(C5=NC=CC=C5)=N6)=C6C	388.89
HD40009	E06	AW00552	AW00552SC	C17 H20 N2 O2 S	316.423	ethyl 2-amino-6-benzyl-4,5,6,7-tetrahydrothieno[2,3-c]pyridine-3-carboxylate	CC(O)CNC1=NC=NC2=C1C(C3=CC=CC=C3)=CS2	316.42		24237-54-5
HD40009	E07	AW00564	AW00564SC	C17 H16 Cl2 F3 N5 S	450.314	N1-(2,4-dichlorophenyl)-4-[4-(trifluoromethyl)-2-pyrimidinyl]-1,4-diazepane-1-carbothioamide	CCCC1=CN=C(N=C1)N2CCN(CC2)C3=NC=NC4=C3C(C5=CC=CC=C5)=CS4	450.31
HD40009	E08	AW00577	AW00577SC	C10 H12 F3 N3 O	247.219	1-[4-(trifluoromethyl)-2-pyrimidinyl]-4-piperidinol	CC(C)N1CCN(CC1)C2=NC=NC3=C2C(C4=CC=CC=C4)=CS3	247.22		401930-07-2
HD40009	E09	AW00590	AW00590SC	C17 H16 F3 N5 O4	411.338	N1-[4-(trifluoromethoxy)phenyl]-4-(5-nitro-2-pyridyl)-1-piperazinecarboxamide	O=C(C(C)(C)C)N1CCN(CC1)C2=NC=NC3=C2C(C4=CC=CC=C4)=CS3	411.34
HD40009	E10	AW00599	AW00599SC	C21 H23 F3 N4 O2 S	452.499	N1-(2,4-dimethylphenyl)-4-[2-nitro-4-(trifluoromethyl)phenyl]-1,4-diazepane-1-carbothioamide	O=C(OCC)C(C(C(C=C1)=CC=C1Br)=CS2)=C2NC(C3=CC=CS3)=O	452.49
HD40009	E11	AW00607	AW00607SC	C17 H18 Cl N5 O2 S	391.881	N1-(3-chloro-2-methylphenyl)-4-(5-nitro-2-pyridyl)-1-piperazinecarbothioamide	CC1=CC=C(C=C1)C2=CSC3=C2C(N4CCCC4)=NC=N3	391.87
HD40009	F02	AW00493	AW00493SC	C17 H11 F6 N3 O2 S	435.347	2-[2-methyl-6-(trifluoromethyl)-3-pyridyl]-5-{[4-(trifluoromethoxy)benzyl]thio}-1,3,4-oxadiazole	CC1=CC=C(C=C1)C2=CSC3=C2C(N4CCCCC4)=NC=N3	435.34
HD40009	F03	AW00510	AW00510SC	C12 H16 Cl2 N2	259.178	1-(2,4-dichlorobenzyl)-1,4-diazepane	O=C(N1C2=CC=C(S(NCCNC3=NC(C(F)(F)F)=CC=C3)(=O)=O)C=C2Cl)C4(CCCC4)CC1=O	259.18
HD40009	F04	AW00529	AW00529SC	C20 H23 Cl F N3 S	391.94	N1-(3-chloro-2-methylphenyl)-4-(4-fluorobenzyl)-1,4-diazepane-1-carbothioamide	O=C(N1C2=CC=C(S(N(CC3)CC4=C3C=CC=C4)(=O)=O)C=C2Cl)C5(CCCC5)CC1=O	391.93
HD40009	F05	AW00542	AW00542SC	C16 H18 Cl F N2 O S	340.848	5-butyl-2-[(2-chloro-6-fluorobenzyl)thio]-6-methylpyrimidin-4-ol	O=C(N1C2=CC=C(S(NC3=CC=CC=C3OC)(=O)=O)C=C2Cl)C4(CCCC4)CC1=O	340.84
HD40009	F06	AW00554	AW00554SC	C13 H14 F3 N5 O S	345.348	N-(2-furylmethyl)-N'-(2-{[4-(trifluoromethyl)pyrimidin-2-yl]amino}ethyl)thiourea	O=C(N1C2=CC=C(S(NC3=CC=C(Cl)C=C3Cl)(=O)=O)C=C2Cl)C4(CCCC4)CC1=O	345.34
HD40009	F07	AW00565	AW00565SC	C19 H19 F3 N4 O2 S	424.445	N1-phenyl-4-[2-nitro-4-(trifluoromethyl)phenyl]-1,4-diazepane-1-carbothioamide	O=C(N1C2=CC=C(S(NCC3=CC=CO3)(=O)=O)C=C2Cl)C4(CCCC4)CC1=O	424.44
HD40009	F08	AW00580	AW00580SC	C14 H9 Cl3 N2 O2 S3	439.794	N2-(2,4,5-trichlorophenyl)-5-(2-methyl-1,3-thiazol-4-yl)-2-thiophenesulfonamide	O=C(NC(C=C1)=CC=C1Br)CN2CCN(CC2)C3=NC=NC4=C3C(C5=CC=CC=C5)=CS4	439.78
HD40009	F09	AW00591	AW00591SC	C16 H17 Cl N4 O4 S	396.853	1-[(4-chlorophenyl)sulfonyl]-4-(5-nitro-2-pyridyl)-1,4-diazepane	CC1=CC=C(C=C1)C2=CSC3=C2C(N(CC4)CC5=C4C=CC=C5)=NC=N3	396.85
HD40009	F10	AW00600	AW00600SC	C16 H17 N5 O3	327.342	N1-phenyl-4-(5-nitro-2-pyridyl)-1-piperazinecarboxamide	CC1=CC=C(C=C1)C2=CSC3=C2C(N4CCNCC4)=NC=N3	327.34
HD40009	F11	AW00608	AW00608SC	C19 H23 N5 O2 S	385.49	N1-(2,4,5-trimethylphenyl)-4-(5-nitro-2-pyridyl)-1-piperazinecarbothioamide	CC1=CC=C(C=C1)C2=CSC3=C2C(N4CCOCC4)=NC=N3	385.48
HD40009	G02	AW00494	AW00494SC	C20 H22 Cl F3 N4 S	442.935	N1-(2,4-dimethylphenyl)-4-[3-chloro-5-(trifluoromethyl)-2-pyridyl]-1,4-diazepane-1-carbothioamide	CC1=CC=C(C=C1)C2=CSC3=C2C(NCC4=CC=CO4)=NC=N3	442.93
HD40009	G03	AW00519	AW00519SC	C19 H20 Cl2 F N3 S	412.358	N1-(4-fluorophenyl)-4-(2,4-dichlorobenzyl)-1,4-diazepane-1-carbothioamide	O=C(N1C2=CC=C(S(NC3=CC=C(OC)C=C3OC)(=O)=O)C=C2Cl)C4(CCCC4)CC1=O	412.35
HD40009	G04	AW00533	AW00533SC	C20 H23 Cl2 N3 O3 S	456.392	N1-{[4-(2,4-dichlorobenzyl)-1,4-diazepan-1-yl]carbonyl}-4-methylbenzene-1-sulfonamide	O=C(N1C2=CC=C(S(N(CC3)CCC3C(OCC)=O)(=O)=O)C=C2Cl)C4(CCCC4)CC1=O	456.39
HD40009	G05	AW00543	AW00543SC	C17 H8 Cl2 F4 N4 O S	463.241	2-[(2-chloro-6-fluorobenzyl)thio]-5-[8-chloro-6-(trifluoromethyl)imidazo[1,2-a]pyridin-2-yl]-1,3,4-oxadiazole	O=C(N1C2=CC=C(S(NCCC3=CC=C(OC)C(OC)=C3)(=O)=O)C=C2Cl)C4(CCCC4)CC1=O	463.24
HD40009	G06	AW00555	AW00555SC	C16 H17 Cl2 F3 N4 O2	425.236	1-(3,4-dichlorophenoxy)-3-[(2-{[4-(trifluoromethyl)pyrimidin-2-yl]amino}ethyl)amino]propan-2-ol	O=C(N1C2=CC=C(S(N(CC3)CCN3C(OC(C)(C)C)=O)(=O)=O)C=C2Cl)C4(CCCC4)CC1=O	425.24
HD40009	G07	AW00567	AW00567SC	C17 H19 F3 N4 O	352.358	N1-[(4-isopropoxyphenyl)methylene]-N2-[4-(trifluoromethyl)-2-pyrimidinyl]-1,2-ethanediamine	O=C(N1C2=CC=C(S(NC3=CC=CC(C(F)(F)F)=C3)(=O)=O)C=C2Cl)C4(CCCC4)CC1=O	352.36
HD40009	G08	AW00582	AW00582SC	C8 H6 N2 S2	194.281	3-phenyl-1,2,4-thiadiazole-5-thiol	O=C(N1C2=CC=C(S(NCC3=CC=CC=N3)(=O)=O)C=C2Cl)C4(CCCC4)CC1=O	194.27
HD40009	G09	AW00592	AW00592SC	C16 H15 Cl2 N5 O2 S	412.299	N1-(3,4-dichlorophenyl)-4-(5-nitro-2-pyridyl)-1-piperazinecarbothioamide	O=C(C1=C(C)ON=C1C2=C(Cl)C=CC=C2Cl)N3CCN(CC3)C4=NC=NC5=C4C(C6=CC=CC=C6)=CS5	412.29
HD40009	G10	AW00601	AW00601SC	C20 H25 N5 O3	383.449	N1-[4-(tert-butyl)phenyl]-4-(5-nitro-2-pyridyl)-1-piperazinecarboxamide	O=C(C1=C(Cl)C=CC=C1Cl)N2CCN(CC2)C3=NC=NC4=C3C(C5=CC=CC=C5)=CS4	383.45
HD40009	G11	AW00609	AW00609SC	C14 H21 N5 O3 S	339.418	N1-(3-methoxypropyl)-4-(5-nitro-2-pyridyl)-1-piperazinecarbothioamide	FC(F)(F)C1=CC=NC(N2CCN(CCC2)C3=NC=NC4=C3C(C5=CC=CC=C5)=CS4)=N1	339.41
HD40009	H02	AW00495	AW00495SC	C18 H17 F3 N4 O S	394.419	1-mesityl-5-{[4-(trifluoromethoxy)benzyl]thio}-1H-1,2,3,4-tetraazole	CC1=NC(C2=NC=CC=C2)=NC(NC(CC3)CCN3C(N=C4)=C(Cl)C=C4C(F)(F)F)=C1Cl	394.41
HD40009	H03	AW00520	AW00520SC	C20 H22 Cl3 N3 S	442.84	N1-(5-chloro-2-methylphenyl)-4-(2,4-dichlorobenzyl)-1,4-diazepane-1-carbothioamide	CC1=C(C2=CC=CC=C2)SC3=C1C(O)=NC=N3	442.83
HD40009	H04	AW00534	AW00534SC	C10 H8 F3 N3 O S	275.253	2-(methylthio)-5-[2-methyl-6-(trifluoromethyl)-3-pyridyl]-1,3,4-oxadiazole	C1(C(N(CC2)CC3=C2C=CC=C3)=NC=N4)=C4SC=C1C5=CC=CC=C5	275.25
HD40009	H05	AW00545	AW00545SC	C15 H11 Cl F N3 S	319.79	3-{2-[(2-chloro-6-fluorobenzyl)thio]-1H-imidazol-1-yl}pyridine	CC1=CC=C(C=C1)C2=CSC3=C2C4=NN=NN4C=N3	319.78
HD40009	H06	AW00556	AW00556SC	C17 H18 F6 N4 O3	440.342	1-[4-(trifluoromethoxy)phenoxy]-3-[(2-{[4-(trifluoromethyl)pyrimidin-2-yl]amino}ethyl)amino]propan-2-ol	O=C(C1=C(OC)C=CC=C1OC)N2CCN(CC2)C3=NC=NC4=C3C(C5=CC=CC=C5)=CS4	440.34
HD40009	H07	AW00569	AW00569SC	C14 H11 F5 N4	330.259	N1-[(3,5-difluorophenyl)methylene]-N2-[4-(trifluoromethyl)-2-pyrimidinyl]-1,2-ethanediamine	ClC1=CC(C(F)(F)F)=CN=C1NCCNC(NS(C(C=C2)=CC=C2C)(=O)=O)=O	330.26
HD40009	H08	AW00583	AW00583SC	C9 H10 N2 O S	194.257	5-isopropyl-3,4-dihydrothieno[2,3-d]pyrimidin-4-one	O=S(N(CC1)CCN1C(OC(C)(C)C)=O)(C(C=C2)=CC=C2Cl)=O	194.25
HD40009	H09	AW00593	AW00593SC	C20 H18 Cl F3 N4 S2	470.969	N1-[2-(trifluoromethyl)phenyl]-4-(6-chloro-1,3-benzothiazol-2-yl)-1,4-diazepane-1-carbothioamide	S=C(NCC1=CC=CC=C1)NC2CCCCC2	470.96
HD40009	H10	AW00602	AW00602SC	C20 H18 F6 N4 O2 S	492.442	N1-[3-(trifluoromethyl)phenyl]-4-[2-nitro-4-(trifluoromethyl)phenyl]-1,4-diazepane-1-carbothioamide	S=C(NC1CCCCCCC1)N2CCN(CC2)C3=NC=NC4=C3C(C5=CC=CC=C5)=CS4	492.44
HD40009	H11	AW00610	AW00610SC	C14 H26 N2 O S	270.438	N1-cyclooctyl-4-hydroxy-1-piperidinecarbothioamide	FC(F)(F)C1=NC(N(CC2)CCC2NC(CC3=CC(OC)=CC=C3)=O)=NC=C1	270.43
HD40010	A02	GK00066	GK00066SC	C10 H10 N2 O S	206.268	2-methyl-3,5,6,7-tetrahydro-4H-cyclopenta[4,5]thieno[2,3-d]pyrimidin-4-one	O=C(NCCCNC1=NC=C(C(F)(F)F)C=C1Cl)CC2=CC(OC)=CC=C2	206.26
HD40010	A03	GK00092	GK00092SC	C17 H23 N O6 S	369.436	diethyl 2-({[3-(ethoxycarbonyl)-5-ethyl-2-thienyl]amino}methylidene)malonate	CC1=NC(C(F)(F)F)=CC=C1NC(C(F)(F)SC2=CC=CC=C2)=O	369.43
HD40010	A04	GK00146	GK00146SC	C6 H6 N2 S	138.193	2-amino-4-methylthiophene-3-carbonitrile	ClC1=CC(C(F)(F)F)=CN2C1NC(C(N(CCC3)CCN3C(OC(C)(C)C)=O)=O)=C2	138.19
HD40010	A05	GK00180	GK00180SC	C19 H13 N3 O3	331.33	methyl 2-{[2-cyano-3-(4-cyanophenyl)acryloyl]amino}benzoate	ClC(C(C)=N1)=C(N=C1C2=CC=CN=C2)N(CCC3)CCN3CC(C=C4)=CC=C4F	331.33
HD40010	A06	GK00213	GK00213SC	C6 H6 N4 O S	182.206	2-(methylthio)-3,4-dihydropyrazolo[1,5-a][1,3,5]triazin-4-one	ClC(C(C)=N1)=C(N=C1C2=NC=CC=C2)N3CCOCC3	182.2		54346-18-8
HD40010	A07	GK00228	GK00228SC	C16 H22 N6 O2	330.39	ethyl 3-amino-1-[6-(4-methylpiperidino)pyridazin-3-yl]-1H-pyrazole-4-carboxylate	ClC1=C(N=CC(C(F)(F)F)=C1)N(CC2)CCC2NC(CC3=CC(OC)=CC=C3)=O	330.39
HD40010	A08	GK00264	GK00264SC	C14 H7 Cl3 N2 O	325.581	2-(4-chlorophenyl)-5-(3,5-dichlorophenyl)-1,3,4-oxadiazole	CC1=NC(C(C=C2)=CC=C2NC(CC3=CC=CC(OC)=C3)=O)=CS1	325.58
HD40010	A09	GK00331	GK00331SC	C11 H9 Br F3 N3 O2 S	384.175	N1-(4-bromo-1-methyl-1H-pyrazol-3-yl)-2-(trifluoromethyl)benzene-1-sulfonamide	FC(F)(F)C1=NC(OC(C=C2)=CC=C2I)=NC=C1	384.17
HD40010	A11	GK00383	GK00383SC	C12 H10 Cl2 N4 O2	313.143	N-(2,6-dichlorobenzoyl)-N'-(1-methyl-1H-pyrazol-3-yl)urea	CCCC1=CN=C(N=C1)N2CCSCC2	313.14
HD40010	B02	GK00067	GK00067SC	C11 H11 N O S2	237.346	(2-amino-4,5-dimethyl-3-thienyl)(2-thienyl)methanone	FC1=C(C(Cl)=CC=C1)CN2CCN(CCC2)C3=NC=NC4=C3C(C5=CC=CC=C5)=CS4	237.33
HD40010	B03	GK00100	GK00100SC	C11 H13 N O5 S2	303.358	methyl 3-({2-[(2-methoxy-2-oxoethyl)thio]acetyl}amino)thiophene-2-carboxylate	OC1=NC=NC2=C1C(C3=CC=C4C(C=CC=C4)=C3)=CS2	303.35
HD40010	B04	GK00149	GK00149SC	C8 H5 F3 N2 O S	234.201	N1-(3-cyano-4-methyl-2-thienyl)-2,2,2-trifluoroacetamide	O=C(NCCNC(/C=C/C(O)=O)=O)CC(C=C1)=CC=C1O	234.2
HD40010	B05	GK00192	GK00192SC	C14 H13 N O3 S	275.327	2-oxopropyl 5-methyl-3-phenylisoxazole-4-carbothioate	CC1=CC=C(C=C1)C2=CSC3=C2C(NCCC4=CC=C(OC)C(OC)=C4)=NC=N3	275.32
HD40010	B06	GK00214	GK00214SC	C11 H14 N2 O4 S2	302.374	methyl 2-[(2-{[3-(aminocarbonyl)-4-methyl-2-thienyl]amino}-2-oxoethyl)thio]acetate	FC1=CC=CC(Cl)=C1CN2CCN(CC2)CCCNC3=NC(C4=CC=CC=C4)=NS3	302.36
HD40010	B07	GK00232	GK00232SC	C11 H13 N3 O2 S	251.309	6-ethylthieno[2,3-d]pyrimidin-4-yl N,N-dimethylcarbamate	NC(S1)=C(C(OCC)=O)C2=C1CN(C)CC2	251.3
HD40010	B08	GK00272	GK00272SC	C10 H12 N2 O4 S2	288.347	methyl 3-({[(ethoxycarbonyl)amino]carbothioyl}amino)thiophene-2-carboxylate	FC1=C(C=CC=C1)C2=NN=NN2	288.34
HD40010	B09	GK00332	GK00332SC	C10 H12 N4 O2	220.231	ethyl 2-cyano-3-[(1-methyl-1H-pyrazol-3-yl)amino]acrylate	FC1=CC=CC(Cl)=C1CN(CC2)CCN2CCCNC(C3=CC=CC(C(F)(F)F)=C3)=O	220.23
HD40010	B11	GK00384	GK00384SC	C12 H10 F2 N4 O2	280.233	N-(2,6-difluorobenzoyl)-N'-(1-methyl-1H-pyrazol-3-yl)urea	ClC1=CC(C(F)(F)F)=CN2C1=NC(C(NCCCN(CC3)CCN3CC4=C(Cl)C=CC=C4F)=O)=C2	280.23
HD40010	C02	GK00072	GK00072SC	C13 H11 F N2 O2 S2	310.372	methyl 3-{[(3-fluoroanilino)carbothioyl]amino}thiophene-2-carboxylate	O=S(C1=CC=C(NC(C)=O)C(Cl)=C1)(NCCCN(CC2)CCN2CC3=C(Cl)C=CC=C3F)=O	310.36
HD40010	C03	GK00101	GK00101SC	C15 H15 N O3 S2	321.419	methyl 3-({2-[(4-methylphenyl)thio]acetyl}amino)thiophene-2-carboxylate	FC1=CC=CC(Cl)=C1CN(CC2)CCN2CCCNC(C3=CC=C(Cl)C(Cl)=C3)=O	321.41
HD40010	C04	GK00162	GK00162SC	C15 H17 N O4 S2	339.434	ethyl 4-methyl-2-{[(4-methylphenyl)sulfonyl]amino}thiophene-3-carboxylate	O=S(C1=C(Cl)C=CC(Cl)=C1)(NCCCN(CC2)CCN2CC3=C(Cl)C=CC=C3F)=O	339.42
HD40010	C05	GK00197	GK00197SC	C9 H11 N3 S	193.273	N'-(3-cyano-4-methyl-2-thienyl)-N,N-dimethyliminoformamide	O=C(OCC)C1=C(N)SC=C1C2=CC=C(C3=CC=CC=C3)C=C2	193.27
HD40010	C06	GK00215	GK00215SC	C14 H13 Cl N2 O2 S2	340.854	2-({2-[(4-chlorophenyl)thio]acetyl}amino)-4-methylthiophene-3-carboxamide	OC(COC1=CC=C(Cl)C(Cl)=C1)CN2CCN(CC2)C3=NC=NC4=C3C(C5=CC=CC=C5)=CS4	340.84
HD40010	C07	GK00235	GK00235SC	C15 H14 Cl N O3 S	323.799	ethyl 2-[(2-chlorobenzoyl)amino]-4-methylthiophene-3-carboxylate	O=C(OC(C)(C)C)N(CC1)CCN1C(/C=C/C(O)=O)=O	323.79
HD40010	C08	GK00277	GK00277SC	C7 H6 N2 O S2	198.269	2-(methylsulfanyl)thieno[3,2-d]pyrimidin-4(1H)-one	ClC1=CC(C(F)(F)F)=CN2C1=NC(C(NCCCN(CC3)CCN3CC4=CC=CC=C4)=O)=C2	198.26		176530-46-4
HD40010	C09	GK00333	GK00333SC	C8 H7 N5	173.178	2-{[(1-methyl-1H-pyrazol-3-yl)amino]methylidene}malononitrile	O=S(C(C=C1)=CC=C1C)(NC(NCCCN(CCC2)CCN2C(OC(C)(C)C)=O)=O)=O	173.18
HD40010	C10	GK00357	GK00357SC	C6 H4 N2 O S	152.177	1,4-dihydrothieno[3,2-d]pyrimidin-4-one	O=C(N1C2=CC=C([N+]([O-])=O)C=C2)C3(CC1=O)CCCC3	152.2		16234-10-9
HD40010	C11	GK00397	GK00397SC	C12 H11 N3 S	229.306	2-(1,3-benzothiazol-2-yl)-3-(dimethylamino)acrylonitrile	O=C(C1=CC=CS1)NCCCN2CCN(CC2)CC3=CC=CC=C3	229.3
HD40010	D02	GK00074	GK00074SC	C14 H11 F3 N2 O2 S2	360.379	methyl 3-({[3-(trifluoromethyl)anilino]carbothioyl}amino)thiophene-2-carboxylate	O=S(C1=CC=C(NC(C)=O)C(Cl)=C1)(NCCCN(CC2)CCN2CC3=CC=CC=C3)=O	360.37
HD40010	D03	GK00103	GK00103SC	C15 H14 Cl N O3 S2	355.865	methyl 3-({2-[(4-chlorobenzyl)thio]acetyl}amino)thiophene-2-carboxylate	O=C(CC1)N(C1=O)C(C=C2)=CC=C2S(NCCCN(CC3)CCN3CC4=CC=CC=C4)(=O)=O	355.85
HD40010	D04	GK00171	GK00171SC	C11 H10 N2 O3	218.211	methyl 2-[(2-cyanoacetyl)amino]benzoate	ClC1=C(Cl)C=CC=C1S(NCCCN(CC2)CCN2CC3=CC=CC=C3)(=O)=O	218.21		154325-57-2
HD40010	D05	GK00199	GK00199SC	C6 H8 N2 O S	156.208	2-amino-4-methylthiophene-3-carboxamide	O=C(N1C(CC2)CCN2C3=NC=C(C(F)(F)F)C=C3Cl)C4(CCCC4)CC1=O	156.2		4651-97-2
HD40010	D06	GK00218	GK00218SC	C8 H8 N2 O S	180.23	6-ethylthieno[2,3-d]pyrimidin-4(3H)-one	C1(C(N2CCOCC2)=NC=N3)=C3SC=C1C4=CC=C5C(C=CC=C5)=C4	180.2		18593-51-6
HD40010	D07	GK00236	GK00236SC	C19 H23 N O3 S	345.461	ethyl 2-{[4-(tert-butyl)benzoyl]amino}-4-methylthiophene-3-carboxylate	C1(C(N(CC2)CC3=C2C=CC=C3)=NC=N4)=C4SC=C1C5=CC=C6C(C=CC=C6)=C5	345.46
HD40010	D08	GK00309	GK00309SC	C9 H6 N2 S	174.226	2-(1,3-benzothiazol-2-yl)acetonitrile	FC(F)(F)C1=CC=NC(N(CC2)CCN2CCCNC(C3=CC=CS3)=O)=N1	174.2		56278-50-3
HD40010	D09	GK00338	GK00338SC	C10 H13 N3 O2	207.232	3-{[(1-methyl-1H-pyrazol-3-yl)amino]methylidene}pentane-2,4-dione	FC(F)(F)C1=CC=NC(N(CC2)CCN2CCCNC(NS(C(C=C3)=CC=C3C)(=O)=O)=O)=N1	207.23
HD40010	D10	GK00373	GK00373SC	C9 H5 Br N4 O	265.069	3-bromobenzo[e]pyrazolo[5,1-c][1,2,4]triazin-8-ol	FC(F)(F)C1=CC=NC(N(CC2)CCN2CCCNC(CCC(O)=O)=O)=N1	265.07
HD40010	D11	GK00408	GK00408SC	C14 H19 N7 O4	349.349	ethyl 3-dimethylformamino-2-(1,3-dimethyl-4-nitropyrazol-5-yl)pyrazole-4-carboxylate	O=C(OC(C)(C)C)N1CCN(CCC1)C(N=C2)=NC=C2CCC	349.35
HD40010	E02	GK00075	GK00075SC	C13 H11 Cl N2 O2 S2	326.827	methyl 3-{[(2-chloroanilino)carbothioyl]amino}thiophene-2-carboxylate	FC1=CC=CC(Cl)=C1CN2CCN(CC2)CCCNC3=NC=NC4=C3C(C5=CC=CC=C5)=CS4	326.82
HD40010	E03	GK00116	GK00116SC	C8 H11 N O2 S	185.246	ethyl 2-amino-4-methylthiophene-3-carboxylate	O=C(N1C(CC2)CCN2C3=NC=CC(C(F)(F)F)=N3)C4(CCCC4)CC1=O	185.3		43088-42-2
HD40010	E04	GK00173	GK00173SC	C14 H11 Cl2 N O3 S	344.217	2-oxopropyl 3-(2,6-dichlorophenyl)-5-methylisoxazole-4-carbothioate	ClC1=CC(C(F)(F)F)=CN=C1N(CCC2)CCN2C(C(C=C3)=CC=C3C(C)(C)C)=O	344.21
HD40010	E05	GK00201	GK00201SC	C9 H11 N5 S	221.287	4-[1,2,4]triazolo[4,3-b]pyridazin-6-ylthiomorpholine	S=C(NC1CC1)N2CCN(CCC2)CC3=CC=CC4=CC=CC=C34	221.28
HD40010	E06	GK00219	GK00219SC	C13 H10 Cl N O3 S	295.745	methyl 3-[(2-chlorobenzoyl)amino]thiophene-2-carboxylate	ClC(C(N(CCC1)CCN1C(N=C2)=CC=C2C(F)(F)F)=NC(C3=CC=CN=C3)=N4)=C4C	295.74
HD40010	E07	GK00237	GK00237SC	C13 H13 N O3 S2	295.382	ethyl 4-methyl-2-[(2-thienylcarbonyl)amino]thiophene-3-carboxylate	ClC(C(N(CCC1)CCN1CC(C=C2)=C(Cl)C=C2Cl)=NC(C3=NC=CC=C3)=N4)=C4C	295.37
HD40010	E08	GK00310	GK00310SC	C14 H7 Br N2 S2	347.259	2-(1,3-benzothiazol-2-yl)-3-(4-bromo-2-thienyl)acrylonitrile	FC1=CC=CC(Cl)=C1CN(CC2)CCN2CC(O)COC(C=C3)=CC=C3C(C)=O	347.25
HD40010	E09	GK00343	GK00343SC	C12 H9 Br N4 O S	337.2	N1-(1-methyl-1H-pyrazol-3-yl)-3-(4-bromo-2-thienyl)-2-cyanoacrylamide	O=C(NCCNC(OC(C)(C)C)=O)C1=CC=CS1	337.19
HD40010	E10	GK00378	GK00378SC	C12 H15 N3 O S	249.337	4-(2,6-dimethylmorpholino)thieno[3,2-d]pyrimidine	O=C(N)C1CCN(CC1)C2=NC(C(F)(F)F)=CC=N2	249.33
HD40010	E11	GK00439	GK00439SC	C5 H6 N2 O S	142.181	3-aminothiophene-2-carboxamide	O=C(O)C1CCN(CC1)C2=NC(C(F)(F)F)=CC=N2	142.18		147123-47-5
HD40010	F02	GK00076	GK00076SC	C14 H14 N2 O2 S2	306.409	methyl 3-[(4-toluidinocarbothioyl)amino]thiophene-2-carboxylate	NC(OC(C1=CC=CC=C1)=C2)=C2C#N	306.4
HD40010	F03	GK00125	GK00125SC	C10 H10 Cl3 N O3 S	330.618	ethyl 4-methyl-2-[(2,2,2-trichloroacetyl)amino]thiophene-3-carboxylate	O=C(C1=CC=CS1)N2CCN(CCC2)C3=NC=NC4=C3C(C5=CC=CC=C5)=CS4	330.61
HD40010	F04	GK00176	GK00176SC	C7 H5 N5	159.152	7-aminopyrazolo[1,5-a]pyrimidine-6-carbonitrile	O=C(N(CC1)CCN1C(OC(C)(C)C)=O)C2=CC=C(OC3=CN=CC=C3)O2	159.15
HD40010	F05	GK00203	GK00203SC	C11 H15 N5	217.275	6-(3-methylpiperidino)[1,2,4]triazolo[4,3-b]pyridazine	FC(F)(F)C1=CC=NC(N(CC2)CCC2C(N3CCSCC3)=O)=N1	217.27
HD40010	F06	GK00224	GK00224SC	C11 H9 N O3 S2	267.328	methyl 3-[(2-thienylcarbonyl)amino]thiophene-2-carboxylate	FC(F)(F)C1=NC(N(CC2)CCC2C(N(CC3)CCN3C(OC(C)(C)C)=O)=O)=NC=C1	267.32
HD40010	F07	GK00256	GK00256SC	C14 H11 F6 N3 O	351.249	2-[3,5-bis(trifluoromethyl)phenyl]-5-(1-pyrrolidinyl)-1,3,4-oxadiazole	FC(F)(F)C1=CC=NC(N(CC2)CCC2C(NCC3=CC=CO3)=O)=N1	351.25
HD40010	F08	GK00319	GK00319SC	C16 H8 Cl2 N2 S	331.225	2-(1,3-benzothiazol-2-yl)-3-(2,3-dichlorophenyl)acrylonitrile	FC(F)(F)C1=NC(N(CC2)CCC2C(NCCNC(OC(C)(C)C)=O)=O)=NC=C1	331.22
HD40010	F09	GK00344	GK00344SC	C15 H11 N5 O	277.286	N1-(1-methyl-1H-pyrazol-3-yl)-2-cyano-3-(4-cyanophenyl)acrylamide	FC(F)(F)C1=CC=NC(N(CC2)CCC2C(NC(CC3)CCN3CC4=CC=CC=C4)=O)=N1	277.28
HD40010	F10	GK00379	GK00379SC	C12 H8 Cl2 N4 O S	327.194	2-[(2,6-dichlorobenzyl)thio]-3,4-dihydropyrazolo[1,5-a][1,3,5]triazin-4-one	ClC1=C(N=CC(C(F)(F)F)=C1)NCCNC(C2=CC(C=C(Cl)C=C3)=C3OC2)=O	327.19
HD40010	F11	GK00450	GK00450SC	C13 H16 N2 O5 S	312.344	diethyl 2-({[2-(aminocarbonyl)-3-thienyl]amino}methylidene)malonate	FC(C(C=C1)=NN1C2=CC=C(C=C2)NC(C3=CC(C=C(Cl)C=C4)=C4OC3)=O)(F)F	312.34
HD40010	G02	GK00081	GK00081SC	C15 H14 N2 O6 S2	382.416	methyl 3-[(3-{[2-(methoxycarbonyl)-3-thienyl]amino}-3-oxopropanoyl)amino]thiophene-2-carboxylate	ClC1=CC=C2OCC(C(NCCNS(C3=CC=C(Cl)C=C3)(=O)=O)=O)=CC2=C1	382.41
HD40010	G03	GK00132	GK00132SC	C10 H8 F3 N O3 S	279.237	1-{[2-nitro-4-(trifluoromethyl)phenyl]thio}acetone	O=[N+](C1=CC(C(F)(F)F)=CC=C1N2CCN(CCO)CC2)[O-]	279.23
HD40010	G04	GK00178	GK00178SC	C18 H12 Cl2 N2 O3	375.21	methyl 2-{[2-cyano-3-(3,5-dichlorophenyl)acryloyl]amino}benzoate	O=C(OC)C1=CC=CC=C1NC(/C(C#N)=C\C2=CC(Cl)=CC(Cl)=C2)=O	375.21
HD40010	G05	GK00205	GK00205SC	C8 H7 F3 N2 O2 S	252.215	4-methyl-2-[(2,2,2-trifluoroacetyl)amino]thiophene-3-carboxamide	CC(C)(C)OC(NCCCNC(NC1=CC2=C(OCCO2)C=C1)=S)=O	252.21
HD40010	G06	GK00225	GK00225SC	C17 H19 N O3 S	317.407	methyl 3-{[4-(tert-butyl)benzoyl]amino}thiophene-2-carboxylate	O=[N+]([O-])C1=CC([N+]([O-])=O)=CC=C1N/N=C(CCC(OC)=O)\C(C=C2)=CC=C2C	317.4
HD40010	G07	GK00257	GK00257SC	C12 H11 Cl2 N3 O2	300.144	4-[5-(3,4-dichlorophenyl)-1,3,4-oxadiazol-2-yl]morpholine	CCC(C1=CC=CC=C1)/C(C2=C(OC)C=CC(OC)=C2)=N/NC3=CC=C([N+]([O-])=O)C=C3[N+]([O-])=O	300.14
HD40010	G08	GK00322	GK00322SC	C12 H17 N3 O4	267.283	diethyl 2-{[(1-methyl-1H-pyrazol-3-yl)amino]methylidene}malonate	COC1=C(OC)C=C(/C=N/NC(C2=C([N+]([O-])=O)C=CC=C2)=O)C=C1OC	267.28
HD40010	G09	GK00345	GK00345SC	C14 H11 Cl N4 O	286.721	N1-(1-methyl-1H-pyrazol-3-yl)-3-(4-chlorophenyl)-2-cyanoacrylamide	O=C(C1=C([N+]([O-])=O)C=CC=C1)N/N=C/C2=CC(OCO3)=C3C=C2	286.72
HD40010	G10	GK00380	GK00380SC	C14 H10 Cl2 N2 O4 S	373.215	methyl 3-({[(2,6-dichlorobenzoyl)amino]carbonyl}amino)thiophene-2-carboxylate	O=C(OC)C1=C(C=CS1)NC(NC(C2=C(Cl)C=CC=C2Cl)=O)=O	373.21
HD40010	G11	GK00452	GK00452SC	C11 H7 Cl3 N2 O3 S2	385.678	3-{[(2,4,5-trichlorophenyl)sulfonyl]amino}thiophene-2-carboxamide	O=C(NNC(NC1=CC(C(F)(F)F)=CC=C1)=S)C2=C([N+]([O-])=O)C=CC=C2	385.67
HD40010	H02	GK00091	GK00091SC	C12 H14 N2 O3 S	266.32	ethyl 2-[(2-cyanoacetyl)amino]-5-ethylthiophene-3-carboxylate	O=C(NNC(NC(C=C1)=CC=C1OC)=S)C2=CC=CC=C2[N+]([O-])=O	266.31
HD40010	H03	GK00144	GK00144SC	C16 H16 Cl N O3 S2	369.891	ethyl 2-({2-[(4-chlorophenyl)thio]acetyl}amino)-4-methylthiophene-3-carboxylate	O=C(C(NC(C=C1)=CC(C)=C1C)=O)N/N=C/C2=CC=C3C(OCO3)=C2	369.88
HD40010	H04	GK00179	GK00179SC	C18 H12 Cl F N2 O3	358.755	methyl 2-{[3-(2-chloro-6-fluorophenyl)-2-cyanoacryloyl]amino}benzoate	O=C(NNC(NC1=CC=CC(Cl)=C1)=S)C2=CC(OC)=CC(OC)=C2	358.76
HD40010	H05	GK00209	GK00209SC	C12 H14 N2 O5 S	298.318	methyl 3-{2-[1-(ethoxycarbonyl)-2-oxopropylidene]hydrazino}thiophene-2-carboxylate	O=C(NNC(NC(C=C1)=CC=C1C(C)C)=S)C2=CC(OC)=CC(OC)=C2	298.31
HD40010	H06	GK00226	GK00226SC	C13 H9 F2 N O3 S	297.28	methyl 3-[(2,6-difluorobenzoyl)amino]thiophene-2-carboxylate	S=C(NNC(CC1=C(C)C=C(C)C=C1C)=O)NC2=CC=CC(SC)=C2	297.28
HD40010	H07	GK00263	GK00263SC	C18 H10 Cl3 N3 O2	406.655	2-(4-chlorophenyl)-5-[3-(2,6-dichlorophenyl)-5-methylisoxazol-4-yl]-1,3,4-oxadiazole	CC1=CC(C)=CC(C)=C1CC(NNC(NC(C=C2)=CC=C2C(C)C)=S)=O	406.65
HD40010	H08	GK00328	GK00328SC	C12 H8 Br F6 N3 O2 S	452.172	N1-(4-bromo-1-methyl-1H-pyrazol-3-yl)-3,5-di(trifluoromethyl)benzene-1-sulfonamide	CC1=C(CSC2=CC=CC=C2N)C(C)=CC(C)=C1CSC3=C(N)C=CC=C3	452.17
HD40010	H10	GK00381	GK00381SC	C14 H10 Cl F N2 O4 S	356.76	methyl 3-({[(2-chloro-6-fluorobenzoyl)amino]carbonyl}amino)thiophene-2-carboxylate	CC1=CC(C)=CC(C)=C1CSCC(N/N=C/C2=CC=CC=C2O)=O	356.76
HD40010	H11	GK00453	GK00453SC	C12 H10 Cl2 N2 O3 S2	365.26	3-{[(2,4-dichloro-5-methylphenyl)sulfonyl]amino}thiophene-2-carboxamide	CC1=CC(C)=CC(C)=C1CSCC(NNC(C2=CC=CC(Cl)=C2)=O)=O	365.25
HD40011	A02	KM00122	KM00122SC	C10 H7 F3 N2 O	228.172	2-phenyl-5-(trifluoromethyl)-2,3-dihydro-1H-pyrazol-3-one	O=C(C(F)(F)F)NC1=C(C=CC=C1)SCC(C(C)=C2)=C(C)C(CSC3=CC=CC=C3NC(C(F)(F)F)=O)=C2C	228.2		781-93-1
HD40011	A03	KM00150	KM00150SC	C9 H10 O2 S	182.24	1-methyl-4-(vinylsulfonyl)benzene	O=[N+]([O-])C1=CC(C2=CN=C3C(C=CC=C3)=N2)=CC=C1SC4=CC=CC=C4N	182.24		5535-52-4
HD40011	A04	KM00175	KM00175SC	C17 H12 Cl3 N3 O	380.661	2,4-dichloro-N-(4-chloro-3-methyl-1-phenyl-1H-pyrazol-5-yl)benzamide	O=[N+]([O-])C1=CC(C2=CN=C3C(C=CC=C3)=N2)=CC=C1SC4=CC=C(Cl)C=C4	380.66
HD40011	A05	KM00205	KM00205SC	C22 H16 Cl N3 O	373.841	N1-(1,3-diphenyl-1H-pyrazol-5-yl)-2-chlorobenzamide	O=[N+]([O-])C1=CC(C2=CN=C3C(C=CC=C3)=N2)=CC=C1SC4=NC=CC=C4	373.84
HD40011	A06	KM00229	KM00229SC	C16 H17 Cl N4	300.791	2-{[(3-chlorophenyl)methylene]amino}-3-(neopentylamino)but-2-enedinitrile	O=S(C1=CC=C(C([N+]([O-])=O)=C1)N/N=C/C2=CN=CC=C2)(NCC3=CC=CO3)=O	300.79
HD40011	A07	KM00248	KM00248SC	C18 H21 Cl N2 O3 S	380.894	N'-(4-chlorophenyl)-N-ethyl-N-{2-[(4-methylphenyl)sulfonyl]ethyl}urea	O=[N+]([O-])C1=CC(S(NCC2=CC=CO2)(=O)=O)=CC=C1NNC(NC3=CC(C(F)(F)F)=CC=C3)=S	380.89
HD40011	A09	KM00313	KM00313SC	C16 H19 Cl N4	302.807	2-[(3-chlorobenzyl)amino]-3-(neopentylamino)but-2-enedinitrile	O=S(C(C=C1)=CC([N+]([O-])=O)=C1N/N=C(C)/C(C=C2)=CC=C2F)(NCC3=CC=CO3)=O	302.81
HD40011	A10	KM00326	KM00326SC	C11 H9 N O S	203.264	2-(cyclopropylcarbonyl)-3-(2-thienyl)acrylonitrile	O=C(C1=CC=CC=C1C)C2=C(C(O)=O)C=CC=C2	203.26
HD40011	A11	KM00336	KM00336SC	C13 H17 N3	215.298	3-[4-(tert-butyl)phenyl]-1H-pyrazol-5-amine	CC1=C(C=CC=C1)C(C2=CC=CC=C23)=NNC3=O	215.3
HD40011	B02	KM00124	KM00124SC	C11 H9 N3 O S	231.278	5-methyl-2-(2-thienyl)-4,7-dihydropyrazolo[1,5-a]pyrimidin-7-one	O=C1C2=CC=CC=C2C(C3=CC(C(F)(F)F)=CC=C3)=NN1C4=CC=CC=C4	231.27
HD40011	B03	KM00151	KM00151SC	C12 H10 Br Cl2 N3 O	363.041	N-(4-bromo-3-methyl-1-phenyl-1H-pyrazol-5-yl)-2,2-dichloroacetamide	C/C(C1=C(O)C=CC(Cl)=C1)=N\CC(O)C	363.04
HD40011	B04	KM00181	KM00181SC	C16 H11 N3 O2	277.282	2-(2-furyl)-5-phenyl-4,7-dihydropyrazolo[1,5-a]pyrimidin-7-one	S=C(N/N=C(C)/C1=C(O)C=CC(Cl)=C1)NC2=CC(C(F)(F)F)=CC=C2	277.28
HD40011	B05	KM00207	KM00207SC	C19 H17 Cl N4 O	352.823	N-(4-chlorophenyl)-N'-(3-cyclopropyl-1-phenyl-1H-pyrazol-5-yl)urea	O=C(/C=C/C1=CC=C(C(C)C)C=C1)NC2=CC(SC)=CC=C2	352.82
HD40011	B06	KM00230	KM00230SC	C12 H10 N6 O	254.252	4-amino-7-phenylpyrazolo[5,1-c][1,2,4]triazine-3-carboxamide	O=C(OC)C1=CC=C(CSC2=CC=CC=C2N)O1	254.25
HD40011	B07	KM00253	KM00253SC	C12 H8 N2 O2	212.207	4-methyl-2,3-dihydro-1H-pyrrolo[3,4-c]quinoline-1,3-dione	S=C(NC1=CC=CC(C(F)(F)F)=C1)NC2=CC=CC=C2SCC3=CC=C(C(OC)=O)O3	212.21		27295-64-3
HD40011	B08	KM00288	KM00288SC	C19 H15 N3 O2	317.346	2-(3-methoxyphenyl)-5-phenylpyrazolo[1,5-a]pyrimidin-7(4H)-one	ClC1=CC(Cl)=CC(C(C)=O)=C1OC(C2=CC=CC(C(F)(F)F)=C2)=O	317.35
HD40011	B09	KM00318	KM00318SC	C11 H12 F3 N3 O	259.23	2-(tert-butyl)-5-(trifluoromethyl)-4,7-dihydropyrazolo[1,5-a]pyrimidin-7-one	ClC1=C(OC(C2=C(Cl)C=CC=C2)=O)C(C(C)=O)=CC(Cl)=C1	259.23
HD40011	B10	KM00327	KM00327SC	C11 H8 Cl F N4	250.663	2-amino-3-[(2-chloro-6-fluorobenzyl)amino]but-2-enedinitrile	OC1=C(Cl)C=C(Cl)C=C1/C(C)=N/N(C)C	250.66
HD40011	B11	KM00338	KM00338SC	C18 H21 N3	279.385	2-[4-(tert-butyl)phenyl]-5,7-dimethylpyrazolo[1,5-a]pyrimidine	O=C(C1=CC=C(CCCCC)C=C1)NC2=CC(Cl)=CC(Cl)=C2	279.38
HD40011	C02	KM00126	KM00126SC	C16 H11 N3 O S	293.349	5-phenyl-2-(2-thienyl)-4,7-dihydropyrazolo[1,5-a]pyrimidin-7-one	O=C(NC1=CC=CN=C1)C(C=C2)=CC=C2CCCCC	293.34
HD40011	C03	KM00154	KM00154SC	C15 H13 N3	235.289	1,3-diphenyl-1H-pyrazol-5-amine	O=C(NCC1=CC=CS1)C(C=C2)=CC=C2CCCCC	235.29		5356-71-8
HD40011	C04	KM00185	KM00185SC	C15 H17 N3 O2	271.318	6-butyl-2-(2-furyl)-5-methyl-4,7-dihydropyrazolo[1,5-a]pyrimidin-7-one	O=C(O/N=C/C1=C(Cl)C=CC=C1Cl)C2=CC=C(CCCCC)C=C2	271.32
HD40011	C05	KM00216	KM00216SC	C13 H11 N5 O	253.264	4-methyl-7-phenylpyrazolo[5,1-c][1,2,4]triazine-3-carboxamide	O=C(C1=CC=C(CCCCCCC)C=C1)NC2=CC=C(F)C(Cl)=C2	253.26
HD40011	C06	KM00231	KM00231SC	C16 H17 Cl N4	300.791	2-[(2-chlorobenzylidene)amino]-3-(neopentylamino)but-2-enedinitrile	O=C(NC(C=C1)=CC=C1Cl)C2=CC=C(CCCCCCC)C=C2	300.79
HD40011	C07	KM00257	KM00257SC	C14 H15 N3 O	241.292	N1-(3-cyclopropyl-1-phenyl-1H-pyrazol-5-yl)acetamide	O=C(NCC1=NC=CC=C1)NC2=CC=C(CCCCCCC)C=C2	241.29
HD40011	C08	KM00290	KM00290SC	C17 H22 N4 O	298.388	N-[1-(tert-butyl)-3-cyclopropyl-1H-pyrazol-5-yl]-N'-phenylurea	FC(F)(F)C1=CC=CC=C1NC(NC(C=C2)=CC=C2CCCCCCC)=O	298.39
HD40011	C09	KM00319	KM00319SC	C11 H15 N3 O	205.26	2-(tert-butyl)-5-methyl-4,7-dihydropyrazolo[1,5-a]pyrimidin-7-one	O=C(NC(C=C1)=CC=C1F)NC(C=C2)=CC=C2CCCCCCC	205.26
HD40011	C10	KM00328	KM00328SC	C14 H20 Cl N O2 S	301.836	N-{2-[(4-chlorophenyl)sulfonyl]ethyl}-N-cyclohexylamine	FC(F)(F)C1=CC=CC=C1NNC(NC(C=C2)=CC=C2CCCCCCC)=O	301.83
HD40011	C11	KM00339	KM00339SC	C11 H13 N3	187.245	2-cyclopropyl-5,7-dimethylpyrazolo[1,5-a]pyrimidine	FC(F)(F)C1=CC(NNC(NC(C=C2)=CC=C2CCCCC)=O)=CC(C(F)(F)F)=C1	187.24
HD40011	D02	KM00129	KM00129SC	C13 H19 N O4	253.296	ethyl 1-cyclohexyl-4,5-dioxopyrrolidine-3-carboxylate	ClC1=CC(Cl)=CC(Cl)=C1NC(NC(C=C2)=CC=C2CCCCC)=O	253.3
HD40011	D03	KM00155	KM00155SC	C16 H18 O2 S2	306.448	1-methyl-4-({2-[(4-methylphenyl)thio]ethyl}sulfonyl)benzene	O=C(O/N=C/C1=C(Cl)C=CC=C1Cl)C2=CC=C(CCCCCCC)C=C2	306.44
HD40011	D04	KM00188	KM00188SC	C17 H13 Cl2 N3 O	346.216	3,5-dichloro-N-(3-methyl-1-phenyl-1H-pyrazol-5-yl)benzamide	ClC(C=C1)=C(C=C1Cl)NNC(NC(C=C2)=CC=C2CCCCC)=O	346.22
HD40011	D05	KM00219	KM00219SC	C18 H12 Cl N5 O	349.78	4-(2-chlorophenyl)-7-phenylpyrazolo[5,1-c][1,2,4]triazine-3-carboxamide	ClC1=CC(NNC(NC2=CC=C(CCCCC)C=C2)=O)=CC=C1F	349.78
HD40011	D06	KM00233	KM00233SC	C16 H16 Cl2 N4	335.236	2-[(2,6-dichlorobenzylidene)amino]-3-(neopentylamino)but-2-enedinitrile	N/C(C(C=C1)=CC=C1CCCCC)=N\O	335.24
HD40011	D07	KM00258	KM00258SC	C17 H21 N3 O	283.373	N1-(3-cyclopropyl-1-phenyl-1H-pyrazol-5-yl)-2,2-dimethylpropanamide	O=C(NC1=NCCS1)C2=CC=C([N+]([O-])=O)O2	283.37
HD40011	D08	KM00293	KM00293SC	C9 H11 N3 O	177.206	1,3,4-trimethyl-1H-pyrazolo[3,4-b]pyridin-6-ol	O=C(C1=CC=CS1)NC2=NCCS2	177.21
HD40011	D09	KM00321	KM00321SC	C16 H17 N3 O	267.33	2-(tert-butyl)-5-phenyl-4,7-dihydropyrazolo[1,5-a]pyrimidin-7-one	O=C(C1=CC=CO1)NC2=NCCS2	267.33
HD40011	D10	KM00329	KM00329SC	C12 H18 Cl N O2 S . Cl H	312.259	N2-{2-[(4-chlorophenyl)sulfonyl]ethyl}butan-2-amine hydrochloride	ClC1=CC(Cl)=CC=C1OCC(NC2=NCCS2)=O	275.79	HCl
HD40011	D11	KM00340	KM00340SC	C16 H13 N3 O	263.299	2-amino-6-cyclopropyl-4-phenyl-4H-pyran-3,5-dicarbonitrile	ClC1=CC(Cl)=CC=C1OC(C)C(NC2=NCCS2)=O	263.3
HD40011	E02	KM00133	KM00133SC	C19 H23 F N2 O3	346.4	ethyl 1-cyclohexyl-4-(4-fluoroanilino)-5-oxo-2,5-dihydro-1H-pyrrole-3-carboxylate	O=C(NC1=NCCS1)CC2=CC=CC=C2	346.4
HD40011	E03	KM00156	KM00156SC	C15 H16 O2 S2	292.421	1-methyl-4-{[2-(phenylthio)ethyl]sulfonyl}benzene	O=C(NCC1=CC=CN=C1)C2=CC=C([N+]([O-])=O)O2	292.41
HD40011	E04	KM00198	KM00198SC	C19 H22 Cl N O2 S	363.907	1-{2-[(4-chlorophenyl)sulfonyl]-1-phenylethyl}piperidine	O=C(NCC1=CC=CS1)C2=CC=C([N+]([O-])=O)O2	363.9
HD40011	E05	KM00221	KM00221SC	C14 H13 N3	223.278	5,7-dimethyl-2-phenylpyrazolo[1,5-a]pyrimidine	O=C(NCC1=CC=CO1)C2=CC=C([N+]([O-])=O)O2	223.28		87119-67-3
HD40011	E06	KM00234	KM00234SC	C8 H10 O2 S	170.231	methyl 4-methylphenyl sulfone	O=C(N1CCOCC1)C2=CC=C([N+]([O-])=O)O2	170.23		3185-99-7
HD40011	E07	KM00261	KM00261SC	C14 H11 Br Cl3 N3 O	423.524	N1-(4-bromo-3-cyclopropyl-1-phenyl-1H-pyrazol-5-yl)-2,2,2-trichloroacetamide	O=C(NC(C=C1)=CC=C1[N+]([O-])=O)C2=CC=C([N+]([O-])=O)O2	423.52
HD40011	E08	KM00300	KM00300SC	C12 H17 N3 O	219.286	1-(tert-butyl)-3,4-dimethyl-1H-pyrazolo[3,4-b]pyridin-6-ol	O=C(NCC1=CC=CC=C1)C2=CC=C([N+]([O-])=O)O2	219.29
HD40011	E09	KM00322	KM00322SC	C12 H17 N3	203.287	2-(tert-butyl)-5,7-dimethylpyrazolo[1,5-a]pyrimidine	O=C(NC1=CC=CC=C1F)C2=CC=C([N+]([O-])=O)O2	203.29
HD40011	E10	KM00332	KM00332SC	C11 H9 N O2	187.197	2-(cyclopropylcarbonyl)-3-(2-furyl)acrylonitrile	O=C(NC(C=C1)=CC=C1F)C2=CC=C([N+]([O-])=O)O2	187.2
HD40011	E11	KM00341	KM00341SC	C17 H15 N3 O	277.326	2-amino-6-cyclopropyl-4-(4-methylphenyl)-4H-pyran-3,5-dicarbonitrile	O=C(NC(C=C1)=CC=C1C(OCC)=O)C2=CC=C([N+]([O-])=O)O2	277.33
HD40011	F02	KM00141	KM00141SC	C12 H10 Cl3 N3 O	318.59	2,2,2-trichloro-N-(3-methyl-1-phenyl-1H-pyrazol-5-yl)acetamide	O=C(NC1=NOC(C)=C1)C2=CC=C([N+]([O-])=O)O2	318.59
HD40011	F03	KM00157	KM00157SC	C15 H15 Cl O2 S2	326.866	1-({2-[(4-chlorophenyl)thio]ethyl}sulfonyl)-4-methylbenzene	O=C(NC1=CC=C(F)C(Cl)=C1)C2=CC=C([N+]([O-])=O)O2	326.86
HD40011	F04	KM00200	KM00200SC	C19 H18 N4 O	318.378	N-(3-cyclopropyl-1-phenyl-1H-pyrazol-5-yl)-N'-phenylurea	ClC1=CC=CC(Cl)=C1CSC(C2=CC=C([N+]([O-])=O)O2)=O	318.38
HD40011	F05	KM00225	KM00225SC	C19 H15 N5 O2	345.361	4-(3-methoxyphenyl)-7-phenylpyrazolo[5,1-c][1,2,4]triazine-3-carboxamide	COC1=CC=CC=C1NC(C2=CC=C([N+]([O-])=O)O2)=O	345.36
HD40011	F06	KM00235	KM00235SC	C9 H6 N4 S	202.24	2-amino-3-[(2-thienylmethylidene)amino]but-2-enedinitrile	O=C(NC1=CC=CC(C(F)(F)F)=C1)C2=CC=C([N+]([O-])=O)O2	202.23
HD40011	F07	KM00275	KM00275SC	C17 H20 Br N3 O	362.269	N1-(4-bromo-3-cyclopropyl-1-phenyl-1H-pyrazol-5-yl)-2,2-dimethylpropanamide	ClC1=C(NC(C2=CC=C([N+]([O-])=O)O2)=O)C=C(C(F)(F)F)C=C1	362.27
HD40011	F08	KM00306	KM00306SC	C17 H19 Br N4 O2	391.267	2-{[(3-bromo-4-hydroxy-5-methoxyphenyl)methylene]amino}-3-(neopentylamino)-2-butenedinitrile	O=C(NC(NC1=CC=CC(C)=N1)=S)C2=CC=C(CCCCCCC)C=C2	391.27
HD40011	F09	KM00323	KM00323SC	C14 H13 N O2	227.262	2-(cyclopropylcarbonyl)-3-(4-methoxyphenyl)acrylonitrile	O=C(NC(NC1=NC=CC=N1)=S)C2=CC=C(CCCCCCC)C=C2	227.26
HD40011	F10	KM00333	KM00333SC	C14 H13 N O	211.263	2-(cyclopropylcarbonyl)-3-(4-methylphenyl)acrylonitrile	S=C(NC1=NOC(C)=C1)NC(C(C=C2)=CC=C2CCCCCCC)=O	211.26
HD40011	F11	KM00342	KM00342SC	C16 H12 Cl N3 O	297.744	2-amino-4-(2-chlorophenyl)-6-cyclopropyl-4H-pyran-3,5-dicarbonitrile	O=C(NC(NC1=CC=CC=N1)=S)C2=CC=C(CCCCCCC)C=C2	297.74
HD40011	G02	KM00144	KM00144SC	C12 H9 Br Cl3 N3 O	397.486	N-(4-bromo-3-methyl-1-phenyl-1H-pyrazol-5-yl)-2,2,2-trichloroacetamide	O=C(NC(NC1=CC=CN=C1)=S)C2=CC=C(CCCCC)C=C2	397.49
HD40011	G03	KM00167	KM00167SC	C12 H10 Cl3 N3 O	318.59	2,2-dichloro-N-(4-chloro-3-methyl-1-phenyl-1H-pyrazol-5-yl)acetamide	O=C(NC(NCC1=CC=CO1)=S)C2=CC=C(CCCCCCC)C=C2	318.59
HD40011	G04	KM00201	KM00201SC	C18 H20 Cl N O3 S	365.879	4-{2-[(4-chlorophenyl)sulfonyl]-1-phenylethyl}morpholine	CC(C)(C)C(NC(C1=CC=C([N+]([O-])=O)O1)=O)=N	365.87
HD40011	G05	KM00227	KM00227SC	C9 H14 N4	178.238	2-amino-3-(neopentylamino)but-2-enedinitrile	O=C(N/C(SC)=N/C1=CC=CC(C)=N1)C2=CC=C(CCCCCCC)C=C2	178.24
HD40011	G06	KM00239	KM00239SC	C11 H9 Cl N4	232.673	2-amino-3-[(3-chlorobenzyl)amino]but-2-enedinitrile	O=C(N/C(SC)=N/C1=CC=CC=N1)C2=CC=C(CCCCCCC)C=C2	232.67
HD40011	G07	KM00276	KM00276SC	C14 H14 Br N3 O	320.189	N1-(4-bromo-3-cyclopropyl-1-phenyl-1H-pyrazol-5-yl)acetamide	O=C1C(CCCCCCCCCC1)CN2CCOCC2.Cl	320.19
HD40011	G09	KM00324	KM00324SC	C13 H10 Cl N O	231.681	3-(2-chlorophenyl)-2-(cyclopropylcarbonyl)acrylonitrile	O=C1C(C(OCC)=O)C(CC(C(C=C2)=CC=C2C)=C1)C3=CC=CC=C3	231.68
HD40011	G10	KM00334	KM00334SC	C13 H10 Cl N O	231.681	3-(3-chlorophenyl)-2-(cyclopropylcarbonyl)acrylonitrile	FC1=CC=C(C=C1)/C=C/C2=C(C=CC=C3)C3=CC=C2	231.68
HD40011	G11	KM00344	KM00344SC	C17 H15 N3 O2	293.324	2-amino-6-cyclopropyl-4-(4-methoxyphenyl)-4H-pyran-3,5-dicarbonitrile	ClC1=C(C=CC=C1)NC(NCC2=CC=CO2)=S	293.32
HD40011	H02	KM00148	KM00148SC	C12 H11 Cl2 N3 O	284.145	2,2-dichloro-N-(3-methyl-1-phenyl-1H-pyrazol-5-yl)acetamide	FC(F)(F)C1=CC=CC(NC(NCC2=CC=CO2)=S)=C1	284.14
HD40011	H03	KM00170	KM00170SC	C7 H7 Cl O2 S	190.649	1-chloro-4-(methylsulfonyl)benzene	S=C(NCC1=CC=CO1)NC2=CC(OC)=CC=C2	190.64		98-57-7
HD40011	H04	KM00204	KM00204SC	C14 H13 N5 O2	283.29	ethyl 2-cyano-2-[2-(3-phenyl-1H-pyrazol-5-yl)hydrazono]acetate	S=C(NCC1=CC=CO1)NC2=CC(C)=CC=C2	283.29
HD40011	H05	KM00228	KM00228SC	C12 H8 N6	236.237	2-[2-(3-phenyl-1H-pyrazol-5-yl)hydrazono]malononitrile	CC1=C(C=CC=C1)NC(NCC2=CC=CO2)=S	236.24
HD40011	H06	KM00241	KM00241SC	C17 H21 N O4 S2	367.488	N1-ethyl-N1-{2-[(4-methylphenyl)sulfonyl]ethyl}benzene-1-sulfonamide	COC1=CC=CC=C1NC(NCC2=CC=CO2)=S	367.48
HD40011	H07	KM00283	KM00283SC	C16 H11 Cl N4 S	326.81	2-[(3-chlorobenzyl)amino]-3-[(2-thienylmethylidene)amino]but-2-enedinitrile	S=C(NCC1=CC=CO1)NC2=C(C=CC=C3)C3=CC=C2	326.8
HD40011	H08	KM00312	KM00312SC	C11 H6 Cl F N4	248.647	2-amino-3-[(2-chloro-6-fluorobenzylidene)amino]but-2-enedinitrile	CC1=CC=CC(C)=C1NC(NCC2=CC=CO2)=S	248.65
HD40011	H09	KM00325	KM00325SC	C13 H11 N O	197.236	2-(cyclopropylcarbonyl)-3-phenylacrylonitrile	O=C1/C(CCC/C1=C\C(C=C2)=CC=C2C(C)C)=C/C3=CC=C(C(C)C)C=C3	197.24
HD40011	H10	KM00335	KM00335SC	C15 H16 N2 O	240.304	2-(cyclopropylcarbonyl)-3-[4-(dimethylamino)phenyl]acrylonitrile	O=[N+]([O-])C1=C(C=CC([N+]([O-])=O)=C1)NN=C(C2CC2)C3CC3	240.3
HD40011	H11	KM00346	KM00346SC	C14 H11 N3 O S	269.327	2-amino-6-cyclopropyl-4-(2-thienyl)-4H-pyran-3,5-dicarbonitrile	O=[N+]([O-])C1=C(C=CC([N+]([O-])=O)=C1)N/N=C(C(C)C2)\CC2(C)C	269.32
HD40012	A02	GK00454	GK00454SC	C11 H8 Cl2 N2 O3 S2	351.233	3-{[(3,4-dichlorophenyl)sulfonyl]amino}thiophene-2-carboxamide	NC(C1=C(C=CS1)NS(C2=CC=C(Cl)C(Cl)=C2)(=O)=O)=O	351.22
HD40012	A03	GK00493	GK00493SC	C13 H15 N5 O3	289.293	4-methoxybenzaldehyde 1-(1,3-dimethyl-4-nitro-1H-pyrazol-5-yl)hydrazone	NC(C1(CCCCC1)NC(C=C2)=CC=C2C(C)C)=O	289.29
HD40012	A04	GK00508	GK00508SC	C5 H7 N3 O S	157.196	3-aminothiophene-2-carbohydrazide	NC(C1(CCCCC1)NC2CCCCC2)=O	157.19		137844-98-5
HD40012	A05	GK00539	GK00539SC	C9 H16 N4 O	196.252	N-butyl-N'-(1-methyl-1H-pyrazol-3-yl)urea	OC1(CC(C2=CC=C3C(C=CC=C3)=C2)=O)C(C=C4Br)=C(C=C4)NC1=O	196.25
HD40012	A06	GK00565	GK00565SC	C19 H15 N3 O3 S	365.411	ethyl 2-{[2-cyano-3-(4-cyanophenyl)acryloyl]amino}-4-methylthiophene-3-carboxylate	OC1(CC(C2=C(CC)C=C3C(C)(C)CCC(C)(C)C3=C2)=O)C(C=C4Br)=C(C=C4)NC1=O	365.41
HD40012	A07	GK00604	GK00604SC	C12 H10 Cl N O S	251.736	1-[3-amino-5-(4-chlorophenyl)-2-thienyl]ethan-1-one	OC1(CC(C(C=C2)=C(C)C=C2C)=O)C(C=C3Br)=C(C=C3)NC1=O	251.73		175137-02-7
HD40012	A08	GK00644	GK00644SC	C14 H9 Cl4 N O2 S	397.108	N1-[2-acetyl-5-(4-chlorophenyl)-3-thienyl]-2,2,2-trichloroacetamide	O=C(OCC)C1=C(C=C(Br)C=C2)C2=NC(C)=C1	397.1
HD40012	A09	GK00695	GK00695SC	C8 H8 O5 S	216.212	dimethyl 3-hydroxy-2,5-thiophenedicarboxylate	O=C(NN)C1=C(C=C2Br)C(C=C2)=NC(C)=C1	216.21
HD40012	A10	GK00715	GK00715SC	C13 H12 Cl2 N4 O3 S	375.235	N1-{2-[(1,3-dimethyl-4-nitro-1H-pyrazol-5-yl)thio]phenyl}-2,2-dichloroacetamide	NS(C1=CC=C(/N=C/C2=CC=CC=C2)C=C1)(=O)=O	375.23
HD40012	A11	GK00749	GK00749SC	C13 H9 F5 N2 O4 S	384.28	ethyl 1-[(2,4-difluorophenyl)sulfonyl]-3-(trifluoromethyl)-1H-pyrazole-4-carboxylate	O=S(N(N=C1C(F)(F)F)C=C1C(OCC)=O)(C(C=C2)=C(F)C=C2F)=O	384.28
HD40012	B02	GK00455	GK00455SC	C11 H11 N3 O3 S	265.292	ethyl 3-{[2-(aminocarbonyl)-3-thienyl]amino}-2-cyanoacrylate	NS(C1=CC=C(/N=C/C2=CC=CC=C2O)C=C1)(=O)=O	265.29
HD40012	B03	GK00494	GK00494SC	C10 H10 Br N5 O2 S	344.192	4-bromothiophene-2-carbaldehyde 2-(1,3-dimethyl-4-nitro-1H-pyrazol-5-yl)hydrazone	NS(C1=CC=C(/N=C/C(C=C2)=CC=C2N(C)C)C=C1)(=O)=O	344.19
HD40012	B04	GK00513	GK00513SC	C14 H13 Cl N2 O2 S2	340.854	3-({2-[(4-chlorobenzyl)thio]acetyl}amino)thiophene-2-carboxamide	O=S(NC1=NC(C)=CC(C)=N1)(C2=CC=C(/N=C/C3=CC(OC)=C(OC)C(OC)=C3)C=C2)=O	340.84
HD40012	B05	GK00545	GK00545SC	C19 H17 Cl2 N3 O4 S	454.332	ethyl 2-[({[3-(2,6-dichlorophenyl)-5-methylisoxazol-4-yl]amino}carbonyl)amino]-4-methylthiophene-3-carboxylate	CC(NS(=O)(C1=CC=C(C=C1)/N=C/C2=C(O)C=CC=C2)=O)=O	454.33
HD40012	B06	GK00567	GK00567SC	C13 H17 N O5 S	299.345	ethyl 2-[(3-ethoxy-3-oxopropanoyl)amino]-4-methylthiophene-3-carboxylate	O=S(C(C=C1)=CC=C1/N=C/C2=C(O)C(Cl)=CC(Cl)=C2)(NC(C)=O)=O	299.34
HD40012	B07	GK00607	GK00607SC	C14 H9 Cl F3 N O3 S	363.742	methyl 5-(4-chlorophenyl)-3-[(2,2,2-trifluoroacetyl)amino]thiophene-2-carboxylate	O=S(NC1=NC(C)=CC(C)=N1)(C2=CC=C(/N=C/C3=CC(Cl)=CC(Cl)=C3O)C=C2)=O	363.74
HD40012	B08	GK00653	GK00653SC	C18 H14 F6 N6 O2	460.337	N'-[({[1-methyl-5-(1H-pyrrol-1-yl)-1H-pyrazol-4-yl]amino}carbonyl)oxy]-3,5-bis(trifluoromethyl)benzenecarboximidamide	O=S(NC1=NC(C)=CC(C)=N1)(C2=CC=C(/N=C/C3=CC=CC=C3O)C=C2)=O	460.34
HD40012	B09	GK00698	GK00698SC	C18 H25 N O6 S	383.462	diethyl 2-({[5-(tert-butyl)-2-(methoxycarbonyl)-3-thienyl]amino}methylidene)malonate	C/C(C1=CC=C(C)C=C1)=N\N=C(C)\C2=CC=C(C)C=C2	383.46
HD40012	B10	GK00718	GK00718SC	C16 H12 F3 N O4 S	371.334	methyl 5-phenyl-3-[(4,4,4-trifluoro-3-oxobutanoyl)amino]thiophene-2-carboxylate	CC1=CC(C)=CC=C1/C(C)=N/N=C(C)/C2=CC=C(C)C=C2C	371.33
HD40012	B11	GK00757	GK00757SC	C15 H8 Cl2 F6 O2 S	437.186	2,4-dichloro-1-({[3,5-di(trifluoromethyl)phenyl]sulfonyl}methyl)benzene	C/C(C(C=C1)=CC=C1OC)=N\N=C(C)\C(C=C2)=CC=C2OC	437.18
HD40012	C02	GK00468	GK00468SC	C10 H6 N2 O S	202.236	2-(1,3-benzothiazol-2-yl)-3-hydroxyacrylonitrile	C/C(C1=CC=C2C(C=CC=C2)=C1)=N\N=C(C)\C3=CC=C4C(C=CC=C4)=C3	202.23
HD40012	C03	GK00495	GK00495SC	C19 H16 Cl F N2 O S	374.865	2-[(2-chloro-6-fluorobenzyl)thio]-4-ethoxy-6-phenylpyrimidine	C/C(C1=CC([N+]([O-])=O)=CC=C1)=N\N=C(C)\C2=CC=CC([N+]([O-])=O)=C2	374.86
HD40012	C04	GK00514	GK00514SC	C14 H14 N2 O2 S2	306.409	3-({2-[(4-methylphenyl)thio]acetyl}amino)thiophene-2-carboxamide	C/C(C(C=C1)=CC=C1[N+]([O-])=O)=N\N=C(C)\C(C=C2)=CC=C2[N+]([O-])=O	306.4
HD40012	C05	GK00546	GK00546SC	C18 H13 Cl2 N O4 S2	442.342	methyl 3-{[(2,4-dichlorophenyl)sulfonyl]amino}-5-phenylthiophene-2-carboxylate	CC1(C)C2=CC(/C(C)=N/N=C(C)/C3=C(CC)C=C4C(C)(C)CCC(C)(C)C4=C3)=C(CC)C=C2C(C)(C)CC1	442.33
HD40012	C06	GK00573	GK00573SC	C18 H16 N2 O4 S	356.4	ethyl 2-{[2-cyano-3-(4-hydroxyphenyl)acryloyl]amino}-4-methylthiophene-3-carboxylate	C/C(C(C=C1)=CC=C1O)=N\N=C(C)\C(C=C2)=CC=C2O	356.4
HD40012	C07	GK00608	GK00608SC	C14 H10 Cl3 N O2 S	362.663	N1-[2-acetyl-5-(4-chlorophenyl)-3-thienyl]-2,2-dichloroacetamide	C/C(C(C=C1)=CC=C1F)=N\N=C(C)\C(C=C2)=CC=C2F	362.66
HD40012	C08	GK00662	GK00662SC	C9 H9 N3 O S	207.256	2-(1,3-benzothiazol-2-yl)-N'-hydroxyethanimidamide	COC1=C(OC)C=C(/C=N/N)C=C1OC	207.25
HD40012	C09	GK00700	GK00700SC	C17 H19 Cl N2 O3 S	366.867	methyl 5-(tert-butyl)-3-{[(4-chloroanilino)carbonyl]amino}thiophene-2-carboxylate	FC(F)(F)C1=CC=CC(/N=C/C2=C(O)C=CC=C2)=C1	366.86
HD40012	C10	GK00722	GK00722SC	C7 H7 F3 N2 O2	208.138	ethyl 3-(trifluoromethyl)-1H-pyrazole-4-carboxylate	OC1=C(C=CC=C1)/C=N/C2=CC=C(OC)C=C2	208.14		155377-19-8
HD40012	C11	GK00761	GK00761SC	C6 H5 F3 N2 O2	194.112	1-methyl-3-(trifluoromethyl)-1H-pyrazole-4-carboxylic acid	OC1=C(C=CC=C1)/C=N/C2=CC=C(OCC)C=C2	194.11		113100-53-1
HD40012	D02	GK00474	GK00474SC	C8 H9 N O2 S	183.23	methyl 2-cyano-2-tetrahydrothiophen-3-ylidenacetate	OC1=C(C=CC=C1)/C=N/C(C=C2)=CC(Cl)=C2C	183.22
HD40012	D03	GK00496	GK00496SC	C19 H16 Cl2 N2 O S	391.32	2-[(2,4-dichlorobenzyl)thio]-4-ethoxy-6-phenylpyrimidine	O=C(C(NC(C=C1)=CC=C1OCC)=O)C2=C(NC(C)=O)C=CC(Br)=C2	391.31
HD40012	D04	GK00519	GK00519SC	C8 H10 N2 O2 S	198.245	2-(acetylamino)-4-methylthiophene-3-carboxamide	O=C(C(NC1=CC=CC(OC)=C1)=O)C2=C(NC(C)=O)C=CC(Br)=C2	198.24
HD40012	D05	GK00549	GK00549SC	C12 H9 F2 N O4 S2	333.334	methyl 3-{[(2,4-difluorophenyl)sulfonyl]amino}thiophene-2-carboxylate	O=C(C(NC1=CC=C2C(OCO2)=C1)=O)C3=CC(Br)=CC=C3NC(C)=O	333.32
HD40012	D06	GK00582	GK00582SC	C12 H10 N2 S3	278.423	2-(1,3-benzothiazol-2-yl)-3,3-bis(methylsulfanyl)acrylonitrile	ClC1=CC(Cl)=CC(/C=N/C(C=C2)=CC=C2Cl)=C1OC(C3=CC=CC=C3)=O	278.4
HD40012	D07	GK00623	GK00623SC	C15 H13 Cl2 N5 O	350.208	N-(2,5-dichlorophenyl)-N'-[1-methyl-5-(1H-pyrrol-1-yl)-1H-pyrazol-4-yl]urea	ClC1=CC(Cl)=CC(/C=N/C2=CC=CC(C(F)(F)F)=C2)=C1OC(C3=CC=CC=C3)=O	350.21
HD40012	D08	GK00671	GK00671SC	C10 H15 N O2 S	213.299	methyl 3-amino-5-(tert-butyl)thiophene-2-carboxylate	COC1=C(C=CC(/C=N/C(C=C2)=CC=C2Cl)=C1)OC(C3=CC=CC=C3)=O	213.3		175137-03-8
HD40012	D09	GK00702	GK00702SC	C17 H18 Cl2 N2 O3 S	401.312	methyl 5-(tert-butyl)-3-{[(3,5-dichloroanilino)carbonyl]amino}thiophene-2-carboxylate	COC1=C(C=CC(/C=N/C(C=C2)=CC(Cl)=C2C)=C1)OC(C3=CC=CC=C3)=O	401.31
HD40012	D10	GK00725	GK00725SC	C18 H18 Cl2 N2 O4 S	429.322	methyl 5-(tert-butyl)-3-({[(2,6-dichlorobenzoyl)amino]carbonyl}amino)thiophene-2-carboxylate	ClC1=CC(Cl)=CC(/C=N/C(C=C2)=CC(C)=C2C)=C1OC(C3=CC=CC=C3)=O	429.32
HD40012	D11	GK00762	GK00762SC	C15 H8 Br2 F6 S	494.09	1-[(3,5-dibromobenzyl)sulfanyl]-3,5-bis(trifluoromethyl)benzene	COC(C(OC)=C1)=C(OC)C=C1/C=N/N=C(C)/C(C=C2)=CC=C2OC	494.09
HD40012	E02	GK00478	GK00478SC	C10 H12 N2 O4 S	256.281	ethyl 3-{[2-(aminocarbonyl)-3-thienyl]amino}-3-oxopropanoate	COC1=C(C=CC(/C=N/NC2=CC=CC=C2)=C1)OC(C3=CC=CC=C3)=O	256.28
HD40012	E03	GK00497	GK00497SC	C19 H17 N3 O3 S	367.427	4-ethoxy-2-[(4-nitrobenzyl)thio]-6-phenylpyrimidine	O=C(OC)C1=C(Cl)C(C=CC=C2)=C2S1	367.42
HD40012	E04	GK00521	GK00521SC	C9 H9 F3 N2 O2 S	266.242	N3,4-dimethyl-2-[(2,2,2-trifluoroacetyl)amino]thiophene-3-carboxamide	O=C(NN)C1=C(Cl)C(C=CC=C2)=C2S1	266.24
HD40012	E05	GK00550	GK00550SC	C12 H8 Cl3 N O4 S2	400.689	methyl 3-{[(2,4,5-trichlorophenyl)sulfonyl]amino}thiophene-2-carboxylate	ClC1=C(C(N(CCC#N)CC2=CC=NC=C2)=O)SC3=C1C=CC=C3	400.68
HD40012	E06	GK00584	GK00584SC	C15 H12 N2 S2	284.406	2-(2-thienyl)-4-(methylthio)-6-(4-pyridyl)pyridine	ClC1=C(SC2=C1C=CC=C2)C(N(CCC#N)C3CCCCC3)=O	284.39
HD40012	E07	GK00627	GK00627SC	C15 H25 N7 O	319.41	N1-butyl-2-[5-cyano-4,6-di(dimethylamino)-2-pyridyl]hydrazine-1-carboxamide	ClC1=C(C(NC(CC)(C#C)CC)=O)SC2=C1C=CC=C2	319.41
HD40012	E08	GK00675	GK00675SC	C12 H14 Cl3 N O3 S	358.672	methyl 5-(tert-butyl)-3-[(2,2,2-trichloroacetyl)amino]thiophene-2-carboxylate	ClC(C(C=CC=C1)=C1S2)=C2C(N/N=C/C3=CC=CS3)=O	358.67
HD40012	E09	GK00705	GK00705SC	C13 H14 Cl N3 O3 S2	359.857	N'1-{[3-(dimethylamino)-2-thienyl]carbonyl}-4-chlorobenzene-1-sulfonohydrazide	ClC1=C(C(NNC(NC2=CC=CC(OC)=C2)=S)=O)SC3=C1C=CC=C3	359.84
HD40012	E10	GK00736	GK00736SC	C17 H21 N O5	319.355	methyl 2-{[2-(ethoxycarbonyl)-3-oxohex-1-enyl]amino}benzoate	S=C(NNC(C1=CC=CN=C1)=O)NC2=CC(OC)=CC=C2	319.36
HD40012	E11	GK00772	GK00772SC	C7 H10 N2 O2 S2	218.3	ethyl 4-amino-2-(methylsulfanyl)-1,3-thiazole-5-carboxylate	S=C(NNC(C1=CC=CN=C1)=O)NC2=CC(Cl)=CC=C2	218.29		39736-29-3
HD40012	F02	GK00487	GK00487SC	C7 H5 F3 N2 O2 S	238.189	3-[(2,2,2-trifluoroacetyl)amino]thiophene-2-carboxamide	CC1=CC=CC(C)=C1NC(NNC(C2=CC=CN=C2)=O)=S	238.18		676119-37-2
HD40012	F03	GK00498	GK00498SC	C12 H11 N O2 S	233.29	methyl 3-amino-5-phenylthiophene-2-carboxylate	O=C(NNC(NC1=CC=CC=C1)=S)C2=CC=CN=C2	233.28		100063-22-7
HD40012	F04	GK00532	GK00532SC	C16 H9 Cl N2 S	296.78	2-(1,3-benzothiazol-2-yl)-3-(4-chlorophenyl)acrylonitrile	S=C1N(C2=CC(OC)=CC=C2)C(C3=CC=CN=C3)=NN1	296.77
HD40012	F05	GK00551	GK00551SC	C15 H14 Cl2 N2 O3 S	373.259	ethyl 2-{[(2,6-dichloroanilino)carbonyl]amino}-4-methylthiophene-3-carboxylate	S=C1N(C2=CC=CC(Cl)=C2)C(C3=CC=CN=C3)=NN1	373.25
HD40012	F06	GK00591	GK00591SC	C16 H12 Cl N S2	317.863	2-(4-chlorophenyl)-4-(methylthio)-6-(2-thienyl)pyridine	O=C1C(C(NN)=O)CCCN1	317.85
HD40012	F07	GK00630	GK00630SC	C14 H23 N7 O	305.384	N1-isopropyl-2-[5-cyano-4,6-di(dimethylamino)-2-pyridyl]hydrazine-1-carboxamide	ClC1=C(C(NNC(C2=CC(OC)=C(OC)C(OC)=C2)=O)=O)SC3=C1C=CC=C3	305.38
HD40012	F08	GK00680	GK00680SC	C15 H14 Cl N O2 S2	339.866	N1-(2-acetyl-3-thienyl)-2-[(4-chlorobenzyl)thio]acetamide	CC1(C)OC(C2=CC=CN=C2)=NN1C(C)=O	339.85
HD40012	F09	GK00708	GK00708SC	C15 H13 F6 N3 O3 S2	461.406	N'1-{[3-(dimethylamino)-2-thienyl]carbonyl}-3,5-di(trifluoromethyl)benzene-1-sulfonohydrazide	O=C(NN=C(C)C)C1=CC=CN=C1	461.4
HD40012	F10	GK00738	GK00738SC	C18 H19 Cl N2 O4 S	394.877	methyl 5-(tert-butyl)-3-({[(2-chlorobenzoyl)amino]carbonyl}amino)-2-thiophenecarboxylate	COC1=C(OC)C=C(/C=N/NC(C2=CC=CN=C2)=O)C=C1OC	394.87
HD40012	F11	GK00780	GK00780SC	C9 H10 Cl2 N2 O3 S2	329.227	ethyl 4-[(2,2-dichloroacetyl)amino]-2-(methylthio)-1,3-thiazole-5-carboxylate	O=C(C1=CC=CN=C1)N/N=C/C2=CC(OCO3)=C3C=C2	329.22
HD40012	G02	GK00491	GK00491SC	C12 H11 Cl2 N5 O2	328.158	2,6-dichlorobenzaldehyde 1-(1,3-dimethyl-4-nitro-1H-pyrazol-5-yl)hydrazone	OC(C(Cl)=C1)=C(/C=N/NC(C2=CC=CN=C2)=O)C=C1Cl	328.16
HD40012	G03	GK00502	GK00502SC	C14 H10 Cl3 N O3 S	378.662	methyl 5-phenyl-3-[(2,2,2-trichloroacetyl)amino]thiophene-2-carboxylate	O=C(N/N=C/C1=CC=CO1)C2=CC=CN=C2	378.66
HD40012	G04	GK00535	GK00535SC	C11 H11 Cl N4 O	250.688	N-(4-chlorophenyl)-N'-(1-methyl-1H-pyrazol-3-yl)urea	O=C(N/N=C/C1=CC=CS1)C2=CC=CN=C2	250.69
HD40012	G05	GK00557	GK00557SC	C12 H12 F3 N O4 S	323.29	ethyl 4-methyl-2-[(4,4,4-trifluoro-3-oxobutanoyl)amino]thiophene-3-carboxylate	O=C(C1=CC=CN=C1)N/N=C/C2=C(C=CC=C3)C3=CC=C2	323.29
HD40012	G06	GK00598	GK00598SC	C12 H10 Cl N O2 S	267.735	methyl 3-amino-5-(4-chlorophenyl)thiophene-2-carboxylate	ClC1=C(C=CC=C1)/C=N/NC(C2=CC=CN=C2)=O	267.7		91076-93-6
HD40012	G07	GK00641	GK00641SC	C16 H14 Cl N5 O2	343.773	4-{[({[(2-chlorophenyl)methylene]amino}oxy)carbonyl]amino}-1-methyl-5-(1H-pyrrol-1-yl)-1H-pyrazole	CC(N1C(OC(C2=CC=CN=C2)=N1)C3=CC=CC=C3Cl)=O	343.77
HD40012	G08	GK00683	GK00683SC	C17 H21 N O5 S2	383.487	methyl 5-(tert-butyl)-3-{[(4-methoxyphenyl)sulfonyl]amino}thiophene-2-carboxylate	O=C(NNC(C1=CC=CC=N1)=N)C2=CN=CC=C2	383.48
HD40012	G09	GK00709	GK00709SC	C14 H17 N3 O3 S2	339.438	N'1-{[3-(dimethylamino)-2-thienyl]carbonyl}-4-methylbenzene-1-sulfonohydrazide	N=C(NNC(C1=CC=CN=C1)=O)C2=CC=CN=C2	339.43
HD40012	G10	GK00747	GK00747SC	C15 H19 N O5 S	325.383	methyl 3-{[2-(ethoxycarbonyl)-3-oxohex-1-enyl]amino}thiophene-2-carboxylate	N=C(NNC(C1=CC=CN=C1)=O)C2=CC=NC=C2	325.38
HD40012	H02	GK00492	GK00492SC	C13 H12 N6 O2	284.278	4-[2-(1,3-dimethyl-4-nitro-1H-pyrazol-5-yl)carbohydrazonoyl]benzonitrile	C1(C2=CN=CC=C2)=NN=C(C3=CC=CC=N3)N1	284.28
HD40012	H03	GK00505	GK00505SC	C5 H4 Br Cl2 N3 O	272.917	N1-(4-bromo-1H-pyrazol-5-yl)-2,2-dichloroacetamide	O=C(NC1=CC=CC=C1C(O)=O)C(C=CC=C2)=C2NC(C3=CC=CC=C3)=O	272.92
HD40012	H04	GK00538	GK00538SC	C11 H12 N4 O	216.243	N-(1-methyl-1H-pyrazol-3-yl)-N'-phenylurea	COC1=C(/C=N/NC(C2=CC=NC=C2)=O)C=CC=C1OC	216.24
HD40012	H05	GK00564	GK00564SC	C11 H12 N2 O3 S	252.293	ethyl 2-[(2-cyanoacetyl)amino]-4-methylthiophene-3-carboxylate	O=C(N/N=C/C1=CC=C(OC)C=C1)C2=CC=NC=C2	252.29
HD40012	H06	GK00602	GK00602SC	C14 H10 Cl3 N O3 S	378.662	methyl 5-(4-chlorophenyl)-3-[(2,2-dichloroacetyl)amino]thiophene-2-carboxylate	CC(C)C1=CC=C(/C=N/NC(C2=CC=NC=C2)=O)C=C1	378.66
HD40012	H07	GK00642	GK00642SC	C16 H15 N5 O2	309.328	1-methyl-4-[({[(phenylmethylene)amino]oxy}carbonyl)amino]-5-(1H-pyrrol-1-yl)-1H-pyrazole	CN(C)C1=CC=C(/C=N/NC(C2=CC=NC=C2)=O)C=C1	309.33
HD40012	H08	GK00686	GK00686SC	C16 H20 N2 O4 S	336.41	methyl 5-(tert-butyl)-3-[(2-cyano-3-ethoxy-3-oxoprop-1-enyl)amino]thiophene-2-carboxylate	ClC1=C(/C=N/NC(C2=CC=NC=C2)=O)C=CC(N(C)C)=C1	336.4
HD40012	H09	GK00714	GK00714SC	C15 H12 N2 O3 S	300.337	methyl 3-[(2-cyanoacetyl)amino]-5-phenylthiophene-2-carboxylate	COC1=CC(/C=N/CC/N=C/C2=CC(OC)=C(OC)C(OC)=C2)=CC(OC)=C1OC	300.33
HD40012	H10	GK00748	GK00748SC	C15 H19 N O6	309.316	methyl 5-{[2-(ethoxycarbonyl)-3-oxohex-1-enyl]amino}-2-furoate	C1(OCO2)=C2C=CC(/C=N/CC/N=C/C(C=C3)=CC4=C3OCO4)=C1	309.32
HD40013	A02	AW00613	AW00613SC	C18 H20 Cl N5 O2 S	405.908	N1-(3-chloro-4-methylphenyl)-4-(3-nitro-2-pyridyl)-1,4-diazepane-1-carbothioamide	CC1=C(C)C=C(CS2)C(CSC2C3=CC=CC=C3)=C1	405.9
HD40013	A03	AW00623	AW00623SC	C13 H15 F3 N2 O3	304.267	N1-[4-(trifluoromethoxy)phenyl]-4-hydroxy-1-piperidinecarboxamide	OC1=C(OC)C=C(C=C1)C2SCC3=CC(C)=C(C)C=C3CS2	304.27
HD40013	A04	AW00633	AW00633SC	C20 H23 Cl F N3 O S	407.939	N1-(5-chloro-2-methoxyphenyl)-4-(4-fluorobenzyl)-1,4-diazepane-1-carbothioamide	OC(C(Cl)=C1)=C(C=C1Cl)C2SCC3=CC(C)=C(C)C=C3CS2	407.93
HD40013	A05	AW00645	AW00645SC	C19 H19 F3 N4 O3	408.378	4-[2-nitro-4-(trifluoromethyl)phenyl]-N-phenyl-1,4-diazepane-1-carboxamide	COC1=CC(C2SCC3=CC(C)=C(C)C=C3CS2)=CC(OC)=C1OC	408.38
HD40013	A06	AW00661	AW00661SC	C16 H24 N2 O	260.379	N-(2,6-dimethylphenyl)-2-piperidinopropanamide	CC1=CC(CSC2C3=CC=CS3)=C(CS2)C=C1C	260.38
HD40013	A07	AW00676	AW00676SC	C8 H5 F3 N2	186.135	2-methyl-6-(trifluoromethyl)nicotinonitrile	CC1=C(C)C=C(CS2)C(CSC2C3=CC=CO3)=C1	186.1		402479-93-0
HD40013	A08	AW00693	AW00693SC	C15 H14 Cl F3 N4 O	358.75	N-(2-chlorophenyl)-N'-(2-{[5-(trifluoromethyl)pyridin-2-yl]amino}ethyl)urea	ClC1=CC(N(C)C)=CC=C1C2SCC3=CC(C)=C(C)C=C3CS2	358.75
HD40013	A09	AW00703	AW00703SC	C19 H20 Cl2 F N3 O	396.291	N-(2,3-dichlorophenyl)-4-(4-fluorobenzyl)-1,4-diazepane-1-carboxamide	CC1=C(C)C=C(CS2)C(CSC2C(C=C3)=CC=C3N(C)CCC#N)=C1	396.29
HD40013	A10	AW00715	AW00715SC	C16 H18 F3 N5 S	369.413	N-phenethyl-N'-(2-{[4-(trifluoromethyl)pyrimidin-2-yl]amino}ethyl)thiourea	CC1(SCC2=CC(C)=C(C)C=C2CS1)C(C=C3)=CC=C3OC	369.41
HD40013	A11	AW00732	AW00732SC	C14 H13 F3 N4 O3 S	374.342	ethyl 5-[4-(hydrazinocarbonyl)-1,3-thiazol-2-yl]-6-methyl-2-(trifluoromethyl)nicotinate	CC1(SCC2=CC(C)=C(C)C=C2CS1)C(C=C3)=CC=C3[N+]([O-])=O	374.34
HD40013	B02	AW00614	AW00614SC	C17 H17 F2 N5 O2 S	393.416	N1-(2,4-difluorophenyl)-4-(3-nitro-2-pyridyl)-1,4-diazepane-1-carbothioamide	CC1(SCC2=CC(C)=C(C)C=C2CS1)C(C=C3)=CC=C3F	393.41
HD40013	B03	AW00624	AW00624SC	C20 H20 Cl3 N3 O2 S	472.822	1-[4-(6-chloro-1,3-benzothiazol-2-yl)piperazino]-3-(3,4-dichlorophenoxy)-2-propanol	CC1(SCC2=CC(C)=C(C)C=C2CS1)C3=CC=C(O)C(OC)=C3	472.82
HD40013	B04	AW00634	AW00634SC	C14 H19 Cl2 N3 O3	348.228	tert-butyl N-(2-{[(2,3-dichloroanilino)carbonyl]amino}ethyl)carbamate	CC(C1)C2(SCC(C=C3C)=C(C=C3C)CS2)CC1(C)C	348.23
HD40013	B05	AW00646	AW00646SC	C19 H20 Cl N3 O S	373.906	2-[4-(6-chloro-1,3-benzothiazol-2-yl)piperazino]-1-phenylethan-1-ol	CC1C2(CCCC1)SCC3=CC(C)=C(C)C=C3CS2	373.9
HD40013	B06	AW00663	AW00663SC	C19 H17 Cl2 F3 N4 O3	477.268	N-(2,3-dichlorophenyl)-4-[2-nitro-4-(trifluoromethyl)phenyl]-1,4-diazepane-1-carboxamide	O=C(NNC(NCC1=CC=CC=C1)=S)C(CCCN2)C2=O	477.27
HD40013	B07	AW00682	AW00682SC	C7 H5 F3 N2 O2	206.122	2-oxo-6-(trifluoromethyl)-1,2-dihydropyridine-3-carboxamide	S=C1N(CC2=CC=CC=C2)C(C(CCCN3)C3=O)=NN1	206.12
HD40013	B08	AW00694	AW00694SC	C16 H18 F4 N4 O S	390.403	1-[(4-fluorophenyl)thio]-3-[(2-{[4-(trifluoromethyl)pyrimidin-2-yl]amino}ethyl)amino]propan-2-ol	ClC1=C(SC2=C1C=CC=C2)C(OC3=O)=NC4=C3C=CC(Cl)=C4	390.4
HD40013	B09	AW00704	AW00704SC	C14 H12 Cl2 F3 N5 O	394.183	N-(2,3-dichlorophenyl)-N'-(2-{[4-(trifluoromethyl)pyrimidin-2-yl]amino}ethyl)urea	ClC1=C(SC2=C1C=CC=C2)C(OC3=O)=NC(C=C4)=C3C=C4C	394.18
HD40013	B10	AW00717	AW00717SC	C15 H10 F6 N2 O	348.245	N-[2-methyl-6-(trifluoromethyl)pyridin-3-yl]-4-(trifluoromethyl)benzamide	CC1=C(C=CC(C(F)(F)F)=N1)NC(C2=CC=C(C(F)(F)F)C=C2)=O	348.25
HD40013	B11	AW00735	AW00735SC	C19 H18 Cl F3 N4 O3	442.823	N-(4-chlorophenyl)-4-[2-nitro-4-(trifluoromethyl)phenyl]-1,4-diazepane-1-carboxamide	C=C(S/1)C2(CCCCC2)N(C(C3=C(Cl)SC4=C3C=CC=C4)=O)C1=N\C(C(C)=C5)=C(C)C=C5C	442.82
HD40013	C02	AW00616	AW00616SC	C18 H20 Cl N5 O3 S	421.907	N1-(5-chloro-2-methoxyphenyl)-4-(3-nitro-2-pyridyl)-1,4-diazepane-1-carbothioamide	O=C(C1=C(Cl)C2=C(C=CC=C2)S1)N(C(C)(C)C3=C)/C(S3)=N/C4=CC=CC=C4Cl	421.9
HD40013	C03	AW00625	AW00625SC	C25 H29 Cl2 F3 N6 O S	589.511	1-[4-(6-chloro-1,3-benzothiazol-2-yl)piperazino]-3-{4-[3-chloro-5-(trifluoromethyl)-2-pyridyl]-1,4-diazepan-1-yl}-2-propanol	O=C(C1=C(Cl)C2=C(C=CC=C2)S1)N(/C(S3)=N/C4=C(C)C=CC=C4Cl)C5(CCCCC5)C3=C	589.5
HD40013	C04	AW00637	AW00637SC	C22 H23 Cl N4 O S	426.97	1-[4-(6-chloro-1,3-benzothiazol-2-yl)piperazino]-3-(1H-1-indolyl)-2-propanol	ClC1=CC=C2N=C(SC2=C1)N(CC3)CCN3CC(O)CN(C=C4)C5=C4C=CC=C5	426.96
HD40013	C05	AW00648	AW00648SC	C21 H27 F N2 O S	374.521	1-[(1-benzylpiperidin-4-yl)amino]-3-[(4-fluorophenyl)thio]propan-2-ol	C=C(S/1)C(CC)(CC)NC1=N/C2=CC=CC=C2Cl	374.52
HD40013	C06	AW00664	AW00664SC	C14 H19 Cl2 N O3	320.214	1-[3-(3,4-dichlorophenoxy)-2-hydroxypropyl]piperidin-4-ol	C=C(S/1)C2(CCCCC2)NC1=N/C3=C(Cl)C=CC=C3C	320.21
HD40013	C07	AW00683	AW00683SC	C17 H11 Cl F3 N3 O2 S	413.806	1-(4-chlorophenyl)-2-({5-[2-methyl-6-(trifluoromethyl)pyridin-3-yl]-1,3,4-oxadiazol-2-yl}thio)ethan-1-one	C=C(S/1)C2(CCCCC2)NC1=N/C3=C(C)C=CC=C3C	413.8
HD40013	C08	AW00696	AW00696SC	C16 H19 F3 N4 O S	372.413	1-(phenylthio)-3-[(2-{[4-(trifluoromethyl)pyrimidin-2-yl]amino}ethyl)amino]propan-2-ol	COC1=CC=CC(C=C2C#N)=C1OC2=N	372.41
HD40013	C09	AW00705	AW00705SC	C20 H27 F3 N4 O2	412.453	1-[4-(tert-butyl)phenoxy]-3-[(2-{[4-(trifluoromethyl)pyrimidin-2-yl]amino}ethyl)amino]propan-2-ol	BrC1=CC(C(N=NC(SCC2=CC=CC=C2)=N3)=C3N4)=C4C=C1	412.45
HD40013	C10	AW00718	AW00718SC	C18 H20 F3 N5 O	379.384	1-(1H-indol-1-yl)-3-[(2-{[4-(trifluoromethyl)pyrimidin-2-yl]amino}ethyl)amino]propan-2-ol	BrC1=CC(C(N=NC(SCC2=CC=C(C)C=C2)=N3)=C3N4)=C4C=C1	379.38
HD40013	C11	AW00736	AW00736SC	C10 H10 N2 O	174.202	5-acetyl-2,6-dimethylnicotinonitrile	O=C(C1=C(Cl)C(C=CC=C2)=C2S1)N(CC3=CC=CC=C3)C(C#N)C(C=C4OC)=CC(OC)=C4OC	174.2		24234-56-8
HD40013	D02	AW00617	AW00617SC	C18 H21 N5 O2 S	371.463	N1-(3-methylphenyl)-4-(3-nitro-2-pyridyl)-1,4-diazepane-1-carbothioamide	O=C(C1=C(Cl)C(C=CC=C2)=C2S1)N(CC3=CC=CC=C3)C(C#N)C(C=C4)=CC5=C4OCO5	371.46
HD40013	D03	AW00626	AW00626SC	C19 H19 Cl N4 O3 S	418.903	1-[4-(6-chloro-1,3-benzothiazol-2-yl)piperazino]-2-(4-nitrophenyl)-1-ethanol	ClC1=C(C(N(CC2)CC3=C2C=CC=C3)=O)SC4=C1C=CC=C4	418.9
HD40013	D04	AW00638	AW00638SC	C19 H17 Cl2 F3 N4 O2 S	493.335	N1-(2,4-dichlorophenyl)-4-[2-nitro-4-(trifluoromethyl)phenyl]-1,4-diazepane-1-carbothioamide	O=C(N(CC1)CC2=C1C=CC=C2)C(C(C3=CC=CC=C3Cl)=NO4)=C4C	493.33
HD40013	D05	AW00650	AW00650SC	C23 H28 F N3 O4	429.489	3-ethyl 5-methyl 2-[4-(4-fluorobenzyl)-1,4-diazepan-1-yl]-6-methylpyridine-3,5-dicarboxylate	ClC1=C(C(NC(C=C2)=CC=C2S(NC3=NC(C)=CC(C)=N3)(=O)=O)=O)SC4=C1C=CC=C4	429.49
HD40013	D06	AW00667	AW00667SC	C19 H19 Cl N4 S2	402.972	4-(6-chloro-1,3-benzothiazol-2-yl)-N-phenyl-1,4-diazepane-1-carbothioamide	ClC1=C(C(NC2=CC=C(S(NC3=NC=CC=N3)(=O)=O)C=C2)=O)SC4=C1C=CC=C4	402.96
HD40013	D07	AW00688	AW00688SC	C14 H15 F3 N4 O2 S	360.358	4-methyl-N-(2-{[4-(trifluoromethyl)pyrimidin-2-yl]amino}ethyl)benzenesulfonamide	ClC1=C(C(NC(C=C2)=CC=C2S(NC3=NC=CS3)(=O)=O)=O)SC4=C1C=CC=C4	360.35
HD40013	D08	AW00697	AW00697SC	C19 H20 Cl2 F N3 O	396.291	4-(2-chloro-6-fluorobenzyl)-N-(4-chlorophenyl)-1,4-diazepane-1-carboxamide	O=C(NC(NC(N)=O)=S)C1=CC(OC)=C(OC)C(OC)=C1	396.29
HD40013	D09	AW00706	AW00706SC	C19 H24 F3 N5 O	395.427	N-(4-butyl-2-methylphenyl)-N'-(2-{[4-(trifluoromethyl)pyrimidin-2-yl]amino}ethyl)urea	O=C(NC(NC(N)=O)=S)C1=C(Cl)C=CC=C1	395.43
HD40013	D10	AW00719	AW00719SC	C13 H19 F3 N4 O	304.314	2-[(2-{[4-(trifluoromethyl)pyrimidin-2-yl]amino}ethyl)amino]cyclohexanol	CC1=C(C(C)=CC=C1)NC(N(CC2)CCC2C(OCC)=O)=S	304.31
HD40013	D11	AW00737	AW00737SC	C12 H11 N O2 S	233.29	methyl 2-methyl-6-(2-thienyl)nicotinate	O=C(NC1=C(NC(C)=O)C=CC(OC)=C1)C(C(C2=CC=CC=C2Cl)=NO3)=C3C	233.28
HD40013	E02	AW00618	AW00618SC	C17 H18 Cl N5 O2 S	391.881	N1-(4-chlorophenyl)-4-(3-nitro-2-pyridyl)-1,4-diazepane-1-carbothioamide	O=C(C1=CC=C(Cl)C=C1Cl)NC2=C(NC(C)=O)C=CC(OC)=C2	391.87
HD40013	E03	AW00627	AW00627SC	C21 H21 Cl F3 N3 O3 S	487.928	1-[4-(6-chloro-1,3-benzothiazol-2-yl)piperazino]-3-[4-(trifluoromethoxy)phenoxy]-2-propanol	ClC(C(C=CC=C1)=C1S2)=C2C(NC3=C(NC(C)=O)C=CC(OC)=C3)=O	487.92
HD40013	E04	AW00640	AW00640SC	C18 H23 Cl N4 O2 S	394.925	1-{3-[4-(6-chloro-1,3-benzothiazol-2-yl)piperazino]-2-hydroxypropyl}-2-pyrrolidinone	S=C(NC1=CC(OC)=CC=C1)NC(C=C2)=CC(OC)=C2OC	394.92
HD40013	E05	AW00651	AW00651SC	C15 H10 F3 N O4	325.241	1,3-benzodioxol-5-yl 2-methyl-6-(trifluoromethyl)nicotinate	COC1=C(C=CC=C1)NC(NC(C=C2)=CC(OC)=C2OC)=S	325.24
HD40013	E06	AW00670	AW00670SC	C11 H9 F3 N2 O3	274.197	4-{[2-methyl-6-(trifluoromethyl)pyridin-3-yl]amino}-4-oxobut-2-enoic acid	CC1=CC=CC(C)=C1NC(NC(C=C2)=CC(OC)=C2OC)=S	274.2
HD40013	E07	AW00689	AW00689SC	C16 H19 F3 N4 O2	356.346	1-phenoxy-3-[(2-{[4-(trifluoromethyl)pyrimidin-2-yl]amino}ethyl)amino]propan-2-ol	COC1=C(OC)C=CC(NC(NC2=C(Cl)C=CC=C2)=S)=C1	356.35
HD40013	E08	AW00698	AW00698SC	C13 H11 F3 N4 O3	328.249	N-{2-[4-methyl-3-(trifluoromethyl)-1H-pyrazol-1-yl]-5-nitrophenyl}acetamide	S=C(NC(C=C1)=C(C)C=C1C)NC2=C(NC(C)=O)C=CC(OC)=C2	328.25
HD40013	E09	AW00707	AW00707SC	C15 H13 Cl2 F3 N4 O	393.195	N-(2,3-dichlorophenyl)-N'-(2-{[5-(trifluoromethyl)pyridin-2-yl]amino}ethyl)urea	S=C(NC1=C(Cl)C=CC=C1)NC2=CC(OC)=CC=C2NC(C)=O	393.2
HD40013	E10	AW00720	AW00720SC	C15 H11 Cl F4 N4 O S	406.79	N-(3-chloro-4-fluorophenyl)-2-{[2-methyl-6-(trifluoromethyl)pyridin-3-yl]carbonyl}hydrazine-1-carbothioamide	CC1=CC=C([N+]([O-])=O)C=C1NC(C)=O	406.78
HD40013	E11	AW00740	AW00740SC	C20 H21 Cl N4 O4 S	448.929	ethyl 2-{4-[(4-chlorophenyl)sulfonyl]piperazino}-5-cyano-6-methylnicotinate	CN(C)C1=CC=C(C=C1)C2NC3=CC=CC4=CC=CC(N2)=C34	448.92
HD40013	F02	AW00620	AW00620SC	C19 H28 F N3 S	349.515	N1-cyclohexyl-4-(4-fluorobenzyl)-1,4-diazepane-1-carbothioamide	COC(C=C(C=C1OC)C2NC3=CC=CC4=CC=CC(N2)=C34)=C1OC	349.51
HD40013	F03	AW00629	AW00629SC	C20 H21 Cl F N3 O S2	437.989	1-[4-(6-chloro-1,3-benzothiazol-2-yl)piperazino]-3-[(4-fluorophenyl)sulfanyl]-2-propanol	C12=C3NC(C(C=C4)=CC5=C4OCO5)NC1=CC=CC2=CC=C3	437.98
HD40013	F04	AW00641	AW00641SC	C21 H21 Cl F3 N3 O2 S2	503.995	1-[4-(6-chloro-1,3-benzothiazol-2-yl)piperazino]-3-{4-[(trifluoromethyl)sulfanyl]phenoxy}-2-propanol	S=C(N(CC1)CCC1C(OCC)=O)NC2=CC(C)=CC=C2	503.98
HD40013	F05	AW00652	AW00652SC	C19 H17 F5 N4 O3	444.358	N-(2,4-difluorophenyl)-4-[2-nitro-4-(trifluoromethyl)phenyl]-1,4-diazepane-1-carboxamide	CC1=C(C=CC(C)=C1)NC(N(CC2)CCC2C(OCC)=O)=S	444.36
HD40013	F06	AW00672	AW00672SC	C14 H17 N O6 S	327.355	3-ethyl 5-methyl 2-[(2-methoxy-2-oxoethyl)thio]-6-methylpyridine-3,5-dicarboxylate	S=C(N(CC1)CCC1C(OCC)=O)NC2=CC(OC)=CC=C2	327.35
HD40013	F07	AW00690	AW00690SC	C15 H17 F3 N4 O	326.32	1-phenyl-2-[(2-{[4-(trifluoromethyl)pyrimidin-2-yl]amino}ethyl)amino]ethan-1-ol	COC1=C(OC)C(OC)=CC(/C=N/C2=CC=C(C)C(NC(C)=O)=C2)=C1	326.32
HD40013	F08	AW00699	AW00699SC	C17 H18 F6 N4 O2	424.343	1-[3-(trifluoromethyl)phenoxy]-3-[(2-{[4-(trifluoromethyl)pyrimidin-2-yl]amino}ethyl)amino]propan-2-ol	CC(NC(C=C1)=CC([N+]([O-])=O)=C1C)=O	424.35
HD40013	F09	AW00708	AW00708SC	C14 H13 Cl F3 N5 O	359.738	N-(2-chlorophenyl)-N'-(2-{[4-(trifluoromethyl)pyrimidin-2-yl]amino}ethyl)urea	CC1=CC=C(NC(C)=O)C=C1/N=C/C2=CC=C(Cl)C(Cl)=C2	359.74
HD40013	F10	AW00722	AW00722SC	C16 H18 N2 O2	270.33	tert-butyl 2-(1-naphthylmethylene)hydrazine-1-carboxylate	O=[N+]([O-])C1=CC(C)=CC=C1NC(C)=O	270.33
HD40013	F11	AW00741	AW00741SC	C15 H9 F6 N O3	365.228	4-(trifluoromethoxy)phenyl 2-methyl-6-(trifluoromethyl)nicotinate	COC1=NC(NC2=CC(C(F)(F)F)=CC=C2)=NC(OC)=N1	365.23
HD40013	G02	AW00621	AW00621SC	C20 H24 F N3 O S	373.494	N1-(2-methoxyphenyl)-4-(4-fluorobenzyl)-1,4-diazepane-1-carbothioamide	COC1=NC(NC(C=C2)=CC=C2F)=NC(OC)=N1	373.49
HD40013	G03	AW00631	AW00631SC	C13 H14 F4 N2 O3	322.257	N1-[4-fluoro-2-(trifluoromethoxy)phenyl]-4-hydroxy-1-piperidinecarboxamide	COC1=NC(NC(C=C2)=CC(Cl)=C2C)=NC(OC)=N1	322.26
HD40013	G04	AW00642	AW00642SC	C19 H18 Cl2 N4 S2	437.417	N1-(3-chlorophenyl)-4-(6-chloro-1,3-benzothiazol-2-yl)-1,4-diazepane-1-carbothioamide	COC1=C(OC)C=C(/C=N/C2=C(NC(C)=O)C=CC(C)=C2)C=C1OC	437.4
HD40013	G05	AW00653	AW00653SC	C14 H10 F4 N2 O	298.238	N-(2-fluorophenyl)-2-methyl-6-(trifluoromethyl)nicotinamide	CC1=CC(/N=C/C2=CC(OCO3)=C3C=C2)=C(NC(C)=O)C=C1	298.24
HD40013	G06	AW00673	AW00673SC	C21 H26 N4 O3	382.461	[4-(tert-butyl)phenyl][4-(5-nitropyridin-2-yl)-1,4-diazepan-1-yl]methanone	CC1=CC(/N=C/C2=CC=NC=C2)=C(NC(C)=O)C=C1	382.46
HD40013	G07	AW00691	AW00691SC	C17 H11 F3 N4 S	360.362	4-[4-methyl-3-(trifluoromethyl)-1H-pyrazol-1-yl]-5-phenylthieno[2,3-d]pyrimidine	CC1=C(C=CC(C)=C1)NC2=NC(C=CC=C3)=C3S2	360.36
HD40013	G08	AW00701	AW00701SC	C10 H8 F6 N4 O2 S	362.253	1-methyl-4-{[4-methyl-3-(trifluoromethyl)-1H-pyrazol-1-yl]sulfonyl}-3-(trifluoromethyl)-1H-pyrazole	COC1=CC(NC2=NC(C=CC=C3)=C3S2)=CC=C1	362.25
HD40013	G09	AW00709	AW00709SC	C16 H16 F3 N5 O2 S	399.395	N-(2,3-dihydro-1,4-benzodioxin-6-yl)-N'-(2-{[4-(trifluoromethyl)pyrimidin-2-yl]amino}ethyl)thiourea	ClC(C=C(C=C1)NC2=NC(C=CC=C3)=C3S2)=C1C	399.39
HD40013	G10	AW00725	AW00725SC	C14 H19 N3 O2	261.323	ethyl 5-cyano-2-(diethylamino)-6-methylnicotinate	OC(C(Cl)=C1)=C(C=C1Cl)/C=N/C2=CC(N=CN3)=C3C=C2	261.32
HD40013	G11	AW00742	AW00742SC	C11 H11 F3 N2 O	244.215	N-allyl-2-methyl-6-(trifluoromethyl)nicotinamide	O=C1OC(C=C2)=C(C=C1)C=C2/N=C/C3=CC(OC)=C(OC)C(OC)=C3	244.22
HD40013	H02	AW00622	AW00622SC	C12 H14 Cl2 N2 O2	289.161	N1-(3,4-dichlorophenyl)-4-hydroxy-1-piperidinecarboxamide	O=C1OC(C=C2)=C(C=C1)C=C2/N=C/C3=C(O)C(Cl)=CC(Cl)=C3	289.16
HD40013	H03	AW00632	AW00632SC	C15 H22 N4 O3	306.364	2,2-dimethyl-1-[4-(5-nitro-2-pyridyl)-1,4-diazepan-1-yl]-1-propanone	O=C(/C=N/O)NC(C=C1)=CC=C1OC	306.36
HD40013	H04	AW00643	AW00643SC	C17 H18 N4 O3	326.354	[4-(5-nitro-2-pyridyl)-1,4-diazepan-1-yl](phenyl)methanone	OC(CSC(SCC(O)=O)C1=CC=CS1)=O	326.35
HD40013	H05	AW00654	AW00654SC	C13 H10 F3 N3 O2 S	329.301	2-methyl-N'-(2-thienylcarbonyl)-6-(trifluoromethyl)nicotinohydrazide	COC1=CC(C(SCC(O)=O)SCC(O)=O)=CC(OC)=C1OC	329.3
HD40013	H06	AW00674	AW00674SC	C16 H14 N2 O S	282.366	3-(2-ethylphenyl)-2-mercaptoquinazolin-4(3H)-one	OC(CSC(SCC(O)=O)C(C=C1)=CC2=C1OCO2)=O	282.36
HD40013	H07	AW00692	AW00692SC	C19 H19 Cl4 N3 O	447.191	4-(2,4-dichlorobenzyl)-N-(2,3-dichlorophenyl)-1,4-diazepane-1-carboxamide	CC(NC(C=C1)=C(C=C1OC)/N=C/C2=CC(OC)=C(OC)C(OC)=C2)=O	447.19
HD40013	H08	AW00702	AW00702SC	C18 H17 Cl2 F3 N4 O	433.259	N-(4-chlorophenyl)-4-[3-chloro-5-(trifluoromethyl)pyridin-2-yl]-1,4-diazepane-1-carboxamide	CC(NC1=CC=C(OC)C=C1NCC(C=C2OC)=CC(OC)=C2OC)=O	433.26
HD40013	H09	AW00714	AW00714SC	C16 H11 F6 N3 O2	391.27	2-methyl-6-(trifluoromethyl)-N'-[4-(trifluoromethyl)benzoyl]nicotinohydrazide	ClC1=CC(Cl)=C(O)C(/C=N/C2=CC(OC)=C(C(OC)=C2)OC)=C1	391.27
HD40013	H10	AW00726	AW00726SC	C14 H13 F3 N2 O S	314.33	2-methyl-N-[2-(2-thienyl)ethyl]-6-(trifluoromethyl)nicotinamide	O=C(N(C(C)C1)C(C=CC=C2)=C2NC1=O)C(C(C3=CC=CC=C3Cl)=NO4)=C4C	314.32
HD40013	H11	AW00745	AW00745SC	C22 H22 Cl F N2 O2 S	432.945	1-(2-chloro-6-fluorobenzyl)-4-(2-naphthylsulfonyl)-1,4-diazepane	O=C(C1=CC(Cl)=CC=C1)N(C(C)C2)C(C=CC=C3)=C3NC2=O	432.94
HD40014	A02	KM00347	KM00347SC	C17 H19 N3 O	281.357	2-[4-(tert-butyl)phenyl]-5-methyl-4,7-dihydropyrazolo[1,5-a]pyrimidin-7-one	O=C(C1=C(Cl)C(C=CC=C2)=C2S1)N(C(C)C3)C4=CC=CC=C4NC3=O	281.36
HD40014	A03	KM00370	KM00370SC	C17 H21 Cl N2 O3	336.817	ethyl 1-(tert-butyl)-4-(4-chloroanilino)-5-oxo-2,5-dihydro-1H-pyrrole-3-carboxylate	O=C(C(C=C1)=C(Cl)C=C1Cl)N(C(C)C2)C(C=CC=C3)=C3NC2=O	336.82
HD40014	A04	KM00384	KM00384SC	C15 H17 F N2 O3	292.308	ethyl 1-ethyl-4-(4-fluoroanilino)-5-oxo-2,5-dihydro-1H-pyrrole-3-carboxylate	O=C1N(C2=CC=C(F)C=C2)C(C=C1)=O	292.31
HD40014	A05	KM00392	KM00392SC	C17 H10 F3 N3 S	345.347	2-phenyl-5-(2-thienyl)-7-(trifluoromethyl)pyrazolo[1,5-a]pyrimidine	O=C(C1=CC=C([N+]([O-])=O)C=C1)N(C(C)C2)C3=CC=CC=C3NC2=O	345.34
HD40014	A06	KM00402	KM00402SC	C15 H8 F3 N3 O S	335.308	2-(2-furyl)-5-(2-thienyl)-7-(trifluoromethyl)pyrazolo[1,5-a]pyrimidine	O=[N+]([O-])C1=C(SCC(NC(C=C2)=CC=C2F)=O)C=CC([N+]([O-])=O)=C1	335.3
HD40014	A07	KM00418	KM00418SC	C20 H20 N4 O2	348.404	6-cyclohexyl-8-hydroxy-2-phenyl-6,7-dihydro-5H-pyrazolo[1,5-a]pyrrolo[3,4-d]pyrimidin-5-one	OC1=C(Cl)C=C(Cl)C=C1/C=N/C2=CC=C(CC#N)C=C2	348.4
HD40014	A08	KM00426	KM00426SC	C13 H17 N3 O3	263.295	ethyl 2-(tert-butyl)-7-oxo-4,7-dihydropyrazolo[1,5-a]pyrimidine-6-carboxylate	OC(C=C1)=C(C=C1Br)/C=N/C2=CC=C(CC#N)C=C2	263.3
HD40014	A09	KM00434	KM00434SC	C20 H17 Br N6 O S	469.365	N-benzoyl-N'-{4-[2-(4-bromophenyl)diaz-1-enyl]-3-cyclopropyl-1H-pyrazol-5-yl}thiourea	O=C(C1SCC(NC2=CC=C(F)C=C2)=O)N(C(C1)=O)C(C=C3)=CC=C3C(OCC)=O	469.36
HD40014	A10	KM00447	KM00447SC	C10 H12 N4 O2	220.231	ethyl 4,7-dimethylpyrazolo[5,1-c][1,2,4]triazine-3-carboxylate	OC(C(C=C1)=C(NC(C)=O)C=C1Cl)=O	220.23		175137-48-1
HD40014	A11	KM00462	KM00462SC	C17 H9 Cl F6 N2 O2 S	454.777	2-[(4-chlorophenyl)sulfonyl]-3-[3,5-di(trifluoromethyl)anilino]acrylonitrile	C1(OCO2)=C2C=CC(/C=N/CC3=CC=CC=C3)=C1	454.77
HD40014	B02	KM00348	KM00348SC	C22 H21 N3 O	343.428	2-[4-(tert-butyl)phenyl]-5-phenyl-4,7-dihydropyrazolo[1,5-a]pyrimidin-7-one	ClC1=CC(Cl)=CC(/C=N/CC2=CC=CC=C2)=C1O	343.43
HD40014	B03	KM00371	KM00371SC	C15 H17 N O2 S	275.37	2-{2-[4-(tert-butyl)phenyl]-2-oxoethylidene}-1,3-thiazolan-4-one	BrC1=CC(/C=N/CC2=CC=CC=C2)=CC=C1	275.36
HD40014	B04	KM00385	KM00385SC	C9 H13 N O2 S	199.273	2-(3,3-dimethyl-2-oxobutylidene)-1,3-thiazolan-4-one	COC1=C(OC)C=CC(/C=N/CC2=CC=CC=C2)=C1	199.27
HD40014	B05	KM00393	KM00393SC	C20 H19 N O	289.376	2-[4-(tert-butyl)benzoyl]-3-phenylacrylonitrile	OC1=C(OC)C=C(/C=N/CC2=CC=CC=C2)C=C1	289.38
HD40014	B06	KM00403	KM00403SC	C14 H10 F3 N3 S	309.314	2-cyclopropyl-5-(2-thienyl)-7-(trifluoromethyl)pyrazolo[1,5-a]pyrimidine	O=C1N(C(C)=NC2=C1C=CC(Cl)=C2)C3=CC=C(C)C(Cl)=C3	309.31
HD40014	B07	KM00419	KM00419SC	C15 H13 N3 O3	283.286	ethyl 7-oxo-2-phenyl-4,7-dihydropyrazolo[1,5-a]pyrimidine-6-carboxylate	O=C1N(C(C)=NC2=C1C=CC(Cl)=C2)C3=CC=C(F)C=C3	283.29
HD40014	B08	KM00427	KM00427SC	C18 H14 Cl F N4	340.788	2-(benzylamino)-3-[(2-chloro-6-fluorobenzyl)amino]but-2-enedinitrile	O=C1N(C(C)=NC2=C1C=CC(Cl)=C2)C3=CC=C(Cl)C=C3	340.79
HD40014	B09	KM00437	KM00437SC	C21 H19 N O3	333.385	3-(1,3-benzodioxol-5-yl)-2-[4-(tert-butyl)benzoyl]acrylonitrile	S=C(NC1=C(C)C=CC=C1C)N(CC2=CC=CC=C2)CC3=CC=C4C(OCO4)=C3	333.39
HD40014	B10	KM00448	KM00448SC	C6 H6 O3 S	158.176	4-methoxythiophene-3-carboxylic acid	O=C(CSC(C=C1)=CC=C1C)C(C=C2)=CC=C2F	158.2		71050-40-3
HD40014	B11	KM00463	KM00463SC	C16 H13 Cl N2 O3 S	348.809	2-[(4-chlorophenyl)sulfonyl]-3-(2-methoxyanilino)acrylonitrile	O=C(NC(C=C1)=CC=C1F)C2=CC=CC=C2/N=C/C3=CC=CC=C3O	348.8
HD40014	C02	KM00357	KM00357SC	C16 H12 F N3 O	281.289	N1-(3-phenyl-1H-pyrazol-5-yl)-2-fluorobenzamide	O=C(C1=CC=CC=C1F)NC2=CC(C3=CC=CC=C3)=NN2	281.29
HD40014	C03	KM00372	KM00372SC	C12 H11 N O3 S	249.289	2-[2-(3-methoxyphenyl)-2-oxoethylidene]-1,3-thiazolan-4-one	O=C(NC(C=C1)=CC=C1F)C2=C(C=CC=C2)/N=C/C3=C(O)C(OC)=CC=C3	249.28
HD40014	C04	KM00386	KM00386SC	C12 H9 Cl2 N3 O	282.129	3-cyclopropyl-2-[2-(3,4-dichlorophenyl)hydrazono]-3-oxopropanenitrile	O=C(CSC1=CC=C(C)C=C1)C2=CC=CC([N+]([O-])=O)=C2	282.13
HD40014	C05	KM00395	KM00395SC	C21 H18 F3 N3 S	401.454	2-[4-(tert-butyl)phenyl]-5-(2-thienyl)-7-(trifluoromethyl)pyrazolo[1,5-a]pyrimidine	S=C(NC1=C(C)C=CC=C1C)N(CC2=CC=CC=C2)CC3=CC=C(OC)C(OC)=C3	401.45
HD40014	C06	KM00404	KM00404SC	C12 H12 F N5	245.26	3-cyclopropyl-4-[2-(4-fluorophenyl)diaz-1-enyl]-1H-pyrazol-5-amine	S=C(NC1=C(C)C=CC=C1C)N(CC2=CC=CC=C2)CC3=CC(OC)=C(OC)C(OC)=C3	245.26
HD40014	C07	KM00420	KM00420SC	C16 H12 Cl F N4 S	346.816	2-[(2-chloro-6-fluorobenzyl)amino]-3-[(2-thienylmethyl)amino]but-2-enedinitrile	COC(C(OC)=C1)=C(OC)C=C1/C=N/C(C=C2OC)=C(OC)C=C2Cl	346.81
HD40014	C08	KM00428	KM00428SC	C11 H10 N2 O2	202.212	3-amino-2-methylquinoline-4-carboxylic acid	COC1=CC(Cl)=C(OC)C=C1/N=C/C2=CC(OCO3)=C3C=C2	202.21		71881-80-6
HD40014	C09	KM00438	KM00438SC	C21 H21 N O3	335.401	2-[4-(tert-butyl)benzoyl]-3-(2-hydroxy-3-methoxyphenyl)acrylonitrile	O=[N+]([O-])C1=C(NC(C)=O)C=CC(C(F)(F)F)=C1	335.4
HD40014	C10	KM00449	KM00449SC	C11 H10 Cl N O3 S	271.723	2-[(4-chlorophenyl)sulfonyl]-3-ethoxyacrylonitrile	N#CC1=C(NC(C)=O)C=CC([N+]([O-])=O)=C1	271.72		32083-27-5
HD40014	C11	KM00466	KM00466SC	C14 H8 Cl F6 N O2 S	403.729	N-[3,5-bis(trifluoromethyl)phenyl]-5-chloro-4-methoxythiophene-3-carboxamide	N#CC1=CC(N)=CC=C1NC(C)=O	403.73
HD40014	D02	KM00359	KM00359SC	C16 H13 N3 O	263.299	N1-(3-phenyl-1H-pyrazol-5-yl)benzamide	O=C(C)NC1=C(N)C=C(C=C1)C(F)(F)F	263.3
HD40014	D03	KM00373	KM00373SC	C17 H21 F N2 O3	320.362	ethyl 1-(tert-butyl)-4-(4-fluoroanilino)-5-oxo-2,5-dihydro-1H-pyrrole-3-carboxylate	O=C(OC)C(C=CC=C1)=C1NC(C2=CC=CC=C2)=O	320.36
HD40014	D04	KM00387	KM00387SC	C19 H15 N O3 S	337.397	5-benzylidene-2-[2-(3-methoxyphenyl)-2-oxoethylidene]-1,3-thiazolan-4-one	O=C(OC)C1=C(C=CC=C1)NC(C2=CC(OC)=C(OC)C(OC)=C2)=O	337.39
HD40014	D05	KM00396	KM00396SC	C15 H8 F3 N3 S2	351.375	2,5-di(2-thienyl)-7-(trifluoromethyl)pyrazolo[1,5-a]pyrimidine	CC1=C(C)C=C(N2)C(NC(C)CC2=O)=C1	351.36
HD40014	D06	KM00407	KM00407SC	C12 H12 Cl N5	261.715	4-[2-(4-chlorophenyl)diaz-1-enyl]-3-cyclopropyl-1H-pyrazol-5-amine	O=C1N(C(C)=NC(C=C2)=C1C=C2C)C3=CC=C(F)C=C3	261.71
HD40014	D07	KM00421	KM00421SC	C13 H10 Br N3 O	304.146	3-bromo-5-methyl-2-phenylpyrazolo[1,5-a]pyrimidin-7-ol	O=C1N(C(C=C2)=CC=C2F)C(NC3=C1C=CC=C3)C4=CC=CC(OC)=C4O	304.15
HD40014	D08	KM00429	KM00429SC	C14 H12 Br N3	302.174	3-bromo-5,7-dimethyl-2-phenylpyrazolo[1,5-a]pyrimidine	O=C1N(C2=CC=C(F)C=C2)C(NC3=C1C=CC=C3)C4=CC=CC=C4O	302.17
HD40014	D09	KM00439	KM00439SC	C20 H17 Cl N6 O S	424.914	N-benzoyl-N'-{4-[2-(4-chlorophenyl)diaz-1-enyl]-3-cyclopropyl-1H-pyrazol-5-yl}thiourea	O=[N+](C1=C(C(OC)=O)C(C(OC)=O)=CC=C1)[O-]	424.91
HD40014	D10	KM00450	KM00450SC	C13 H13 Cl N2 O3 S	312.776	2-[(4-chlorophenyl)sulfonyl]-3-morpholinoacrylonitrile	O=C(OC)C1=C(C=CC=C1)NC(C(C=C2)=C(Cl)C=C2Cl)=O	312.77
HD40014	D11	KM00468	KM00468SC	C12 H7 Cl4 N O2 S	371.07	5-chloro-4-methoxy-N-(2,4,5-trichlorophenyl)thiophene-3-carboxamide	COC(C=C1Cl)=C(/N=C/C2=CC(Cl)=CC(Cl)=C2O)C=C1OC	371.06
HD40014	E02	KM00360	KM00360SC	C16 H12 Cl N3 O	297.744	N1-(3-phenyl-1H-pyrazol-5-yl)-4-chlorobenzamide	O=C1N(C2=CC=CC=C2)C(SC1)C3=CC=CC=C3	297.74
HD40014	E03	KM00374	KM00374SC	C14 H11 N3 O2	253.26	2-amino-6-cyclopropyl-4-(2-furyl)-4H-pyran-3,5-dicarbonitrile	O=C1N(C2=CC=C(F)C=C2)C(SC1)C(C=C3)=CC4=C3OCO4	253.26
HD40014	E04	KM00388	KM00388SC	C18 H17 N O S	295.404	2-[4-(tert-butyl)benzoyl]-3-(2-thienyl)acrylonitrile	ClC1=C(C)C=CC(/N=C/C(C=C2)=CC(Cl)=C2Cl)=C1	295.4
HD40014	E05	KM00398	KM00398SC	C22 H21 N O2 S	363.479	5-benzylidene-2-{2-[4-(tert-butyl)phenyl]-2-oxoethylidene}-1,3-thiazolan-4-one	FC(F)(F)C1=CC(/N=C/C2=CC=CC=C2)=CC=C1	363.47
HD40014	E06	KM00411	KM00411SC	C9 H8 Br N3	238.087	4-bromo-3-phenyl-1H-pyrazol-5-amine	COC1=CC=C(C=C1)/N=C/C2=CC=CC=C2	238.09		2845-78-5
HD40014	E07	KM00422	KM00422SC	C13 H11 N3 O4	273.247	ethyl 2-(2-furyl)-7-oxo-4,7-dihydropyrazolo[1,5-a]pyrimidine-6-carboxylate	O=S(C1=C(C)C=CC([N+]([O-])=O)=C1)(N)=O	273.25
HD40014	E08	KM00430	KM00430SC	C18 H13 Cl2 F N4	375.233	2-[(2-chlorobenzyl)amino]-3-[(2-chloro-6-fluorobenzyl)amino]but-2-enedinitrile	C1(OCO2)=C2C=CC(/C=N/CC3=CC=CO3)=C1	375.23
HD40014	E09	KM00440	KM00440SC	C21 H22 N4 O S	378.498	N-benzoyl-N'-{3-[4-(tert-butyl)phenyl]-1H-pyrazol-5-yl}thiourea	COC1=NC(N(CC2)CCC2C(OCC)=O)=NC(OC)=N1	378.49
HD40014	E10	KM00454	KM00454SC	C20 H17 Cl N6 O S	424.914	N-benzoyl-N'-{4-[2-(2-chlorophenyl)diaz-1-enyl]-3-cyclopropyl-1H-pyrazol-5-yl}thiourea	O=C(C1=C(Cl)C(C=CC=C2)=C2S1)N3C(C=CC=C4)=C4CCC3	424.91
HD40014	E11	KM00470	KM00470SC	C14 H14 Cl N O4 S	327.787	5-chloro-N-(2,5-dimethoxyphenyl)-4-methoxythiophene-3-carboxamide	O=C(C1=C(Cl)C2=C(C=CC=C2)S1)N3C(C=CC(C)=C4)=C4CCC3	327.78
HD40014	F02	KM00363	KM00363SC	C16 H11 Br Cl N3 O	376.64	N1-(4-bromo-3-phenyl-1H-pyrazol-5-yl)-2-chlorobenzamide	O=C(C1=C(Cl)C2=C(C=CC=C2)S1)N(CCC3)C(C=C4)=C3C=C4OC	376.64
HD40014	F03	KM00378	KM00378SC	C18 H12 Cl F N4	338.772	2-(benzylideneamino)-3-[(2-chloro-6-fluorobenzyl)amino]but-2-enedinitrile	O=C(N(CCC1)C(C=C2)=C1C=C2OC)C3=C(C)ON=C3C4=C(Cl)C=CC=C4Cl	338.77
HD40014	F04	KM00389	KM00389SC	C20 H18 Cl N O	323.821	2-[4-(tert-butyl)benzoyl]-3-(2-chlorophenyl)acrylonitrile	O=C(N1C(C=CC=C2)=C2CCC1)C(C(C3=C(Cl)C=CC=C3Cl)=NO4)=C4C	323.82
HD40014	F05	KM00399	KM00399SC	C17 H13 N O3 S2	343.426	2-[2-(3-methoxyphenyl)-2-oxoethylidene]-5-(2-thienylmethylidene)-1,3-thiazolan-4-one	O=C(N1C(C=CC(C)=C2)=C2CCC1)C3=C(C)ON=C3C4=C(Cl)C=CC=C4Cl	343.41
HD40014	F06	KM00412	KM00412SC	C8 H6 Cl N S	183.661	2-[(4-chlorophenyl)thio]acetonitrile	O=S(C1=C(C)C=CC([N+]([O-])=O)=C1)(NC(C=C2)=CC=C2F)=O	183.66		18527-19-0
HD40014	F07	KM00423	KM00423SC	C13 H11 N3 O3 S	289.314	ethyl 7-oxo-2-(2-thienyl)-4,7-dihydropyrazolo[1,5-a]pyrimidine-6-carboxylate	O=C1N(C(C=C2)=CC(Cl)=C2C)C(SC1)C(C=C3)=CC(Cl)=C3Cl	289.31
HD40014	F08	KM00431	KM00431SC	C17 H14 N4 O S	322.391	N-benzoyl-N'-(3-phenyl-1H-pyrazol-5-yl)thiourea	O=C1N(C(C=C2)=CC=C2OC)C(SC1)C3=CC=CC=C3	322.38
HD40014	F09	KM00442	KM00442SC	C15 H18 N4 O S	302.4	N-benzoyl-N'-[3-(tert-butyl)-1H-pyrazol-5-yl]thiourea	ClC1=C(C(NNC(NC(C=C2)=C(C)C=C2Cl)=S)=O)SC3=C1C=CC=C3	302.39
HD40014	F10	KM00456	KM00456SC	C14 H15 Cl N2 O2 S	310.803	2-[(4-chlorophenyl)sulfonyl]-3-piperidinoacrylonitrile	ClC1=C(C(NNC(NC2=CC(Cl)=CC=C2Cl)=S)=O)SC3=C1C=CC=C3	310.8
HD40014	F11	KM00474	KM00474SC	C18 H24 N4 O2	328.414	ethyl 3-cyclopropyl-1-methyl-4-piperidino-1H-pyrazolo[3,4-b]pyridine-5-carboxylate	ClC1=C(C(NNC(NC(C=C2)=CC=C2C)=S)=O)SC3=C1C=CC=C3	328.41
HD40014	G02	KM00364	KM00364SC	C16 H11 Br Cl N3 O	376.64	N1-(4-bromo-3-phenyl-1H-pyrazol-5-yl)-4-chlorobenzamide	COC1=CC(/C=N/C2=CC=C(C)C(Cl)=C2)=CC(OC)=C1OC	376.64
HD40014	G03	KM00380	KM00380SC	C12 H10 F N3 O	231.229	3-cyclopropyl-2-[2-(4-fluorophenyl)hydrazono]-3-oxopropanenitrile	FC1=CC=C(C=C1)/N=C/C2=CC=CC=C2	231.23
HD40014	G04	KM00390	KM00390SC	C12 H12 Cl N5	261.715	4-[2-(2-chlorophenyl)diaz-1-enyl]-3-cyclopropyl-1H-pyrazol-5-amine	COC1=CC(Cl)=C(OC)C=C1/N=C\C2=CC(OCO3)=C3C=C2	261.71
HD40014	G05	KM00400	KM00400SC	C12 H11 Cl2 N5	296.16	3-cyclopropyl-4-[2-(3,4-dichlorophenyl)diaz-1-enyl]-1H-pyrazol-5-amine	O=C1N(C(C=C2)=CC=C2F)C(SC1)C(C=C3)=CC(Cl)=C3Cl	296.16
HD40014	G06	KM00414	KM00414SC	C14 H19 N3	229.325	3-[4-(tert-butyl)phenyl]-1-methyl-1H-pyrazol-5-amine	CC1=C2N(CCCC2=CC=C1)C3=NC(OC)=NC(OC)=N3	229.32		175137-47-0
HD40014	G07	KM00424	KM00424SC	C19 H21 N3 O3	339.393	ethyl 2-[4-(tert-butyl)phenyl]-7-oxo-4,7-dihydropyrazolo[1,5-a]pyrimidine-6-carboxylate	O=S(C1=C(C)C=CC([N+]([O-])=O)=C1)(NC2=CC(C(F)(F)F)=CC=C2)=O	339.39
HD40014	G08	KM00432	KM00432SC	C15 H12 N4 O S2	328.419	N-benzoyl-N'-[3-(2-thienyl)-1H-pyrazol-5-yl]thiourea	COC(C=C1Cl)=C(C=C1OC)NS(C2=C(C)C=CC([N+]([O-])=O)=C2)(=O)=O	328.41
HD40014	G09	KM00444	KM00444SC	C7 H8 O3 S	172.203	methyl 4-methoxythiophene-3-carboxylate	O=S(C1=CC([N+]([O-])=O)=CC=C1C)(NC2=C(C)C=C(C)C=C2C)=O	172.2		65369-22-4
HD40014	G10	KM00457	KM00457SC	C13 H13 Cl N2 O2 S	296.777	2-[(4-chlorophenyl)sulfonyl]-3-tetrahydro-1H-pyrrol-1-ylacrylonitrile	O=S(NC1=CC(OCO2)=C2C=C1)(C3=C(C)C=CC([N+]([O-])=O)=C3)=O	296.77
HD40014	G11	KM00475	KM00475SC	C8 H7 N O2 S	181.214	2-(phenylsulfonyl)acetonitrile	O=C(NNC(NC(C=C1)=C(C)C=C1Cl)=S)C2=CC=C(OC)C=C2	181.21		7605-28-9
HD40014	H02	KM00369	KM00369SC	C12 H10 Cl N3 O	247.684	2-[2-(4-chlorophenyl)hydrazono]-3-cyclopropyl-3-oxopropanenitrile	O=C(NN)C(C=C1)=CC=C1OC	247.68
HD40014	H03	KM00382	KM00382SC	C12 H10 Br N3 O	292.135	2-[2-(4-bromophenyl)hydrazono]-3-cyclopropyl-3-oxopropanenitrile	CC1=C(C(SCC(OCC)=O)=O)C(C2=C(Cl)C=CC=C2Cl)=NO1	292.13
HD40014	H04	KM00391	KM00391SC	C20 H19 N O2 S2	369.507	2-{2-[4-(tert-butyl)phenyl]-2-oxoethylidene}-5-(2-thienylmethylene)-1,3-thiazolan-4-one	S=C(NNC(C(C=C1)=CC=C1OC)=O)NC2=CC=CC(C(F)(F)F)=C2	369.5
HD40014	H05	KM00401	KM00401SC	C18 H12 F3 N3 O S	375.373	2-(3-methoxyphenyl)-7-(2-thienyl)-5-(trifluoromethyl)pyrazolo[1,5-a]pyrimidine	FC(F)(F)C1=NC2=CC(C3=CC(OC)=CC=C3)=NN2C(C4=CC=CS4)=C1	375.37
HD40014	H06	KM00415	KM00415SC	C8 H6 Cl N O2 S	215.659	2-[(4-chlorophenyl)sulfonyl]acetonitrile	O=C(NNC(NC(C=C1)=CC=C1C(C)C)=S)C(C=C2)=CC=C2OC	215.65		1851-09-8
HD40014	H07	KM00425	KM00425SC	C9 H9 N O3 S	211.24	1-methyl-1,2,3,4-tetrahydro-2lambda~6~,1-benzothiazine-2,2,4-trione	O=C1N(C(SC1)C2=CC=CC=C2)C(C=C3OC)=C(OC)C=C3Cl	211.24		7117-31-9
HD40014	H08	KM00433	KM00433SC	C15 H21 N3 O4	307.348	diethyl 2-{[(3-cyclopropyl-1-methyl-1H-pyrazol-5-yl)amino]methylidene}malonate	O=C(OC)C(C(C(OC)=O)=CC=C1)=C1/N=C/C2=C(O)C(Cl)=CC(Cl)=C2	307.35
HD40014	H09	KM00446	KM00446SC	C20 H17 F N6 O S	408.459	N-benzoyl-N'-{3-cyclopropyl-4-[2-(4-fluorophenyl)diaz-1-enyl]-1H-pyrazol-5-yl}thiourea	ClC1=C(C(SCC(OCC)=O)=O)SC2=C1C=CC=C2	408.45
HD40014	H10	KM00459	KM00459SC	C11 H11 Cl N2 O2 S	270.739	2-[(4-chlorophenyl)sulfonyl]-3-(dimethylamino)acrylonitrile	O=S(C1=CC=C(C(SCC(OCC)=O)=O)C=C1)(N(CCC)CCC)=O	270.73
HD40014	H11	KM00476	KM00476SC	C17 H22 N4 O3	330.386	ethyl 3-cyclopropyl-1-methyl-4-morpholino-1H-pyrazolo[3,4-b]pyridine-5-carboxylate	SC1=NN=C(C2=CC=C(OC)C=C2)N1C3=CC(OC)=CC=C3	330.39
HD40015	A02	GK00797	GK00797SC	C14 H16 N2 O4	276.29	ethyl 1-(2-furylcarbonyl)-3-propyl-1H-pyrazole-4-carboxylate	SC1=NN=C(C2=CC=C(OC)C=C2)N1C3=CC(C(F)(F)F)=CC=C3	276.29
HD40015	A03	GK00838	GK00838SC	C13 H10 F6 N4 O	352.237	N-[1-methyl-3-(trifluoromethyl)-1H-pyrazol-4-yl]-N'-[4-(trifluoromethyl)phenyl]urea	SC1=NN=C(C2=CC=C(OC)C=C2)N1C(C=C3)=C(C)C=C3Cl	352.24
HD40015	A04	GK00877	GK00877SC	C13 H11 Cl N2 O2	262.695	N-(3-chlorophenyl)-N'-[2-(2-furyl)vinyl]urea	SC1=NN=C(C(C=C2)=CC=C2OC)N1C3=C(Cl)C=CC=C3	262.7
HD40015	A05	GK00893	GK00893SC	C15 H14 Cl N O2 S	307.8	4-chloro-2,5-dimethylphenyl {[2-(2-furyl)vinyl]amino}methanethioate	SC1=NN=C(C(C=C2)=CC=C2OC)N1C3=C(Cl)C=CC(Cl)=C3	307.79
HD40015	A06	GK00961	GK00961SC	C14 H12 F2 N2 O S	294.324	N-(2,4-difluorophenyl)-N'-[2-(3-methyl-2-thienyl)vinyl]urea	ClC1=CC=CC(Cl)=C1C2=NOC(C)=C2C(OCC)=O	294.32
HD40015	A07	GK01000	GK01000SC	C16 H20 N2 O3 S2	352.477	5-(tert-butyl)-3-{[(4-methylphenyl)sulfonyl]amino}thiophene-2-carboxamide	O=S(C(C=C1)=CC=C1C)(CC(C)=O)=O	352.47
HD40015	A08	GK01047	GK01047SC	C14 H11 Cl2 N O2 S	328.218	N1-(2-acetyl-5-phenyl-3-thienyl)-2,2-dichloroacetamide	CC(C(S1)=C(NC(C(Cl)Cl)=O)C=C1C2=CC=CC=C2)=O	328.21
HD40015	A10	GK01148	GK01148SC	C19 H11 F7 N2 O3 S2	512.425	3-({[3,5-di(trifluoromethyl)phenyl]sulfonyl}amino)-5-(4-fluorophenyl)thiophene-2-carboxamide	O=C(OCC)C1=C(C=CC(C)=C1)NC(C(C=C2)=CC=C2Cl)=O	512.42
HD40015	A11	GK01173	GK01173SC	C18 H15 Cl N2 O4 S2	422.911	3-{[(4-chlorophenyl)sulfonyl]amino}-5-(4-methoxyphenyl)thiophene-2-carboxamide	O=C(OCC)C1=C(C=CC(C)=C1)/N=C/C2=CC(Cl)=CC(Cl)=C2O	422.9
HD40015	B02	GK00798	GK00798SC	C12 H9 F3 N2 O4	302.207	ethyl 1-(2-furylcarbonyl)-3-(trifluoromethyl)-1H-pyrazole-4-carboxylate	O=C(N/N=C/C1=CC(Cl)=CC(Cl)=C1O)C2=CC(C)=CC=C2[N+]([O-])=O	302.21
HD40015	B03	GK00843	GK00843SC	C13 H9 Cl F3 N3 O2	331.68	4-[({[(4-chlorophenyl)methylene]amino}oxy)carbonyl]-1-methyl-3-(trifluoromethyl)-1H-pyrazole	O=[N+]([O-])C1=CC=C(C)C=C1C(OC2=O)=NC3=C2C=CC=C3	331.68
HD40015	B04	GK00882	GK00882SC	C13 H10 F N O S	247.292	N1-(4-fluorophenyl)-3-(3-thienyl)acrylamide	O=C(OCC)C(C=C1C)=C(C=C1)NC(NC2=CC=CC(Cl)=C2)=S	247.29
HD40015	B05	GK00898	GK00898SC	C14 H9 F6 N O4 S2	433.348	methyl 3-{[3,5-di(trifluoromethyl)anilino]sulfonyl}thiophene-2-carboxylate	O=C(OCC)C1=C(C=CC(C)=C1)NC(C2=C([N+]([O-])=O)C=CC(C)=C2)=O	433.34
HD40015	B06	GK00971	GK00971SC	C15 H12 F3 N O S	311.326	N1-[2-(trifluoromethyl)phenyl]-3-(3-methyl-2-thienyl)acrylamide	ClC1=C(C(NC(C=C2)=C(C(OCC)=O)C=C2C)=O)SC3=C1C=CC=C3	311.32
HD40015	B07	GK01017	GK01017SC	C17 H13 F N2 O3 S2	376.431	3-{[(4-fluorophenyl)sulfonyl]amino}-5-phenylthiophene-2-carboxamide	O=C(OCC)C1=C(C=CC(C)=C1)NC(C(C=C2)=C(Cl)C=C2Cl)=O	376.42
HD40015	B08	GK01049	GK01049SC	C14 H10 F3 N O2 S	313.298	N1-(2-acetyl-5-phenyl-3-thienyl)-2,2,2-trifluoroacetamide	O=C(OCC)C(C=C1C)=C(C=C1)NC(NC(C=C2)=C(C)C=C2Cl)=S	313.29
HD40015	B09	GK01097	GK01097SC	C7 H4 Cl2 N2 O S	235.094	N1-(3-cyano-2-thienyl)-2,2-dichloroacetamide	O=C(OCC)C1=C(C=CC(C)=C1)NC(NC2=C(Cl)C=CC(Cl)=C2)=S	235.09
HD40015	B10	GK01149	GK01149SC	C18 H12 F4 N2 O3 S2	444.428	5-(4-fluorophenyl)-3-({[4-(trifluoromethyl)phenyl]sulfonyl}amino)thiophene-2-carboxamide	OC1=CC=C(CCC(NN)=O)C=C1	444.42
HD40015	B11	GK01174	GK01174SC	C20 H14 F6 N2 O4 S2	524.461	3-({[3,5-di(trifluoromethyl)phenyl]sulfonyl}amino)-5-(4-methoxyphenyl)thiophene-2-carboxamide	OC1=C(Cl)C=C(Cl)C=C1/C=N/NC(CCC2=CC=C(O)C=C2)=O	524.45
HD40015	C02	GK00802	GK00802SC	C16 H17 Cl N2 O3	320.774	ethyl 1-(4-chlorobenzoyl)-3-propyl-1H-pyrazole-4-carboxylate	O=S(N(N=C1C)C(C)=C1/N=N/C2=CC=C(Cl)C=C2)(C3=CC=C(C)C=C3)=O	320.77
HD40015	C03	GK00844	GK00844SC	C16 H17 F3 N4 O2	354.33	O1-[(1-methyl-3-propyl-1H-pyrazol-4-yl)carbonyl]-4-(trifluoromethyl)benzene-1-carbohydroximamide	S=C(NC(C)(C)CO)NC1=CC=C(C(OCC)=O)C=C1	354.33
HD40015	C04	GK00883	GK00883SC	C15 H9 F6 N O S	365.296	N1-[3,5-di(trifluoromethyl)phenyl]-3-(3-thienyl)acrylamide	COC1=CC(/C=N/CCCC/N=C/C2=CC(OC)=C(OC)C(OC)=C2)=CC(OC)=C1OC	365.29
HD40015	C05	GK00899	GK00899SC	C12 H11 N O6 S3	361.418	methyl 3-({[2-(methoxycarbonyl)-3-thienyl]sulfonyl}amino)thiophene-2-carboxylate	CC(C1=C(O)C=CC=C1)N(C(NC2=C(Cl)C=C(Cl)C=C2Cl)=S)CC3=CC=CC=C3	361.4
HD40015	C06	GK00974	GK00974SC	C15 H13 Cl N2 O2 S	320.799	O1-[3-(3-methyl-2-thienyl)acryloyl]-4-chlorobenzene-1-carbohydroximamide	CC(C1=CC=CC=C1O)N(C(NC2=CC=C(Cl)C(Cl)=C2)=S)CC3=CC=CC=C3	320.79
HD40015	C07	GK01018	GK01018SC	C19 H12 F6 N2 O3 S2	494.435	3-({[3,5-di(trifluoromethyl)phenyl]sulfonyl}amino)-5-phenylthiophene-2-carboxamide	O=S(C1=CC=C(F)C=C1)(NN)=O	494.43
HD40015	C08	GK01052	GK01052SC	C12 H15 N3 O2 S	265.336	5-(tert-butyl)-3-[(2-cyanoacetyl)amino]thiophene-2-carboxamide	CC(SCC(O)=O)(SCC(O)=O)C1=CC=CC=C1	265.33
HD40015	C09	GK01133	GK01133SC	C13 H14 Cl N3 O4 S	343.79	ethyl 5-{[(4-chlorophenyl)sulfonyl]amino}-1-methyl-1H-pyrazole-4-carboxylate	CN1C(NS(C(C=C2)=CC=C2Cl)(=O)=O)=C(C(OCC)=O)C=N1	343.78
HD40015	C10	GK01154	GK01154SC	C16 H14 N2 O3 S3	378.496	3-{[(4-methylphenyl)sulfonyl]amino}-5-(3-thienyl)thiophene-2-carboxamide	S=C(NC1=CC(C(F)(F)F)=CC=C1)N2C(CC3=CC=C(OC)C(OC)=C3)C(C=C4OC)=C(CC2)C=C4OC	378.48
HD40015	C11	GK01176	GK01176SC	C16 H12 N2 O2 S3	360.481	5-(3-thienyl)-3-{[3-(3-thienyl)acryloyl]amino}thiophene-2-carboxamide	CC(N(N=C1C)S(C(C=C2)=CC=C2F)(=O)=O)=C1/N=N/C3=CC=C(C)C=C3[N+]([O-])=O	360.46
HD40015	D02	GK00805	GK00805SC	C13 H10 Cl F3 N4 O2	346.695	O1-{[1-methyl-3-(trifluoromethyl)-1H-pyrazol-4-yl]carbonyl}-4-chlorobenzene-1-carbohydroximamide	CC(SCC(O)=O)(SCC(O)=O)C(C=C1)=CC=C1C	346.7
HD40015	D03	GK00859	GK00859SC	C13 H11 F N2 O S	262.307	N-(4-fluorophenyl)-N'-[2-(3-thienyl)vinyl]urea	CC(SCC(O)=O)(SCC(O)=O)C1=CC([N+]([O-])=O)=CC=C1	262.3
HD40015	D04	GK00886	GK00886SC	C13 H10 Cl N O S2	295.813	4-chlorophenyl {[2-(3-thienyl)vinyl]amino}methanethioate	O=S(N(CC1=CC=C2C(OCO2)=C1)C(C=C3)=CC=C3F)(C4=CC(C(F)(F)F)=CC=C4)=O	295.8
HD40015	D05	GK00920	GK00920SC	C8 H11 N3 O3	197.193	ethyl 3-oxo-3-(1H-pyrazol-5-ylamino)propanoate	O=S(N(CC1=CC=C2C(OCO2)=C1)C(C=C3)=CC=C3F)(C4=CC=C(F)C=C4)=O	197.19
HD40015	D06	GK00976	GK00976SC	C16 H13 F3 N2 O2 S	354.351	O1-[3-(3-methyl-2-thienyl)acryloyl]-4-(trifluoromethyl)benzene-1-carbohydroximamide	OC(CSC1(CCCCC1)SCC(O)=O)=O	354.35
HD40015	D07	GK01019	GK01019SC	C18 H16 N2 O3 S2	372.467	3-{[(4-methylphenyl)sulfonyl]amino}-5-phenylthiophene-2-carboxamide	OC(CSC1(CCCCCC1)SCC(O)=O)=O	372.46
HD40015	D08	GK01079	GK01079SC	C19 H18 Cl N3 O2 S	387.889	5-(tert-butyl)-3-{[3-(4-chlorophenyl)-2-cyanoacryloyl]amino}thiophene-2-carboxamide	CC(SCC(O)=O)(CCC)SCC(O)=O	387.88
HD40015	D09	GK01138	GK01138SC	C12 H10 F N O2 S	251.28	methyl 3-amino-5-(4-fluorophenyl)thiophene-2-carboxylate	S=C(NC(C=C1Cl)=C(Cl)C=C1Cl)N(CC2)C(CC3=CC=C(OC)C(OC)=C3)C(C=C4OC)=C2C=C4OC	251.27		175137-08-3
HD40015	D10	GK01156	GK01156SC	C17 H10 F6 N2 O3 S3	500.463	3-({[3,5-di(trifluoromethyl)phenyl]sulfonyl}amino)-5-(3-thienyl)thiophene-2-carboxamide	S=C(NC(C=C1)=C(C)C=C1Cl)N2C(CC3=CC=C(OC)C(OC)=C3)C(C=C4OC)=C(CC2)C=C4OC	500.45
HD40015	D11	GK01178	GK01178SC	C14 H9 N O4 S	287.294	methyl 3-(1,3-dioxo-2,3-dihydro-1H-isoindol-2-yl)thiophene-2-carboxylate	CC(SCC(O)=O)(CCCCCC)SCC(O)=O	287.29
HD40015	E02	GK00806	GK00806SC	C17 H19 F3 N4 O2	368.357	O1-{[1-methyl-3-(trifluoromethyl)-1H-pyrazol-4-yl]carbonyl}-4-(tert-butyl)benzene-1-carbohydroximamide	CC(SCC(O)=O)(CC(C)C)SCC(O)=O	368.36
HD40015	E03	GK00860	GK00860SC	C15 H10 F6 N2 O S	380.311	N-[3,5-di(trifluoromethyl)phenyl]-N'-[2-(3-thienyl)vinyl]urea	ClC1=C(C=CC=C1)NC(N(CC2)CCC2NC(C)=O)=S	380.31
HD40015	E04	GK00888	GK00888SC	C12 H10 F N O4 S2	315.344	methyl 3-[(4-fluoroanilino)sulfonyl]thiophene-2-carboxylate	CC1=C(C=CC(Cl)=C1)NC(N(CC2)CCC2NC(C)=O)=S	315.33
HD40015	E05	GK00927	GK00927SC	C6 H6 N4 O	150.14	N1-(1H-pyrazol-5-yl)-2-cyanoacetamide	ClC(C=C1)=C(C=C1Cl)NC(N(CC2)CCC2NC(C)=O)=S	150.14
HD40015	E06	GK00984	GK00984SC	C15 H11 Cl2 N O2 S	340.229	2-[3-({[(2,6-dichlorophenyl)methylene]amino}oxy)-3-oxoprop-1-enyl]-3-methylthiophene	O=C(NC(NC(C=C1)=CC=C1Cl)=S)C2=C(C)ON=C2C3=CC=CC=C3	340.22
HD40015	E07	GK01020	GK01020SC	C12 H12 N2 O3 S2	296.37	3-[(methylsulfonyl)amino]-5-phenylthiophene-2-carboxamide	S=C(NC1=C(C)C=CC=C1C)N2C(C=CC(C)=C3)=C3CCC2	296.36
HD40015	E08	GK01080	GK01080SC	C20 H18 F3 N3 O2 S	421.441	5-(tert-butyl)-3-({2-cyano-3-[4-(trifluoromethyl)phenyl]acryloyl}amino)thiophene-2-carboxamide	S=C(NC1=C(C)C=CC=C1C)N2CC3=CC=CC=C3CC2	421.44
HD40015	E09	GK01139	GK01139SC	C14 H9 F4 N O3 S	347.287	methyl 5-(4-fluorophenyl)-3-[(2,2,2-trifluoroacetyl)amino]thiophene-2-carboxylate	CC1=CC=CC2=C1N(CCC2)C(NC3=C(C)C=CC=C3C)=S	347.28
HD40015	E10	GK01157	GK01157SC	C16 H11 F3 N2 O3 S3	432.466	5-(3-thienyl)-3-({[4-(trifluoromethyl)phenyl]sulfonyl}amino)thiophene-2-carboxamide	S=C(NC1=C(C)C=CC=C1C)N2C(C=CC=C3)=C3CCC2	432.45
HD40015	E11	GK01179	GK01179SC	C10 H7 N O4 S	237.234	methyl 3-(2,5-dioxo-2,5-dihydro-1H-pyrrol-1-yl)thiophene-2-carboxylate	S=C(NC1=CC(C(F)(F)F)=CC=C1)N2C3=CC=C(C)C=C3CCC2	237.23		465514-23-2
HD40015	F03	GK00861	GK00861SC	C14 H11 F3 N2 O S	312.314	N-[2-(3-thienyl)vinyl]-N'-[2-(trifluoromethyl)phenyl]urea	S=C(NC1=CC=CC(C(F)(F)F)=C1)N2CC3=CC=CC=C3CC2	312.31
HD40015	F04	GK00889	GK00889SC	C14 H13 N O S2	275.395	4-methylphenyl {[2-(3-thienyl)vinyl]amino}methanethioate	CC1=C(C2=CC=C1)N(CCC2)C(NC3=CC=CC(C(F)(F)F)=C3)=S	275.38
HD40015	F05	GK00931	GK00931SC	C11 H8 Cl I N2 O3 S2	442.68	N'1-[(3-iodo-2-thienyl)carbonyl]-4-chlorobenzene-1-sulfonohydrazide	S=C(NC1=CC(C(F)(F)F)=CC=C1)N2C(C=CC=C3)=C3CCC2	442.67
HD40015	F06	GK00985	GK00985SC	C15 H11 Cl F N O2 S	323.774	2-[3-({[(2-chloro-6-fluorophenyl)methylene]amino}oxy)-3-oxoprop-1-enyl]-3-methylthiophene	S=C(NC1=CC=CC=C1Cl)N2CC3=CC=CC=C3CC2	323.77
HD40015	F07	GK01038	GK01038SC	C16 H20 N2 O3 S	320.411	ethyl 3-{[2-acetyl-5-(tert-butyl)-3-thienyl]amino}-2-cyanoacrylate	CC1=CC=CC2=C1N(CCC2)C(NC3=C(Cl)C=CC=C3)=S	320.41
HD40015	F08	GK01081	GK01081SC	C20 H18 N4 O2 S	378.454	5-(tert-butyl)-3-{[2-cyano-3-(4-cyanophenyl)acryloyl]amino}thiophene-2-carboxamide	S=C(NC1=C(Cl)C=CC=C1)N2C(C=CC=C3)=C3CCC2	378.45
HD40015	F09	GK01140	GK01140SC	C9 H8 N2 O S2	224.307	3-amino-5-(3-thienyl)thiophene-2-carboxamide	S=C(NC1=CC(Cl)=CC=C1)N2C(C=CC(C)=C3)=C3CCC2	224.3		354812-17-2
HD40015	F10	GK01161	GK01161SC	C14 H10 N2 O2 S3	334.443	5-(3-thieny)-3-[(2-thienylcarbonyl)amino]thiophene-2-carboxamide	S=C(NC1=CC(Cl)=CC=C1)N2CC(C=CC=C3)=C3CC2	334.43
HD40015	F11	GK01180	GK01180SC	C11 H9 N O4 S	251.261	methyl 3-(3-methyl-2,5-dioxo-2,5-dihydro-1H-pyrrol-1-yl)thiophene-2-carboxylate	CC1=C(C2=CC=C1)N(CCC2)C(NC3=CC=CC(Cl)=C3)=S	251.26
HD40015	G02	GK00820	GK00820SC	C13 H8 Cl F4 N3 O2	349.67	4-[({[(2-chloro-6-fluorophenyl)methylene]amino}oxy)carbonyl]-1-methyl-3-(trifluoromethyl)-1H-pyrazole	O=C(O/N=C/C1=C(Cl)C=CC=C1F)C(C(C(F)(F)F)=N2)=CN2C	349.67
HD40015	G03	GK00864	GK00864SC	C15 H18 N2 S	258.387	2-(tert-butyl)-4-(methylthio)-6-(2-pyridyl)pyridine	S=C(NC(C=C1)=C(C)C=C1C)N2CC(C=CC=C3)=C3CC2	258.38
HD40015	G04	GK00890	GK00890SC	C15 H9 F6 N O S2	397.362	3,5-di(trifluoromethyl)phenyl {[2-(3-thienyl)vinyl]amino}methanethioate	CC1=CC=CC2=C1N(CCC2)C(NC(C=C3)=C(C)C=C3C)=S	397.35
HD40015	G05	GK00932	GK00932SC	C13 H7 F6 I N2 O3 S2	544.229	N'1-[(3-iodo-2-thienyl)carbonyl]-3,5-di(trifluoromethyl)benzene-1-sulfonohydrazide	S=C(NC(C=C1)=C(C)C=C1C)N2C(C=CC=C3)=C3CCC2	544.22
HD40015	G06	GK00992	GK00992SC	C9 H14 N2 O S	198.289	3-amino-5-(tert-butyl)thiophene-2-carboxamide	ClC(C=C(/C=N/NC(CCC1=CC=C(O)C=C1)=O)C=C2)=C2Cl	198.3		175137-04-9
HD40015	G07	GK01041	GK01041SC	C18 H25 N O5 S	367.464	diethyl 2-({[2-acetyl-5-(tert-butyl)-3-thienyl]amino}methylidene)malonate	COC(C(OC)=C1)=C(OC)C=C1/C=N/NC(CCC2=CC=C(O)C=C2)=O	367.46
HD40015	G08	GK01083	GK01083SC	C19 H17 Cl2 N3 O2 S	422.334	5-(tert-butyl)-3-{[2-cyano-3-(2,3-dichlorophenyl)acryloyl]amino}thiophene-2-carboxamide	OC1=CC=C(CCC(N/N=C/C=C/C2=CC=CC=C2)=O)C=C1	422.33
HD40015	G09	GK01142	GK01142SC	C14 H10 Cl2 F N O3 S	362.207	methyl 3-[(2,2-dichloroacetyl)amino]-5-(4-fluorophenyl)thiophene-2-carboxylate	ClC1=C(/C=N/NC(CCC2=CC=C(O)C=C2)=O)C=CC(N(C)C)=C1	362.2
HD40015	G10	GK01164	GK01164SC	C9 H8 N2 O S2	224.307	3-amino-5-(2-thienyl)thiophene-2-carboxamide	S=C(NC1=CC=CC(C(F)(F)F)=C1)N(CC2=CC=C3C(OCO3)=C2)C(C=C4)=CC=C4F	224.3
HD40015	G11	GK01191	GK01191SC	C14 H9 F2 N3 O4 S	353.304	O1-[3-(5-nitro-3-thienyl)acryloyl]-2,6-difluoro-1-benzenecarbohydroximamide	S=C(NC1=CC=CC=C1Cl)N(CC2=CC=C3C(OCO3)=C2)C4=CC=C(F)C=C4	353.3
HD40015	H02	GK00837	GK00837SC	C12 H10 Cl F3 N4 O	318.685	N-(4-chlorophenyl)-N'-[1-methyl-3-(trifluoromethyl)-1H-pyrazol-4-yl]urea	S=C(NC1=C(C)C=CC=C1)N(CC(C=C2)=CC3=C2OCO3)C(C=C4)=CC=C4F	318.69
HD40015	H03	GK00866	GK00866SC	C13 H11 Cl N2 O S	278.762	N-(3-chlorophenyl)-N'-[2-(3-thienyl)vinyl]urea	O=C(NC(C=C1)=CC=C1F)C2=C(C=CC=C2)NC(NC3=CC=CC(C(F)(F)F)=C3)=S	278.76
HD40015	H04	GK00891	GK00891SC	C10 H11 N O3 S2	257.333	methyl 2-[({[2-(3-thienyl)vinyl]amino}carbonyl)thio]acetate	O=C(NC(C=C1)=CC=C1F)C2=CC=CC=C2NC(NC3=CC=CC=C3Cl)=S	257.32
HD40015	H05	GK00934	GK00934SC	C12 H11 I N2 O3 S2	422.262	N'1-[(3-iodo-2-thienyl)carbonyl]-4-methylbenzene-1-sulfonohydrazide	O=C(NC1=CC=C(F)C=C1)C2=CC=CC=C2NC(NC3=CC=CC=C3C)=S	422.26
HD40015	H06	GK00993	GK00993SC	C11 H14 Cl2 N2 O2 S	309.216	5-(tert-butyl)-3-[(2,2-dichloroacetyl)amino]thiophene-2-carboxamide	O=C(NC1=CC=C(F)C=C1)C(C=CC=C2)=C2NC(NC3=CC=C(C)C=C3Cl)=S	309.21
HD40015	H07	GK01045	GK01045SC	C12 H11 N O S	217.29	1-(3-amino-5-phenyl-2-thienyl)ethan-1-one	O=C(NC1=CC=C(F)C=C1)C(C=CC=C2)=C2NC(NC3=CC=C(Cl)C(Cl)=C3)=S	217.29		105707-24-2
HD40015	H08	GK01084	GK01084SC	C13 H10 Cl2 F3 N3 O2	368.141	[1-methyl-3-(trifluoromethyl)-1H-pyrazol-4-yl]methyl N-(2,6-dichlorophenyl)carbamate	S=C(NNC(CCC1=CC=C(O)C=C1)=O)NC2=CC(C(F)(F)F)=CC=C2	368.14
HD40015	H09	GK01147	GK01147SC	C11 H7 F3 N2 O2 S2	320.314	5-(3-thienyl)-3-[(2,2,2-trifluoroacetyl)amino]thiophene-2-carboxamide	CC1=C(NC(NNC(CCC2=CC=C(O)C=C2)=O)=S)C(C)=CC=C1	320.3
HD40015	H10	GK01172	GK01172SC	C19 H15 F3 N2 O4 S2	456.464	5-(4-methoxyphenyl)-3-({[4-(trifluoromethyl)phenyl]sulfonyl}amino)thiophene-2-carboxamide	ClC1=C(C=CC=C1)NC(NNC(CCC2=CC=C(O)C=C2)=O)=S	456.45
HD40015	H11	GK01196	GK01196SC	C14 H10 Cl N3 O4 S	351.769	O1-[3-(5-nitro-3-thienyl)acryloyl]-4-chlorobenzene-1-carbohydroximamide	CC1=C(C=CC=C1)NC(NNC(CCC2=CC=C(O)C=C2)=O)=S	351.76
HD40016	A02	AW00746	AW00746SC	C13 H15 N3 O2	245.281	ethyl 2-(allylamino)-5-cyano-6-methylnicotinate	ClC1=C(NC(NNC(CCC(C=C2)=CC=C2O)=O)=S)C=CC(C)=C1	245.28
HD40016	A03	AW00768	AW00768SC	C14 H8 F5 N O2	317.212	2,4-difluorophenyl 2-methyl-6-(trifluoromethyl)nicotinate	ClC1=C(Cl)C=CC(NC(NNC(CCC2=CC=C(O)C=C2)=O)=S)=C1	317.21
HD40016	A04	AW00787	AW00787SC	C19 H21 F3 N4 O	378.396	1-(1H-indol-1-yl)-3-[(2-{[5-(trifluoromethyl)pyridin-2-yl]amino}ethyl)amino]propan-2-ol	CC(C)C1=CC(C(C)C)=C(C(C)C)C=C1/N=C/C2=C(O)C(Cl)=CC(Cl)=C2	378.4
HD40016	A05	AW00798	AW00798SC	C19 H21 Cl2 N3 O	378.301	4-benzyl-N-(3,5-dichlorophenyl)-1,4-diazepane-1-carboxamide	CS(N1CC(C=CC=C2)=C2CC1)(=O)=O	378.3
HD40016	A06	AW00806	AW00806SC	C21 H27 N5 O3	397.476	N-[4-(tert-butyl)phenyl]-4-(5-nitropyridin-2-yl)-1,4-diazepane-1-carboxamide	O=[N+]([O-])C1=CC=C(N=C1)N(CCC2)CCN2C(NC3=CC=C(C(C)(C)C)C=C3)=O	397.48
HD40016	A07	AW00815	AW00815SC	C18 H21 F3 N4 O	366.385	4-(tert-butyl)-N-(2-{[4-(trifluoromethyl)pyrimidin-2-yl]amino}ethyl)benzamide	CS(N1C2=CC=CC=C2CCC1)(=O)=O	366.39
HD40016	A08	AW00829	AW00829SC	C10 H13 N3 S	207.3	N-(cyclopropylmethyl)-N'-pyridin-3-ylthiourea	O=C1C(C(C)=O)=CC2=CC(Br)=CC=C2O1	207.29
HD40016	A09	AW00838	AW00838SC	C15 H10 N4 S2	310.404	3-phenyl-5-[3-(2-thienyl)-1H-pyrazol-1-yl]-1,2,4-thiadiazole	CS(N(CC1=CC=CC=C1)CC2=CC=C3C(OCO3)=C2)(=O)=O	310.39
HD40016	A10	AW00847	AW00847SC	C19 H22 F N3 O	327.401	4-(4-fluorobenzyl)-N-phenyl-1,4-diazepane-1-carboxamide	S=C(NC1=CC=C(F)C=C1)N(C(C)C)CC2=CC=C(N(C)C)C=C2	327.4
HD40016	A11	AW00859	AW00859SC	C20 H27 N5 S	369.534	N-(4-methylphenyl)-4-(5-propylpyrimidin-2-yl)-1,4-diazepane-1-carbothioamide	S=C(N(C(C)C)CC(C=C1)=CC=C1N(C)C)NC2=CC=CC(C(F)(F)F)=C2	369.53
HD40016	B02	AW00749	AW00749SC	C12 H13 F3 N2 O S	290.308	[2-methyl-6-(trifluoromethyl)pyridin-3-yl](1,4-thiazinan-4-yl)methanone	S=C(N(C(C)C)CC1=CC=C(N(C)C)C=C1)NC(C=C2)=CC(Cl)=C2Cl	290.3
HD40016	B03	AW00769	AW00769SC	C15 H11 Cl2 F3 N2 O	363.165	N-(3,4-dichlorobenzyl)-2-methyl-6-(trifluoromethyl)nicotinamide	S=C(NC(C=C1)=C(Cl)C=C1C)N(C(C)C)CC2=CC=C(N(C)C)C=C2	363.17
HD40016	B04	AW00788	AW00788SC	C17 H19 F4 N3 O S	389.415	1-[(4-fluorophenyl)thio]-3-[(2-{[5-(trifluoromethyl)pyridin-2-yl]amino}ethyl)amino]propan-2-ol	S=C(NC1=CC=C(Cl)C=C1)N(C(C)C)CC2=CC=C(N(C)C)C=C2	389.41
HD40016	B05	AW00799	AW00799SC	C17 H19 N5 O2 S	357.436	4-(5-nitropyridin-2-yl)-N-phenyl-1,4-diazepane-1-carbothioamide	O=[N+]([O-])C1=CC=C(N=C1)N(CCC2)CCN2C(NC3=CC=CC=C3)=S	357.43
HD40016	B06	AW00808	AW00808SC	C17 H19 Br Cl F3 N4 O2	483.714	1-(2-bromo-4-chloro-6-methylphenoxy)-3-[(2-{[4-(trifluoromethyl)pyrimidin-2-yl]amino}ethyl)amino]propan-2-ol	O=C(NCC(C=C1)=CC=C1Cl)C2=CC=CC=C2	483.71
HD40016	B07	AW00816	AW00816SC	C17 H17 F2 N5 O3	377.349	N-(2,4-difluorophenyl)-4-(5-nitropyridin-2-yl)-1,4-diazepane-1-carboxamide	OC1=C(Cl)C=C(Cl)C=C1/C=N/CC(C=C2)=CC=C2Cl	377.35
HD40016	B08	AW00830	AW00830SC	C11 H11 N3 O S	233.294	N-(2-furylmethyl)-N'-pyridin-3-ylthiourea	O=C1C(C(C)=O)=CC2=CC(Cl)=CC(Cl)=C2O1	233.29
HD40016	B09	AW00840	AW00840SC	C16 H9 F3 N4 S	346.335	5-phenyl-4-[3-(trifluoromethyl)-1H-pyrazol-1-yl]thieno[2,3-d]pyrimidine	CN(C)C1=CC=C(/C=N/CCC/N=C/C(C=C2)=CC=C2N(C)C)C=C1	346.33
HD40016	B10	AW00848	AW00848SC	C20 H24 F N3 O2	357.427	4-(4-fluorobenzyl)-N-(2-methoxyphenyl)-1,4-diazepane-1-carboxamide	ClC(C=C(/C=N/CCC/N=C/C(C=C1)=CC(Cl)=C1Cl)C=C2)=C2Cl	357.43
HD40016	B11	AW00860	AW00860SC	C21 H29 N5 S	383.561	N-(2,4-dimethylphenyl)-4-(5-propylpyrimidin-2-yl)-1,4-diazepane-1-carbothioamide	S=C(NNC(CCC(C=C1)=CC=C1O)=O)NC2=CC=C(F)C=C2	383.55
HD40016	C02	AW00750	AW00750SC	C14 H9 F4 N O S	315.289	S-(4-fluorophenyl) 2-methyl-6-(trifluoromethyl)pyridine-3-carbothioate	O=C1OC2=C(C=CC=C2)C=C1NC(C)=O	315.28
HD40016	C03	AW00771	AW00771SC	C14 H20 N2 O4	280.322	1-(4-nitrophenoxy)-3-piperidinopropan-2-ol	SC1=NN=C(CCC(C=C2)=CC=C2O)N1C(C=C3)=CC=C3F	280.32
HD40016	C04	AW00789	AW00789SC	C9 H11 Cl F3 N3	253.654	N~1~-[3-chloro-5-(trifluoromethyl)pyridin-2-yl]propane-1,3-diamine	SC1=NN=C(CCC2=CC=C(O)C=C2)N1C3=C(C)C(Cl)=CC=C3	253.65		465514-63-0
HD40016	C05	AW00800	AW00800SC	C18 H19 N5 O4 S	401.445	N-(1,3-benzodioxol-5-yl)-4-(5-nitropyridin-2-yl)-1,4-diazepane-1-carbothioamide	SC1=NN=C(CCC2=CC=C(O)C=C2)N1C(C=C3)=C(C)C=C3C	401.44
HD40016	C06	AW00809	AW00809SC	C22 H28 N2 O4	384.473	1-(1,3-benzodioxol-5-yloxy)-3-[(1-benzylpiperidin-4-yl)amino]propan-2-ol	SC1=NN=C(CCC(C=C2)=CC=C2O)N1C(C=C3)=CC=C3Cl	384.47
HD40016	C07	AW00817	AW00817SC	C19 H21 Cl F N3 O	361.846	4-(2-chloro-6-fluorobenzyl)-N-phenyl-1,4-diazepane-1-carboxamide	SC1=NN=C(CCC2=CC=C(O)C=C2)N1C3=CC(C(F)(F)F)=CC=C3	361.85
HD40016	C08	AW00831	AW00831SC	C13 H13 F3 N6 S	342.348	N-pyridin-3-yl-N'-(2-{[4-(trifluoromethyl)pyrimidin-2-yl]amino}ethyl)thiourea	ClC1=CC=CC(Cl)=C1C2=NOC(C)=C2NC(NNC(C(C=C3OC)=CC(OC)=C3OC)=O)=O	342.34
HD40016	C09	AW00841	AW00841SC	C21 H23 Cl N4 O4 S	462.956	1-[4-(6-chloro-1,3-benzothiazol-2-yl)-1,4-diazepan-1-yl]-3-(4-nitrophenoxy)propan-2-ol	CC1=C(NC(NNC(C2=C(C)ON=C2C3=CC=CC=C3)=O)=O)C(C4=CC=CC=C4Cl)=NO1	462.95
HD40016	C10	AW00849	AW00849SC	C12 H7 F3 N4 S	296.275	3-phenyl-5-[3-(trifluoromethyl)-1H-pyrazol-1-yl]-1,2,4-thiadiazole	FC(F)(F)C1=NN(C=C1)C2=NC(C3=CC=CC=C3)=NS2	296.27
HD40016	C11	AW00861	AW00861SC	C19 H26 N4 O2 S	374.506	1-[(4-methylphenyl)sulfonyl]-4-(5-propylpyrimidin-2-yl)-1,4-diazepane	OC1=CC(C)=NC2=C1C=CC=C2	374.5
HD40016	D02	AW00751	AW00751SC	C21 H23 Br Cl N3 O2 S	496.855	1-(4-bromophenoxy)-3-[4-(6-chloro-1,3-benzothiazol-2-yl)-1,4-diazepan-1-yl]propan-2-ol	ClC1=CC=C2N=C(SC2=C1)N(CCC3)CCN3CC(O)COC(C=C4)=CC=C4Br	496.85
HD40016	D03	AW00776	AW00776SC	C14 H10 F3 N O S	297.299	S-phenyl 2-methyl-6-(trifluoromethyl)pyridine-3-carbothioate	S=C(N(CC)CC(C=C1)=CC=C1CN(CC)C(NC2=CC=CC(C(F)(F)F)=C2)=S)NC3=CC(C(F)(F)F)=CC=C3	297.29
HD40016	D04	AW00792	AW00792SC	C23 H31 N3 O	365.518	4-benzyl-N-[4-(tert-butyl)phenyl]-1,4-diazepane-1-carboxamide	OC1=CC(C)=NC(C=C2)=C1C=C2F	365.52
HD40016	D05	AW00801	AW00801SC	C17 H17 Cl2 N5 O2 S	426.326	N-(2,4-dichlorophenyl)-4-(5-nitropyridin-2-yl)-1,4-diazepane-1-carbothioamide	C/C(NC(C=C1)=CC=C1Cl)=C\C(OCC)=O	426.32
HD40016	D06	AW00810	AW00810SC	C12 H11 F3 N4 O S	316.306	N-(2-{[4-(trifluoromethyl)pyrimidin-2-yl]amino}ethyl)thiophene-2-carboxamide	CC1=CC=C(Cl)C2=C(O)C=C(C)N=C21	316.3
HD40016	D07	AW00818	AW00818SC	C15 H12 F6 N4 O	378.275	3-(trifluoromethyl)-N-(2-{[4-(trifluoromethyl)pyrimidin-2-yl]amino}ethyl)benzamide	OC1=CC(C)=NC(C=C2)=C1C=C2Cl	378.28
HD40016	D08	AW00832	AW00832SC	C16 H21 N O3	275.346	1-(3,4-dimethylphenoxy)-3-[(2-furylmethyl)amino]propan-2-ol	O=C(N1C2=CC=CC=C2)C(CC1=O)/C(C(OCC)=O)=C(C)/NC3=CC=C(F)C=C3	275.35
HD40016	D09	AW00842	AW00842SC	C23 H30 F N3 O	383.508	N-[4-(tert-butyl)phenyl]-4-(4-fluorobenzyl)-1,4-diazepane-1-carboxamide	CS(NC(C=C1)=CC([N+]([O-])=O)=C1C)(=O)=O	383.51
HD40016	D10	AW00850	AW00850SC	C10 H8 O3 S	208.236	2-methyl-5-(2-thienyl)-3-furoic acid	CS(N(S(C)(=O)=O)C1=C(C)C=CC([N+]([O-])=O)=C1)(=O)=O	208.2		651005-90-2
HD40016	D11	AW00863	AW00863SC	C11 H7 F3 N2 O3 S	304.247	methyl 3-{[4-(trifluoromethyl)-2-pyrimidinyl]oxy}-2-thiophenecarboxylate	O=C(N1C2=CC=C(F)C=C2)C(CC1=O)/C(C(OCC)=O)=C(C)/NC3=CC=C(F)C=C3	304.24
HD40016	E02	AW00755	AW00755SC	C14 H8 Cl2 F3 N O2	350.122	3,4-dichlorophenyl 2-methyl-6-(trifluoromethyl)nicotinate	O=C(C1/C(C(OCC)=O)=C(C)/NC2=CC=C(F)C=C2)N(C(C1)=O)C(C=C3)=CC=C3OC	350.12
HD40016	E03	AW00778	AW00778SC	C24 H19 F3 N4 O3 S2	532.565	ethyl 5-cyano-6-methyl-2-({2-[({4-[(trifluoromethyl)thio]anilino}carbonyl)amino]phenyl}thio)nicotinate	N1(C2=NC(N3CCOCC3)=NC(N4CCOCC4)=N2)C(C=CC=C5)=C5CCC1	532.55
HD40016	E04	AW00793	AW00793SC	C11 H15 F3 N4 O	276.26	2-{4-[4-(trifluoromethyl)pyrimidin-2-yl]piperazino}ethan-1-ol	CS(NC1=CC(/N=C/C2=CC(Cl)=CC(Cl)=C2O)=CC=C1C)(=O)=O	276.26		651004-99-8
HD40016	E05	AW00802	AW00802SC	C17 H17 Br F N5 O2 S	454.322	N-(2-bromo-4-fluorophenyl)-4-(5-nitropyridin-2-yl)-1,4-diazepane-1-carbothioamide	ClC1=C(C=CC([N+]([O-])=O)=C1)/N=C/C2=C(O)C(Cl)=CC(Cl)=C2	454.32
HD40016	E06	AW00811	AW00811SC	C11 H13 F3 N4 O	274.245	N-(2-{[4-(trifluoromethyl)pyrimidin-2-yl]amino}ethyl)cyclopropanecarboxamide	CC1=C(NC(NC2=CC=CC(Cl)=C2C)=S)C=C(NS(C)(=O)=O)C=C1	274.25
HD40016	E07	AW00819	AW00819SC	C15 H16 Cl F3 N4 O2 S	408.83	4-chloro-2,5-dimethyl-N-(2-{[4-(trifluoromethyl)pyrimidin-2-yl]amino}ethyl)benzenesulfonamide	CC1=C(NC(NC2=CC=CC(C(F)(F)F)=C2)=S)C=C(NS(C)(=O)=O)C=C1	408.83
HD40016	E08	AW00833	AW00833SC	C18 H22 N4 S	326.466	N-(1-benzylpiperidin-4-yl)-N'-pyridin-3-ylthiourea	CS(NC1=CC=C(C)C(NC(NC2=CC=C(F)C=C2)=S)=C1)(=O)=O	326.46
HD40016	E09	AW00843	AW00843SC	C19 H21 Cl F N3 O	361.846	N-(4-chlorophenyl)-4-(4-fluorobenzyl)-1,4-diazepane-1-carboxamide	CC1=CC=C(NS(C)(=O)=O)C=C1/N=C/C2=CC=CC=C2O	361.85
HD40016	E10	AW00851	AW00851SC	C11 H5 F6 N3 O2	325.168	1-[2-nitro-4-(trifluoromethyl)phenyl]-3-(trifluoromethyl)-1H-pyrazole	CC1=C(NC(NC(C=C2)=CC=C2OC)=S)C=C(NS(C)(=O)=O)C=C1	325.17
HD40016	E11	AW00865	AW00865SC	C19 H23 F3 N4 O S	412.478	1-(phenylthio)-3-(4-{[4-(trifluoromethyl)pyrimidin-2-yl]amino}piperidino)propan-2-ol	CC1=C(/N=C/C(C=C2)=CC=C2OC)C=C(NS(C)(=O)=O)C=C1	412.47
HD40016	F02	AW00756	AW00756SC	C16 H11 Cl F3 N3 O S	385.796	3-{5-[(2-chlorobenzyl)thio]-1,3,4-oxadiazol-2-yl}-2-methyl-6-(trifluoromethyl)pyridine	CS(NC(C=C1)=CC(/N=C/C(C=C2)=CC(Cl)=C2Cl)=C1C)(=O)=O	385.79
HD40016	F03	AW00783	AW00783SC	C16 H18 F3 N5 O4	401.343	1-(4-nitrophenoxy)-3-[(2-{[4-(trifluoromethyl)pyrimidin-2-yl]amino}ethyl)amino]propan-2-ol	CS(NC1=CC=C(C)C(/N=C/C2=CC(Br)=CC=C2O)=C1)(=O)=O	401.34
HD40016	F04	AW00794	AW00794SC	C19 H21 F3 N4 O	378.396	1-(1H-indol-1-yl)-3-[(2-{[3-(trifluoromethyl)pyridin-2-yl]amino}ethyl)amino]propan-2-ol	CS(NC1=CC=C(C)C(/N=C/C2=CC=C(N(C)C)C=C2)=C1)(=O)=O	378.4
HD40016	F05	AW00803	AW00803SC	C17 H19 N5 O3	341.369	4-(5-nitropyridin-2-yl)-N-phenyl-1,4-diazepane-1-carboxamide	CC1=CC=C(NS(C)(=O)=O)C=C1NC(NC2=C(C)C=CC=C2)=S	341.37
HD40016	F06	AW00812	AW00812SC	C13 H13 F3 N4 O2 S	346.332	N-(2-{[4-(trifluoromethyl)pyrimidin-2-yl]amino}ethyl)benzenesulfonamide	CC1=CC=C(NS(C)(=O)=O)C=C1NC(NC2=CC(Cl)=CC=C2)=S	346.33
HD40016	F07	AW00821	AW00821SC	C17 H19 F3 N4	336.359	N-(1-benzylpiperidin-4-yl)-4-(trifluoromethyl)pyrimidin-2-amine	O=C(N1C(C=C2)=CC=C2C(OCC)=O)C(CC1=O)/C(C(OCC)=O)=C(N)\C	336.36
HD40016	F08	AW00835	AW00835SC	C18 H19 Cl3 N2 O2 S	433.785	1-[(4-chlorophenyl)sulfonyl]-4-(2,4-dichlorobenzyl)-1,4-diazepane	O=C(N1C2=CC=CC=C2)C(CC1=O)/C(C(OCC)=O)=C(N)\C	433.78
HD40016	F09	AW00844	AW00844SC	C12 H7 F3 N4 S	296.275	2-[3-(2-thienyl)-1H-pyrazol-1-yl]-4-(trifluoromethyl)pyrimidine	N1(C(C=CC=C2)=C2CCC1)C3=NC(N4CCCC4)=NC(N5CCOCC5)=N3	296.27
HD40016	F10	AW00852	AW00852SC	C12 H20 N4	220.318	1-(5-propylpyrimidin-2-yl)-1,4-diazepane	S=C(NCCCOC)NC1=CC=C(Cl)C=C1	220.32		651005-92-4
HD40016	F11	AW00866	AW00866SC	C20 H23 Br Cl F N2 O2 S	489.835	1-(4-bromo-2-fluorobenzyl)-4-[(4-chloro-2,5-dimethylphenyl)sulfonyl]-1,4-diazepane	ClC1=CC(NC(NCCCOC)=S)=CC=C1	489.83
HD40016	G02	AW00761	AW00761SC	C17 H11 F3 N2 O2 S	364.346	6-methyl-5-(4-phenyl-1,3-thiazol-2-yl)-2-(trifluoromethyl)nicotinic acid	CC1=C(Cl)C=CC=C1NC(NCCCOC)=S	364.34		651004-85-2
HD40016	G03	AW00785	AW00785SC	C17 H20 F3 N3 O2	355.358	1-phenoxy-3-[(2-{[5-(trifluoromethyl)pyridin-2-yl]amino}ethyl)amino]propan-2-ol	CC1=CC=CC=C1NC(NCCCOC)=S	355.36
HD40016	G04	AW00795	AW00795SC	C19 H22 Cl N3 O	343.856	4-benzyl-N-(4-chlorophenyl)-1,4-diazepane-1-carboxamide	O=C(N1CCCOC)C2=CC=CC=C2NC1=S	343.86
HD40016	G05	AW00804	AW00804SC	C17 H17 Cl2 N5 O3	410.259	N-(2,4-dichlorophenyl)-4-(5-nitropyridin-2-yl)-1,4-diazepane-1-carboxamide	CC1=C(C=CC(C)=C1)NC(NCCCOC)=S	410.26
HD40016	G06	AW00813	AW00813SC	C12 H11 F3 N4 O2	300.239	N-(2-{[4-(trifluoromethyl)pyrimidin-2-yl]amino}ethyl)-2-furamide	O=C(C1)N(N=C1C)C2=CC=C(/N=C/C(C=C3)=CC=C3N(C)C)C=C2	300.24
HD40016	G07	AW00824	AW00824SC	C18 H23 N O2	285.385	1-(benzylamino)-3-(3,4-dimethylphenoxy)propan-2-ol	C[C@@]1(CC2)C(CC3)C(CC=C1C[C@H]2OC(C)=O)C(CC4)[C@@]3(C)C4C(C)CCCC(C)C	285.39
HD40016	G08	AW00836	AW00836SC	C17 H17 Cl F3 N3 O2 S	419.853	1-[(4-chlorophenyl)sulfonyl]-4-[3-(trifluoromethyl)pyridin-2-yl]-1,4-diazepane	O=C(C1)N(N=C1C)C(C=C2)=CC=C2/N=C/C(C=C3)=CC(Cl)=C3Cl	419.85
HD40016	G09	AW00845	AW00845SC	C14 H8 F3 N3 O2 S	339.296	1-[2-nitro-4-(trifluoromethyl)phenyl]-3-(2-thienyl)-1H-pyrazole	S=C(NCCCOC)NC(C=C1)=CC=C1F	339.29
HD40016	G10	AW00854	AW00854SC	C20 H27 N5 O3 S	417.531	4-methyl-N-{[4-(5-propylpyrimidin-2-yl)-1,4-diazepan-1-yl]carbonyl}benzenesulfonamide	CC1=C(C(C)=CC=C1)NC(NCCCOC)=S	417.52
HD40016	G11	AW00868	AW00868SC	C21 H26 N2 O4 S	402.512	1-(4-{2-hydroxy-3-[4-(2-thienylcarbonyl)-1,4-diazepan-1-yl]propoxy}phenyl)ethan-1-one	COC1=C(C=CC=C1)NC(NCCCOC)=S	402.51
HD40016	H02	AW00765	AW00765SC	C19 H15 F3 N2 O2 S	392.4	ethyl 6-methyl-5-(4-phenyl-1,3-thiazol-2-yl)-2-(trifluoromethyl)nicotinate	NC(C=C1)=CC=C1CC2=CC=NC=C2	392.39
HD40016	H03	AW00786	AW00786SC	C17 H18 Cl2 F3 N3 O2	424.248	1-(3,4-dichlorophenoxy)-3-[(2-{[3-(trifluoromethyl)pyridin-2-yl]amino}ethyl)amino]propan-2-ol	O=C(N1C2=CC=C(F)C=C2)C(CC(NC3=CC=C(F)C=C3)=O)C(C(OCC)=O)=C1C	424.25
HD40016	H04	AW00797	AW00797SC	C21 H33 N3 S	359.579	4-benzyl-N-cyclooctyl-1,4-diazepane-1-carbothioamide	CC(C(C(OCC)=O)=C1CC(NC(C=C2)=CC=C2OC)=O)N(C1=O)C(C=C3)=CC=C3F	359.57
HD40016	H05	AW00805	AW00805SC	C8 H9 Cl N2 O3 S	248.689	N-[4-(aminosulfonyl)-2-chlorophenyl]acetamide	O=C(N1C(C=C2)=CC=C2F)C(CC(NC(C=C3)=CC=C3C(OCC)=O)=O)C(C(OCC)=O)=C1C	248.68		68252-72-2
HD40016	H06	AW00814	AW00814SC	C14 H13 F3 N4 O	310.278	N-(2-{[4-(trifluoromethyl)pyrimidin-2-yl]amino}ethyl)benzamide	CC(N1)=C(C(OCC)=O)C(CC(NC2=CC=C(C(OCC)=O)C=C2)=O)C1=O	310.28
HD40016	H07	AW00826	AW00826SC	C18 H17 Cl N4 O4 S2	452.941	6-chloro-2-{4-[(4-nitrophenyl)sulfonyl]-1,4-diazepan-1-yl}-1,3-benzothiazole	ClC1=C(C(NC(C=C2)=CC=C2CC3=CC=NC=C3)=O)SC4=C1C=CC=C4	452.93
HD40016	H08	AW00837	AW00837SC	C22 H24 Cl N3 O4 S	461.968	1-(1,3-benzodioxol-5-yloxy)-3-[4-(6-chloro-1,3-benzothiazol-2-yl)-1,4-diazepan-1-yl]propan-2-ol	CC1=NN(C(C=C2)=CC=C2NC(C3=C(Cl)C(C=CC=C4)=C4S3)=O)C(OC(C5=C(Cl)C(C=CC=C6)=C6S5)=O)=C1	461.96
HD40016	H09	AW00846	AW00846SC	C17 H15 F3 N4 O6	428.322	(5-nitro-2-furyl){4-[2-nitro-4-(trifluoromethyl)phenyl]-1,4-diazepan-1-yl}methanone	CC1=NN(C2=CC=C(NC(C(C=C3OC)=CC(OC)=C3OC)=O)C=C2)C(OC(C4=CC(OC)=C(OC)C(OC)=C4)=O)=C1	428.32
HD40016	H10	AW00858	AW00858SC	C20 H27 Cl N4 O2 S	422.978	1-[(4-chloro-2,5-dimethylphenyl)sulfonyl]-4-(5-propylpyrimidin-2-yl)-1,4-diazepane	O=C(N1)C(CC(NC2=CC=CC=C2)=O)C(C(OCC)=O)=C1C	422.97
HD40016	H11	AW00870	AW00870SC	C17 H15 F3 N4 O2 S	396.392	2-methyl-5-(2-thienyl)-N-(2-{[4-(trifluoromethyl)pyrimidin-2-yl]amino}ethyl)-3-furamide	C/C(NC(C=C1)=CC=C1OC)=C\C(OCC)=O	396.39
HD40017	A02	GK01200	GK01200SC	C12 H10 Cl2 N2 O3 S	333.194	ethyl 3-[(2,2-dichloroacetyl)amino]thieno[2,3-b]pyridine-2-carboxylate	CC1=C(NC(NNC(C2=C(Cl)C=CC=C2)=O)=S)C=CC(Cl)=C1	333.19
HD40017	A03	GK01229	GK01229SC	C11 H16 N2 O3	224.258	N'1-methyl-2-(3,4-dimethoxyphenyl)ethanohydrazide	CC1=CC=CC(C)=C1NC(NNC(C2=C(Cl)C=CC=C2)=O)=S	224.26
HD40017	A04	GK01263	GK01263SC	C9 H9 Cl2 N O3 S	282.146	methyl 3-[(2,2-dichloroacetyl)amino]-4-methylthiophene-2-carboxylate	CC1=C(C=CC=C1Cl)NC(NNC(C2=C(Cl)C=CC=C2)=O)=S	282.14
HD40017	A05	GK01294	GK01294SC	C7 H9 N O2 S . Cl H	207.68	methyl 3-amino-4-methylthiophene-2-carboxylate hydrochloride	O=C(NNC(NC1=C(C)C=CC=C1)=S)C2=C(Cl)C=CC=C2	171.21	HCl	81321-14-4
HD40017	A06	GK01325	GK01325SC	C12 H10 Cl N O S	251.736	N2-(4-methylphenyl)-3-chlorothiophene-2-carboxamide	O=C(NNC(NC(C=C1)=CC=C1F)=S)C2=C(Cl)C=CC=C2	251.73
HD40017	A07	GK01357	GK01357SC	C16 H17 Cl N2 O2 S	336.841	O1-[(3-chloro-2-thienyl)carbonyl]-4-(tert-butyl)benzene-1-carbohydroximamide	S=C(NNC(C1=C(Cl)C=CC=C1)=O)NC2=CC(Cl)=CC=C2	336.84
HD40017	A08	GK01382	GK01382SC	C15 H7 Cl F6 N2 O S	412.74	5-(3-chloro-4-methyl-2-thienyl)-3-[3,5-di(trifluoromethyl)phenyl]-1,2,4-oxadiazole	O=C(NNC(NC1=C(OC)C=CC=C1)=S)C2=C(Cl)C=CC=C2	412.74
HD40017	A09	GK01398	GK01398SC	C18 H21 N O3 S	331.434	methyl 3-{[4-(tert-butyl)benzoyl]amino}-4-methylthiophene-2-carboxylate	S=C(NNC(C1=C(Cl)C=CC=C1)=O)NC2=CC(OC)=CC=C2	331.43
HD40017	A10	GK01456	GK01456SC	C14 H10 Cl F3 N2 O2 S	362.758	N'2-[4-(trifluoromethyl)benzoyl]-3-chloro-4-methylthiophene-2-carbohydrazide	ClC(C=C1)=C(C=C1Cl)NC(NNC(C2=C(Cl)C=CC=C2)=O)=S	362.75
HD40017	A11	GK01506	GK01506SC	C18 H12 Cl F3 N4 O2	408.766	O1-{[1-phenyl-5-(trifluoromethyl)-1H-pyrazol-4-yl]carbonyl}-4-chlorobenzene-1-carbohydroximamide	O=C1OC2=C(C=CC=C2)C=C1C#N	408.77
HD40017	B02	GK01204	GK01204SC	C11 H11 F O S2	242.337	1-(4-fluorophenyl)-3,3-di(methylthio)prop-2-en-1-one	COC(C(OC)=C1)=C(OC)C=C1C(NC(C=C2)=CC=C2F)=O	242.33		80967-34-6
HD40017	B03	GK01232	GK01232SC	C9 H9 N3 O2	191.189	3-methyl-1-(1-methyl-1H-pyrazol-3-yl)-1H-pyrrole-2,5-dione	O=C(NC1=CC(C(F)(F)F)=CC=C1)C2=CC=C(Cl)C=C2	191.19
HD40017	B04	GK01264	GK01264SC	C9 H8 Cl3 N O3 S	316.591	methyl 4-methyl-3-[(2,2,2-trichloroacetyl)amino]thiophene-2-carboxylate	O=C1OC2=C(C=CC=C2)C=C1C(O)=O	316.59
HD40017	B05	GK01297	GK01297SC	C7 H7 Cl O2 S	190.649	methyl 3-chloro-4-methylthiophene-2-carboxylate	O=C(O1)C(C(O)=O)=CC2=C1C=CC(Br)=C2	190.7		175137-11-8
HD40017	B06	GK01328	GK01328SC	C15 H14 Cl N O3 S2	355.865	methyl 3-({2-[(4-chlorophenyl)thio]acetyl}amino)-4-methylthiophene-2-carboxylate	O=C(O1)C(C(O)=O)=CC2=C1C(Cl)=CC(Cl)=C2	355.85
HD40017	B07	GK01359	GK01359SC	C13 H10 Cl F3 N2 O S	334.748	N-(3-chloro-4-methyl-2-thienyl)-N'-[4-(trifluoromethyl)phenyl]urea	ClC1=C(C=CC=C1)C2=NN=C(NC(C=C3)=C(C)C=C3Cl)S2	334.74
HD40017	B08	GK01383	GK01383SC	C17 H17 Cl N2 O S	332.853	5-[4-(tert-butyl)phenyl]-3-(3-chloro-4-methyl-2-thienyl)-1,2,4-oxadiazole	ClC1=C(C=CC=C1)C2=NN=C(NC(C=C3)=CC=C3F)S2	332.85
HD40017	B09	GK01407	GK01407SC	C13 H17 N O4 S	283.346	diethyl 2-{[(4-methyl-3-thienyl)amino]methylidene}malonate	OC(C(/N=C/C(C=C1)=CC(Cl)=C1Cl)=C2)=C(/N=C/C(C=C3)=CC(Cl)=C3Cl)C=C2CCC(OCC)=O	283.34
HD40017	B10	GK01457	GK01457SC	C11 H9 Cl N2 O2 S2	300.789	N'2-(2-thienylcarbonyl)-3-chloro-4-methylthiophene-2-carbohydrazide	OC(C(/N=C/C1=C(O)C=CC(Br)=C1)=C2)=C(/N=C/C3=C(O)C=CC(Br)=C3)C=C2CCC(OCC)=O	300.78
HD40017	B11	GK01507	GK01507SC	C18 H10 Cl F3 N4 O	390.751	3-(4-chlorophenyl)-5-[1-phenyl-5-(trifluoromethyl)-1H-pyrazol-4-yl]-1,2,4-oxadiazole	OC1=C(/N=C/C2=CC(Cl)=CC(Cl)=C2O)C=C(CCC(OCC)=O)C=C1/N=C/C3=C(O)C(Cl)=CC(Cl)=C3	390.75
HD40017	C02	GK01215	GK01215SC	C12 H8 F6 N2 O3 S	374.26	1-methyl-3-(trifluoromethyl)-1H-pyrazol-5-yl 4-(trifluoromethyl)benzene-1-sulfonate	S=C1N(C2=CC=CC=C2C)C(C3=CC=CC=C3Cl)=NN1	374.26
HD40017	C03	GK01233	GK01233SC	C20 H15 Cl2 N O2 S2	436.382	N1-[2-acetyl-5-(4-chlorophenyl)-3-thienyl]-2-[(4-chlorophenyl)thio]acetamide	O=S(C1=CC(Cl)=C(Cl)C=C1Cl)(N(CC)CC2=CC(OC)=C(OC)C(OC)=C2)=O	436.37
HD40017	C04	GK01271	GK01271SC	C15 H11 N O4 S	301.321	methyl 3-(1,3-dioxo-2,3-dihydro-1H-isoindol-2-yl)-4-methylthiophene-2-carboxylate	O=C(C1=CC=CC=C1)/C(C2=CC=CC=C2)=N\N=C\C(C=C3)=CC=C3N(C)C	301.32
HD40017	C05	GK01304	GK01304SC	C6 H7 Cl N2 O S	190.653	3-chloro-4-methylthiophene-2-carbohydrazide	O=C(C1=CC=CC=C1)/C(C2=CC=CC=C2)=N\N=C\C(C=C3)=CC4=C3OCO4	190.65		175137-12-9
HD40017	C06	GK01330	GK01330SC	C17 H13 F6 N O3 S2	457.414	methyl 3-[(2-{[3,5-di(trifluoromethyl)phenyl]thio}acetyl)amino]-4-methylthiophene-2-carboxylate	O=C(/C(C1=CC=CC=C1)=N/N=C/C2=CC=CS2)C3=CC=CC=C3	457.4
HD40017	C07	GK01363	GK01363SC	C12 H9 Cl F2 N2 O S	302.731	N-(3-chloro-4-methyl-2-thienyl)-N'-(2,4-difluorophenyl)urea	O=C(C1=CC=CC=C1)/C(C2=CC=CC=C2)=N\N=C\C(C=C3)=CC=C3Cl	302.73
HD40017	C08	GK01385	GK01385SC	C25 H14 F3 N3 O6 S	541.461	N1-[4-(trifluoromethyl)phenyl]-4-(5-nitro-1,3-dioxo-2,3-dihydro-1H-benzo[de]isoquinolin-2-yl)benzene-1-sulfonamide	ClC1=C(C(OCC2=C(C)C(C)=C(C)C(C)=C2C)=CC(C)=N3)C3=C(C)C=C1	541.46
HD40017	C09	GK01410	GK01410SC	C11 H12 N2 O2 S	236.294	ethyl 2-cyano-3-[(4-methyl-3-thienyl)amino]acrylate	FC1=CC(C(C=C1)=NC(C)=C2)=C2OCC(C(C)=C3C)=C(C)C(C)=C3C	236.29
HD40017	C10	GK01458	GK01458SC	C11 H9 Cl N2 O3 S	284.722	N'2-(2-furylcarbonyl)-3-chloro-4-methylthiophene-2-carbohydrazide	CC1=NN(C2=CC=C(NC(C3=CC=C(Cl)C(Cl)=C3)=O)C=C2)C(OC(C4=CC=C(Cl)C(Cl)=C4)=O)=C1	284.72
HD40017	C11	GK01508	GK01508SC	C20 H11 F9 N4 O2	510.315	O1-{[1-phenyl-5-(trifluoromethyl)-1H-pyrazol-4-yl]carbonyl}-3,5-di(trifluoromethyl)benzene-1-carbohydroximamide	O=C(OC1=CC(C)=NN1C(C=C2)=CC=C2NC(C3=C(C)ON=C3C4=C(Cl)C=CC=C4Cl)=O)C(C(C5=C(Cl)C=CC=C5Cl)=NO6)=C6C	510.32
HD40017	D02	GK01217	GK01217SC	C11 H8 Cl F3 N2 O3 S	340.708	1-methyl-3-(trifluoromethyl)-1H-pyrazol-5-yl 4-chlorobenzene-1-sulfonate	O=S(C1=CC(C(F)(F)F)=CC=C1)(N(C(C)C)CC2=CC=C(N(C)C)C=C2)=O	340.7
HD40017	D03	GK01235	GK01235SC	C12 H9 N3 O2	227.222	2-(1-methyl-1H-pyrazol-3-yl)isoindoline-1,3-dione	O=S(N(C(C)C)CC(C=C1)=CC=C1N(C)C)(C2=CC=C(F)C=C2)=O	227.22
HD40017	D04	GK01274	GK01274SC	C11 H11 N O2 S	221.279	methyl 4-methyl-3-(1H-pyrrol-1-yl)thiophene-2-carboxylate	O=S(C1=CC=CC=C1[N+]([O-])=O)(N(C(C)C)CC2=CC=C(N(C)C)C=C2)=O	221.27
HD40017	D05	GK01306	GK01306SC	C5 H3 Cl O2 S	162.596	3-chlorothiophene-2-carboxylic acid	FC1=CC2=C(C=C1)N=C(C)C=C2OC(C3=C(C)ON=C3C4=CC=CC=C4)=O	162.6		59337-89-2
HD40017	D06	GK01335	GK01335SC	C14 H20 N2 O3 S	296.389	methyl 4-methyl-3-[(2-piperidinoacetyl)amino]thiophene-2-carboxylate	FC1=CC=C2C(C(OC(C3=C(Cl)C(C=CC=C4)=C4S3)=O)=CC(C)=N2)=C1	296.38
HD40017	D07	GK01366	GK01366SC	C16 H15 Cl N4 O4 S2	426.904	4-{[(4-chlorophenyl)sulfonyl]amino}-N-(1-methyl-1H-pyrazol-3-yl)benzenesulfonamide	OC(C(Cl)=C1)=C(C=C1Cl)/C=N/C2=CC=C(CC3=CC=NC=C3)C=C2	426.89
HD40017	D08	GK01387	GK01387SC	C12 H8 Cl2 N2 O2 S	315.179	O1-[(3-chloro-2-thienyl)carbonyl]-4-chlorobenzene-1-carbohydroximamide	ClC(C1=CC=CC=C1S2)=C2C(NC3=CC=C4C(N=NN4)=C3)=O	315.17
HD40017	D09	GK01413	GK01413SC	C14 H9 N O3 S	271.295	2-(2-acetyl-3-thienyl)isoindoline-1,3-dione	COC(C(OC)=C1)=C(OC)C=C1C(NC2=CC=C3C(N=NN3)=C2)=O	271.29
HD40017	D10	GK01459	GK01459SC	C18 H8 F3 N O4	359.258	2-[2-oxo-4-(trifluoromethyl)-2H-chromen-7-yl]isoindoline-1,3-dione	O=C(NC1=CC=C2C(N=NN2)=C1)C(C(C3=CC=CC=C3)=NO4)=C4C	359.26
HD40017	D11	GK01509	GK01509SC	C19 H12 F6 N4 O2	442.318	O1-{[1-phenyl-5-(trifluoromethyl)-1H-pyrazol-4-yl]carbonyl}-4-(trifluoromethyl)benzene-1-carbohydroximamide	ClC(C(C=CC=C1)=C1S2)=C2C(NC(C=C3)=CC4=C3OCOC4)=O	442.32
HD40017	E02	GK01220	GK01220SC	C13 H7 F9 N2 O3 S	442.257	1-methyl-3-(trifluoromethyl)-1H-pyrazol-5-yl 3,5-di(trifluoromethyl)benzene-1-sulfonate	O=C(N(C(C)C)CC1=CC=C(N(C)C)C=C1)C(C(C2=CC=CC=C2)=NO3)=C3C	442.26
HD40017	E03	GK01237	GK01237SC	C10 H9 Cl N4	220.662	6-(4-chlorophenyl)pyrimidine-2,4-diamine	O=C(N(C(C)C)CC1=CC=C(N(C)C)C=C1)C(C(C2=C(Cl)C=CC=C2Cl)=NO3)=C3C	220.66		175137-09-4
HD40017	E04	GK01278	GK01278SC	C13 H15 N O2 S	249.333	methyl 3-(2,5-dimethyl-1H-pyrrol-1-yl)-4-methylthiophene-2-carboxylate	ClC1=C(C(N(C(C)C)CC2=CC=C(N(C)C)C=C2)=O)SC3=CC=CC=C13	249.33
HD40017	E05	GK01308	GK01308SC	C11 H7 Cl2 N O S	272.154	N2-(4-chlorophenyl)-3-chlorothiophene-2-carboxamide	O=C(N(C(C)C)CC1=CC=C(N(C)C)C=C1)C(C(C2=CC=CC=C2Cl)=NO3)=C3C	272.15
HD40017	E06	GK01339	GK01339SC	C18 H13 N3 O3 S	351.385	methyl 3-{[2-cyano-3-(4-cyanophenyl)acryloyl]amino}-4-methylthiophene-2-carboxylate	O=C(OC(C=C1)=C([N+]([O-])=O)C=C1CCC(OCC)=O)C(C(C2=C(Cl)C=CC=C2Cl)=NO3)=C3C	351.38
HD40017	E07	GK01368	GK01368SC	C13 H10 Cl2 N2 O2 S	329.206	O1-[(3-chloro-4-methyl-2-thienyl)carbonyl]-4-chlorobenzene-1-carbohydroximamide	ClC1=CC(C(C=C1)=NC(C)=C2)=C2OCC3=CC(C(C)=O)=CC=C3OC	329.2
HD40017	E08	GK01388	GK01388SC	C13 H8 Cl F3 N2 O2 S	348.731	O1-[(3-chloro-2-thienyl)carbonyl]-4-(trifluoromethyl)benzene-1-carbohydroximamide	ClC1=CC=C2C(C(OCC(C(C)=C3C)=C(C)C(C)=C3C)=CC(C)=N2)=C1	348.73
HD40017	E09	GK01414	GK01414SC	C10 H9 N O3 S	223.251	1-(2-acetyl-3-thienyl)pyrrolidine-2,5-dione	ClC1=CC2=C(C=C1)N=C(C)C=C2OCC3=C(Cl)C=CC=C3Cl	223.25
HD40017	E10	GK01462	GK01462SC	C13 H13 Cl N2 O3 S2	344.842	N'1-[(3-chloro-4-methyl-2-thienyl)carbonyl]-4-methylbenzene-1-sulfonohydrazide	O=C(C1=CC=CC=C1)C(C=C2Cl)=C(C=C2)NC(NC3=CC=CC(Cl)=C3)=S	344.83
HD40017	E11	GK01511	GK01511SC	C18 H12 F6 N4 O2	430.307	N-[1-phenyl-5-(trifluoromethyl)-1H-pyrazol-4-yl]-N'-[4-(trifluoromethoxy)phenyl]urea	O=C1N(C(C)=NC2=C1C=CC(Cl)=C2)C3=CC=NC=C3	430.31
HD40017	F02	GK01222	GK01222SC	C18 H16 N2 O5	340.333	2-[2-(3,4-dimethoxyphenyl)acetyl]-1,2,3,4-tetrahydrophthalazine-1,4-dione	O=C1N(C(C)=NC2=C1C=CC(Cl)=C2)C3=CN=CC=C3	340.33
HD40017	F03	GK01239	GK01239SC	C21 H16 Cl2 F N O2 S2	468.398	N1-[2-acetyl-5-(4-chlorophenyl)-3-thienyl]-2-[(2-chloro-6-fluorobenzyl)thio]acetamide	O=C(N1CC2=CC=NC=C2)C(C=CC(Cl)=C3)=C3N=C1C	468.39
HD40017	F04	GK01281	GK01281SC	C15 H19 N O6 S	341.382	diethyl 2-({[2-(methoxycarbonyl)-4-methyl-3-thienyl]amino}methylidene)malonate	O=C(N1CC2CCCO2)C(C=C3)=C(C=C3Cl)N=C1C	341.38
HD40017	F05	GK01317	GK01317SC	C9 H5 N5 O S	231.238	8-methyl-5-oxo-4,5-dihydrothieno[2,3-e][1,2,3]triazolo[1,5-a]pyrimidine-3-carbonitrile	COC1=C(OC)C=C(/C=N/N=C/C2=CC(Cl)=CC(Cl)=C2O)C=C1OC	231.23
HD40017	F06	GK01344	GK01344SC	C17 H12 N2 O2 S	308.36	2-(1,3-dioxo-2,3-dihydro-1H-isoindol-2-yl)-4,5,6,7-tetrahydrobenzo[b]thiophene-3-carbonitrile	COC1=C(OC)C(OC)=CC(/C=N/N=C/C2=CC(Br)=CC=C2O)=C1	308.35
HD40017	F07	GK01371	GK01371SC	C18 H14 F6 N4 O4 S2	528.453	N-(4-{[(1-methyl-1H-pyrazol-3-yl)amino]sulfonyl}phenyl)-3,5-bis(trifluoromethyl)benzenesulfonamide	OC1=CC=C(Br)C=C1/C=N/C2=CC=C3C(N=NN3)=C2	528.44
HD40017	F08	GK01389	GK01389SC	C14 H7 Cl F6 N2 O2 S	416.728	O1-[(3-chloro-2-thienyl)carbonyl]-3,5-di(trifluoromethyl)benzene-1-carbohydroximamide	O=C(C1=CC=CC=C1)C(C=C2Cl)=C(C=C2)NC(NC3=CC=C(CC)C=C3)=S	416.72
HD40017	F09	GK01445	GK01445SC	C14 H15 N O4 S2	325.408	methyl 4-methyl-3-(4-toluidinosulfonyl)thiophene-2-carboxylate	OC1=C(Cl)C=C(Cl)C=C1/C=N/C(C=C2)=CC=C2C(OCC)=O	325.4
HD40017	F10	GK01493	GK01493SC	C11 H7 F3 N2 O2	256.182	1-phenyl-5-(trifluoromethyl)-1H-pyrazole-4-carboxylic acid	ClC1=CC=C(C=C1)C(N2C3CCCC2)N(C3)C(C=C4)=CC=C4C(OCC)=O	256.18		98534-81-7
HD40017	F11	GK01513	GK01513SC	C21 H13 Cl F6 N2 O2 S2	538.919	5-(4-chlorophenyl)-3-[(2-{[3,5-di(trifluoromethyl)phenyl]thio}acetyl)amino]thiophene-2-carboxamide	O=C1OC(C2=CC=CC=C2)=N/C1=C\C(C=C3)=C(Cl)C=C3N(C)C	538.91
HD40017	G02	GK01226	GK01226SC	C15 H16 N2 O5	304.3	1-[2-(3,4-dimethoxyphenyl)acetyl]-5-methyl-1,2,3,6-tetrahydropyridazine-3,6-dione	ClC1=C(C=CC=C1)C2=NN=C(SCC(C(C)=C3C)=C(C)C(C)=C3C)N2C4=C(OC)C=CC=C4	304.3
HD40017	G03	GK01243	GK01243SC	C8 H8 F3 N3 O2	235.164	ethyl 2-amino-4-(trifluoromethyl)pyrimidine-5-carboxylate	OC1=C(OC)C=CC=C1C(N2C3CCCC2)N(C3)C4=CC=C(C(OCC)=O)C=C4	235.17		149771-09-5
HD40017	G04	GK01282	GK01282SC	C10 H11 N3 O S	221.283	4-methyl-3-(1H-pyrrol-1-yl)thiophene-2-carbohydrazide	O=C(OCC)C1=CC=C(C=C1)N(C2)C(C3=CC=CC=C3)N4C2CCCC4	221.28
HD40017	G05	GK01319	GK01319SC	C21 H15 F6 N O4 S2	523.472	methyl 5-[3,5-di(trifluoromethyl)phenyl]-3-{[(4-methylphenyl)sulfonyl]amino}thiophene-2-carboxylate	O=C(OC)C1=C(NS(C(C=C2)=CC=C2C)(=O)=O)C=C(S1)C3=CC(C(F)(F)F)=CC(C(F)(F)F)=C3	523.46
HD40017	G06	GK01346	GK01346SC	C13 H12 N2 O2 S	260.316	2-(2,5-dioxotetrahydro-1H-pyrrol-1-yl)-4,5,6,7-tetrahydrobenzo[b]thiophene-3-carbonitrile	OC1=C(Cl)C=C(Cl)C=C1/C=N/C2=CC=C(C=C2)N3CCOCC3	260.31
HD40017	G07	GK01380	GK01380SC	C17 H19 Cl N2 O2 S	350.868	O1-[(3-chloro-4-methyl-2-thienyl)carbonyl]-4-(tert-butyl)benzene-1-carbohydroximamide	O=S(NC1=CC(N)=CC=C1C)(C)=O	350.86
HD40017	G08	GK01394	GK01394SC	C17 H11 F3 N2 O4 S	396.344	N1-[4-(trifluoromethyl)phenyl]-4-(2,5-dioxo-2,5-dihydro-1H-pyrrol-1-yl)benzene-1-sulfonamide	ClC1=CC([N+]([O-])=O)=CC=C1NS(C(C=C2)=CC=C2Cl)(=O)=O	396.34
HD40017	G09	GK01450	GK01450SC	C19 H11 Cl F6 N2 O3 S2	528.88	5-(4-chlorophenyl)-3-({[3,5-di(trifluoromethyl)phenyl]sulfonyl}amino)thiophene-2-carboxamide	ClC(C(C=CC=C1)=C1S2)=C2C(NC(C=C3)=CC=C3N4CCOCC4)=O	528.87
HD40017	G10	GK01495	GK01495SC	C17 H11 Cl F3 N3 O	365.741	N4-(4-chlorophenyl)-1-phenyl-5-(trifluoromethyl)-1H-pyrazole-4-carboxamide	O=C(NC(C=C1)=CC=C1N2CCOCC2)C(C(C3=CC=CC=C3)=NO4)=C4C	365.74
HD40017	G11	GK01514	GK01514SC	C22 H21 F3 N4 O2	430.428	O1-{[1-phenyl-5-(trifluoromethyl)-1H-pyrazol-4-yl]carbonyl}-4-(tert-butyl)benzene-1-carbohydroximamide	O=C(NC(C=C1)=CC=C1N2CCOCC2)C(C(C3=C(Cl)C=CC=C3Cl)=NO4)=C4C	430.43
HD40017	H02	GK01228	GK01228SC	C14 H14 N2 O5	290.274	1-[2-(3,4-dimethoxyphenyl)acetyl]-1,2,3,6-tetrahydropyridazine-3,6-dione	CC1=CC=C(NC(NC2=CC(Cl)=CC=C2)=S)C=C1NS(C)(=O)=O	290.28
HD40017	H03	GK01249	GK01249SC	C8 H6 Br N3 O2	256.058	1-(4-bromo-1-methyl-1H-pyrazol-3-yl)-2,5-dihydro-1H-pyrrole-2,5-dione	S=C(NC1=CC=CC=C1Cl)NC2=CC=C(C)C(NS(C)(=O)=O)=C2	256.06
HD40017	H04	GK01285	GK01285SC	C12 H15 N O5 S	285.319	methyl 3-[(3-ethoxy-3-oxopropanoyl)amino]-4-methylthiophene-2-carboxylate	CC1=CC=C(NC(NC(C=C2)=CC=C2OC)=S)C=C1NS(C)(=O)=O	285.31
HD40017	H05	GK01324	GK01324SC	C13 H6 Cl F6 N O S	373.703	N2-[3,5-di(trifluoromethyl)phenyl]-3-chlorothiophene-2-carboxamide	CC(C=C1)=C(NS(C)(=O)=O)C=C1NC(NC2=CC(C(F)(F)F)=CC=C2)=S	373.7
HD40017	H06	GK01356	GK01356SC	C14 H9 Cl F6 N2 O S	402.745	N-(3-chloro-4-methyl-2-thienyl)-N'-[3,5-di(trifluoromethyl)phenyl]urea	COC1=CC=CC=C1NC(NC2=CC=C(C)C(NS(C)(=O)=O)=C2)=S	402.74
HD40017	H07	GK01381	GK01381SC	C13 H8 Cl2 N2 O S	311.191	5-(3-chloro-4-methyl-2-thienyl)-3-(4-chlorophenyl)-1,2,4-oxadiazole	CC1=CC=C(NC(NCC2=CC=CC=C2)=S)C=C1NS(C)(=O)=O	311.18
HD40017	H08	GK01395	GK01395SC	C14 H12 Cl N O3 S	309.772	methyl 3-[(4-chlorobenzoyl)amino]-4-methylthiophene-2-carboxylate	O=C(C1=CC=CC=C1)C2=CC(Cl)=CC=C2NC(NC3=CC=C(F)C=C3)=S	309.77
HD40017	H09	GK01453	GK01453SC	C17 H10 F6 N2 O S	404.333	3-[3,5-di(trifluoromethyl)phenyl]-5-[2-(3-methyl-2-thienyl)vinyl]-1,2,4-oxadiazole	CC(C=C1)=C(NS(C)(=O)=O)C=C1NC(NC(C2=CC=CC=C2)=O)=S	404.33
HD40017	H10	GK01501	GK01501SC	C13 H14 N2 O2	230.266	1-phenyl-5-propyl-1H-pyrazole-4-carboxylic acid	O=C1OC(C(C=C2)=CC([N+]([O-])=O)=C2C)=N/C1=C\C3=CC=CS3	230.27		116344-17-3
HD40017	H11	GK01516	GK01516SC	C19 H10 F6 N4 O	424.303	5-[1-phenyl-5-(trifluoromethyl)-1H-pyrazol-4-yl]-3-[4-(trifluoromethyl)phenyl]-1,2,4-oxadiazole	O=C1OC(C(C=C2)=CC([N+]([O-])=O)=C2C)=N/C1=C\C(C=C3)=CC=C3N(C)C	424.3
HD40018	A02	CC18301	CC18301SC	C10 H7 N O2 S	205.236	2-phenyl-1,3-thiazole-4-carboxylic acid	CC1(C)N/C(SC1=C)=N/C2=C(Cl)C=CC=C2	205.2		7113-10-2
HD40018	A03	CC18601	CC18601SC	C9 H7 N3 O2	189.173	4-(1H-1,2,4-triazol-1-yl)benzoic acid	CC(N/C1=N/C(C=C2C)=C(C)C=C2C)(C)C(S1)=C	189.17		162848-16-0
HD40018	A04	CC19801	CC19801SC	C9 H7 N3 O2 S	221.239	4-methyl-2-(2-pyrazinyl)-1,3-thiazole-5-carboxylic acid	CC1=C(C)C=C(CS2)C(CSC2C3=CC=CC=C3Cl)=C1	221.23		216959-92-1
HD40018	A05	CC21501	CC21501SC	C9 H6 N2 O2 S	206.224	4-phenyl-1,2,3-thiadiazole-5-carboxylic acid	CC1=CC2=C(C=C1C)CSC(C3=CC=C(C)C=C3)SC2	206.22		78875-63-5
HD40018	A06	CC23501	CC23501SC	C8 H7 N3 O2	177.162	1-methyl-1H-1,2,3-benzotriazole-5-carboxylic acid	CC1=C(C)C=C(CS2)C(CSC2C(C=C3)=CC(Cl)=C3Cl)=C1	177.16		305381-67-3
HD40018	A07	CC24601	CC24601SC	C10 H12 N2 O3	208.216	2-morpholinonicotinic acid	CC1=CC2=C(C=C1C)CSC(C(C=C3)=CC=C3N(C)C)SC2	208.22		423768-54-1
HD40018	A08	CC31614	CC31614SC	C11 H11 N3	185.229	3-(2-methylpyrimidin-4-yl)aniline	OC1=C(C=CC=C1OC)C2SCC3=CC(C)=C(C)C=C3CS2	185.2		175201-90-8
HD40018	A09	CD00074	CD00074SC	C18 H29 N	259.434	3-methyl-1-(2,3,4,5,6-pentamethylbenzyl)piperidine	O=C(NC(C=C1)=C(C)C=C1NC(C)=O)C(C(C2=CC=CC=C2Cl)=NO3)=C3C	259.43
HD40018	A10	CD00169	CD00169SC	C13 H12 N2 O5	276.247	5-(2,3-dimethoxybenzylidene)hexahydropyrimidine-2,4,6-trione	O=C(NC(C=C1)=C(C)C=C1NC(C)=O)C(C(C2=C(Cl)C=CC=C2Cl)=NO3)=C3C	276.25
HD40018	A11	CD00209	CD00209SC	C12 H8 N2 O5	260.204	5-(1,3-benzodioxol-5-ylmethylidene)hexahydropyrimidine-2,4,6-trione	CC1=C(C=CC(NC(C)=O)=C1)NC(C(C=C2)=CC=C2[N+]([O-])=O)=O	260.21
HD40018	B02	CC18309	CC18309SC	C10 H9 N O S	191.253	(2-phenyl-1,3-thiazol-4-yl)methanol	O=C(NC(C=C1)=C(C)C=C1NC(C)=O)C2=CC(C)=CC=C2[N+]([O-])=O	191.3		23780-13-4
HD40018	B03	CC18609	CC18609SC	C9 H9 N3 O	175.19	[4-(1H-1,2,4-triazol-1-yl)phenyl]methanol	O=C(NC(C=C1)=C(C)C=C1NC(C)=O)C2=C(Cl)C=CC=C2Cl	175.19		143426-50-0
HD40018	B04	CC20101	CC20101SC	C12 H10 N2 O2	214.223	2-methyl-4-phenyl-5-pyrimidinecarboxylic acid	O=C(NC1=CC=C(C)C([N+]([O-])=O)=C1)C(C(C2=C(Cl)C=CC=C2Cl)=NO3)=C3C	214.22		127958-10-5
HD40018	B05	CC21509	CC21509SC	C9 H8 N2 O S	192.241	(4-phenyl-1,2,3-thiadiazol-5-yl)methanol	CC1=C(C=CC(NC(C)=O)=C1)NS(C(C=C2)=CC=C2C)(=O)=O	192.24		423768-62-1
HD40018	B06	CC23509	CC23509SC	C8 H9 N3 O	163.179	(1-methyl-1H-1,2,3-benzotriazol-5-yl)methanol	CC1=C(C=CC(NC(C)=O)=C1)NS(C2=CC=C(Cl)C=C2)(=O)=O	163.18		120321-72-4
HD40018	B07	CC24609	CC24609SC	C10 H14 N2 O2	194.233	(2-morpholino-3-pyridinyl)methanol	O=[N+]([O-])C1=C(NC(NC(C2=CC=CC=C2)=O)=S)C=CC(OC)=C1	194.23		423768-55-2
HD40018	B08	CC34301	CC34301SC	C11 H9 N O2	187.197	2-(1H-pyrrol-1-yl)benzoic acid	S=C(NC1=CC=C(F)C=C1)N(C2=CC=CC(Cl)=C2)C3=NC(C=CC=C4)=C4S3	187.2		10333-68-3
HD40018	B09	CD00075	CD00075SC	C18 H29 N	259.434	2-methyl-1-(2,3,4,5,6-pentamethylbenzyl)piperidine	S=C(NC1=CC=C(Cl)C=C1Cl)N(C2=CC=CC(Cl)=C2)C3=NC(C=CC=C4)=C4S3	259.43
HD40018	B10	CD00170	CD00170SC	C11 H7 Cl N2 O3	250.64	5-(2-chlorobenzylidene)hexahydropyrimidine-2,4,6-trione	S=C(NC1=CC=C(Cl)C=C1C)N(C2=CC=CC(Cl)=C2)C3=NC(C=CC=C4)=C4S3	250.64
HD40018	B11	CD00211	CD00211SC	C14 H14 N2 O6	306.273	5-(3,4,5-trimethoxybenzylidene)hexahydropyrimidine-2,4,6-trione	ClC1=CC=CC(NC2=NC3=CC=CC=C3S2)=C1	306.27
HD40018	C02	CC18401	CC18401SC	C10 H8 N2 O2	188.185	4-(1H-pyrazol-1-yl)benzoic acid	O=[N+]([O-])C1=CC(C)=CC=C1NS(C(C=C2)=CC=C2C)(=O)=O	188.19		16209-00-0
HD40018	C03	CC18614	CC18614SC	C8 H8 N4	160.179	4-(1H-1,2,4-triazol-1-yl)aniline	CC1(C)N/C(SC1=C)=N\C2=CC(C(F)(F)F)=CC=C2	160.18		6523-49-5
HD40018	C04	CC20201	CC20201SC	C12 H10 N2 O2	214.223	4-methyl-2-phenyl-5-pyrimidinecarboxylic acid	O=C(O)C1=CN=C(N=C1C)C2=CC=CC=C2	214.22		103249-79-2
HD40018	C05	CC21901	CC21901SC	C11 H9 N O2	187.197	3-(1H-pyrrol-1-yl)benzoic acid	CC1(C2=CC=CC([N+]([O-])=O)=C2)SCC3=CC(C)=C(C)C=C3CS1	187.2		61471-45-2
HD40018	C06	CC23901	CC23901SC	C9 H8 O3	164.159	2,3-dihydro-1-benzofuran-2-carboxylic acid	CC1(SCC2=CC(C)=C(C)C=C2CS1)C3=CC=CC=C3	164.2		1914-60-9
HD40018	C07	CC24614	CC24614SC	C9 H13 N3 O	179.222	2-morpholino-3-pyridinamine	CC1(SCC(C=C2C)=C(C=C2C)CS1)C3=CC=C(C)C=C3	179.22		51627-47-5
HD40018	C08	CC63701	CC63701SC	C14 H12 O3	228.246	4-(phenoxymethyl)benzoic acid	C=C1S/C(NC(C)1C)=N\C2=C(OC)C=CC=C2	228.2		31719-76-3
HD40018	C09	CD00077	CD00077SC	C17 H27 N	245.407	1-(2,3,4,5,6-pentamethylbenzyl)piperidine	O=[N+]([O-])C1=CC(OC)=CC=C1NS(C(C=C2)=CC=C2C)(=O)=O	245.41
HD40018	C10	CD00171	CD00171SC	C15 H10 N2 O3	266.255	5-(1-naphthylmethylidene)hexahydropyrimidine-2,4,6-trione	CC1=C(C=C([N+]([O-])=O)C=C1)NS(C(C=C2)=CC=C2C)(=O)=O	266.26
HD40018	C11	CD00213	CD00213SC	C15 H24 N2 S . Cl H	300.896	2,3,4,5,6-pentamethylbenzyl (ethylamino)methanimidothioate hydrochloride	O=S(NC(C=C1)=CC([N+]([O-])=O)=C1C)(C(C=C2)=CC=C2C)=O	264.43	HCl
HD40018	D02	CC18409	CC18409SC	C10 H10 N2 O	174.202	[4-(1H-pyrazol-1-yl)phenyl]methanol	O=S(N(C1=CC=CC(Cl)=C1)C2=NC(C=CC=C3)=C3S2)(C4=CC=C(C)C=C4)=O	174.2		143426-49-7
HD40018	D03	CC18701	CC18701SC	C12 H16 N2 O2	220.27	4-(4-methylpiperazino)benzoic acid	O=C(N(C1=CC=CC(Cl)=C1)C2=NC(C=CC=C3)=C3S2)C(C(C4=C(Cl)C=CC=C4Cl)=NO5)=C5C	220.27		86620-62-4
HD40018	D04	CC20209	CC20209SC	C12 H12 N2 O	200.24	(4-methyl-2-phenyl-5-pyrimidinyl)methanol	O=C(C1=C(Cl)C2=C(C=CC=C2)S1)N(C3=CC=CC(Cl)=C3)C4=NC(C=CC=C5)=C5S4	200.2		342405-27-0
HD40018	D05	CC21909	CC21909SC	C11 H11 N O	173.214	[3-(1H-pyrrol-1-yl)phenyl]methanol	O=C(C1=CC=C(C)C=C1[N+]([O-])=O)N(C2=CC=CC(Cl)=C2)C3=NC(C=CC=C4)=C4S3	173.2		83140-94-7
HD40018	D06	CC24101	CC24101SC	C10 H8 O3	176.17	2H-chromene-3-carboxylic acid	O=[N+]([O-])C1=CC(C)=CC=C1NS(C(C=C2)=CC=C2Cl)(=O)=O	176.17		22649-28-1
HD40018	D07	CC24701	CC24701SC	C14 H17 N O4	263.291	1-[(benzyloxy)carbonyl]-3-piperidinecarboxylic acid	O=C(C1=CC=C([N+]([O-])=O)C=C1)N(C2=CC=CC(Cl)=C2)C3=NC(C=CC=C4)=C4S3	263.29		78190-11-1
HD40018	D08	CD00008	CD00008SC	C13 H14 Cl N3 O4 S	343.79	N1-(5-chloro-2,4-dimethoxyphenyl)-2-(2-imino-4-oxo-1,3-thiazolan-5-yl)acetamide	O=[N+]([O-])C1=CC(OC)=CC=C1NS(C(C=C2)=CC=C2Cl)(=O)=O	343.78
HD40018	D09	CD00164	CD00164SC	C11 H6 Cl2 N2 O3	285.085	5-(2,4-dichlorobenzylidene)hexahydropyrimidine-2,4,6-trione	O=S(C1=CC=C(Cl)C=C1)(NC(C=C2)=C(N)C=C2C)=O	285.09
HD40018	D10	CD00202	CD00202SC	C17 H14 Cl N3 O2 S	359.836	N1-(2-chlorophenyl)-2-[4-oxo-2-(phenylimino)-1,3-thiazolan-5-yl]acetamide	O=[N+]([O-])C1=C(SCC(NC(C=C2)=CC=C2C(OCC)=O)=O)C=CC(C(F)(F)F)=C1	359.83
HD40018	D11	CD00214	CD00214SC	C19 H24 N2 S . Cl H	348.94	2,3,4,5,6-pentamethylbenzyl anilinomethanimidothioate hydrochloride	O=S(NC(C=C1C)=C(C=C1)NS(C2=CC=C(C)C=C2)(=O)=O)(C3=CC=C(F)C=C3)=O	312.47	HCl
HD40018	E02	CC18413	CC18413SC	C10 H11 N3	173.218	4-(1H-pyrazol-1-yl)benzylamine	O=S(NC1=CC=C(C)C=C1NS(C2=CC=CC(C(F)(F)F)=C2)(=O)=O)(C3=CC=C(C)C=C3)=O	173.2		368870-03-5
HD40018	E03	CC19401	CC19401SC	C11 H9 N O2 S	219.263	3-(2-methyl-1,3-thiazol-4-yl)benzoic acid	OC(C1=CC(C2=CSC(C)=N2)=CC=C1)=O	219.3		28077-41-0
HD40018	E04	CC20301	CC20301SC	C11 H9 N O3	203.196	3-methyl-5-phenyl-4-isoxazolecarboxylic acid	O=S(NC(C=C1C)=C(C=C1)NS(C2=CC=C(C)C=C2)(=O)=O)(C3=CC=C(Cl)C=C3)=O	203.2		17153-21-8
HD40018	E05	CC22101	CC22101SC	C9 H7 N O2 S	193.225	3-(1H-pyrrol-1-yl)thiophene-2-carboxylic acid	O=S(N(C(SC1=CC=C([N+]([O-])=O)C=C1[N+]([O-])=O)=N2)C(C=C3)=C2C=C3C)(C(C=C4)=CC=C4C)=O	193.2		74772-17-1
HD40018	E06	CC24201	CC24201SC	C12 H9 N O2	199.208	5-phenylnicotinic acid	O=C1OC2=C(C=CC=C2)C=C1C(NC3=CC=CC=C3C(F)(F)F)=O	199.2		10177-12-5
HD40018	E07	CC25301	CC25301SC	C10 H13 N O2	179.218	1-cyclopropyl-2,5-dimethyl-1H-pyrrole-3-carboxylic acid	O=C1OC2=C(C=CC=C2)C=C1C(NC3=CC(C(F)(F)F)=CC(C(F)(F)F)=C3)=O	179.22		423768-58-5
HD40018	E08	CD00055	CD00055SC	C11 H15 Br	227.143	1-bromo-2,3,4,5,6-pentamethylbenzene	CC1=C(C(OCC)=O)C(C=C2O)=C(C=C2)N1	227.14		5153-40-2
HD40018	E09	CD00165	CD00165SC	C11 H8 N2 O3	216.195	5-benzylidenehexahydropyrimidine-2,4,6-trione	S=C(NCCC1=NC=CC=C1)NC(C=C2)=CC=C2Cl	216.2		27402-47-7
HD40018	E10	CD00203	CD00203SC	C17 H13 Cl2 N3 O2 S	394.281	N1-(2,5-dichlorophenyl)-2-[4-oxo-2-(phenylimino)-1,3-thiazolan-5-yl]acetamide	O=S(C1=CC(Cl)=C(Cl)C=C1Cl)(NC2=C([N+]([O-])=O)C=CC(C)=C2)=O	394.27
HD40018	E11	CD00220	CD00220SC	C16 H25 N	231.38	1-(2,3,4,5,6-pentamethylbenzyl)pyrrolidine	O=S(C(C=C1Cl)=C(Cl)C=C1Cl)(NC2=CC=C(C)C=C2N)=O	231.38
HD40018	F02	CC18414	CC18414SC	C9 H9 N3	159.191	4-(1H-pyrazol-1-yl)aniline	O=C(OCC)C1CCN(CC1)C2=CC=C([N+]([O-])=O)C=C2	159.2		17635-45-9
HD40018	F03	CC19414	CC19414SC	C10 H10 N2 S	190.269	3-(2-methyl-1,3-thiazol-4-yl)aniline	O=C(C1=CC(Cl)=CC=C1)NC2=CC3=C(NN=N3)C=C2	190.3		89250-34-0
HD40018	F04	CC20309	CC20309SC	C11 H11 N O2	189.213	(3-methyl-5-phenyl-4-isoxazolyl)methanol	O=C(C(C=C1)=CC(Cl)=C1Cl)NC2=CC=C(N=NN3)C3=C2	189.2		113826-87-2
HD40018	F05	CC22901	CC22901SC	C8 H8 N2 O2 S	196.229	1,3-dimethyl-1H-thieno[2,3-c]pyrazole-5-carboxylic acid	COC1=CC(COC2=CC=C([N+]([O-])=O)C=C2)=CC(OC)=C1OC	196.22		25252-46-4
HD40018	F06	CC24301	CC24301SC	C11 H13 N O3	207.228	2-morpholinobenzoic acid	COC(C=C(/C=C(SC1=S)\C(N1)=O)C=C2OC)=C2OC	207.23		42106-48-9
HD40018	F07	CC25509	CC25509SC	C11 H11 N O	173.214	[4-(1H-pyrrol-1-yl)phenyl]methanol	O=C(N1)/C(SC1=S)=C/C2=C(Cl)C=CC=C2	173.21		143426-51-1
HD40018	F08	CD00059	CD00059SC	C13 H17 N	187.284	2-(2,3,4,5,6-pentamethylphenyl)acetonitrile	NC1=NC(C=C2)=C(C=C2Cl)C(C3=CC=CC=C3)=C1C#N	187.28		34688-70-5
HD40018	F09	CD00166	CD00166SC	C11 H6 Cl2 N2 O3	285.085	5-(3,4-dichlorobenzylidene)hexahydropyrimidine-2,4,6-trione	O=C(NC1=CC(C(F)(F)F)=CC(C(F)(F)F)=C1)C2=C(F)C=CC=C2F	285.09
HD40018	F10	CD00205	CD00205SC	C18 H17 N3 O2 S	339.417	N1-benzyl-2-[4-oxo-2-(phenylimino)-1,3-thiazolan-5-yl]acetamide	O=C(C1=C(F)C=CC=C1F)NC2=CC=CC(C(F)(F)F)=C2	339.41
HD40018	F11	CD00226	CD00226SC	C8 H9 F N2 S . Cl H	220.698	4-fluorobenzyl aminomethanimidothioate hydrochloride	O=C(NC(C=C1)=CC=C1F)C2=C(F)C=CC=C2F	184.23	HCl
HD40018	G02	CC18501	CC18501SC	C10 H8 N2 O2	188.185	4-(1H-imidazol-1-yl)benzoic acid	O=C(NC1=CC=C(F)C=C1F)C2=C(F)C=CC=C2F	188.19		17616-04-5
HD40018	G03	CC19601	CC19601SC	C12 H9 N O3	215.207	6-phenoxynicotinic acid	O=C1N(C2=CC(C(F)(F)F)=CC(C(F)(F)F)=C2)C(C3=C(Cl)C(C=CC=C4)=C4S3)=NC(C=C5)=C1C=C5C	215.21		51362-38-0
HD40018	G04	CC20709	CC20709SC	C10 H15 N3 O	193.249	[1-(2-pyrimidinyl)-4-piperidinyl]methanol	O=C(C1=C(F)C=CC=C1F)N(/C(S2)=N/C3=CC=CC(Cl)=C3C)C4(CCCCC4)C2=C	193.25		111247-61-1
HD40018	G05	CC22909	CC22909SC	C8 H10 N2 O S	182.246	(1,3-dimethyl-1H-thieno[2,3-c]pyrazol-5-yl)methanol	C=C(S/1)C2(CCCCC2)N(C(C3=C(F)C=CC=C3F)=O)C1=N\C4=CC=CC=C4Cl	182.2		423769-75-9
HD40018	G06	CC24309	CC24309SC	C11 H15 N O2	193.244	(2-morpholinophenyl)methanol	O=C(C1=C(F)C=CC=C1F)N(C(C)(C)C2=C)/C(S2)=N/C(C=C3C)=CC(C)=C3C	193.2		465514-33-4
HD40018	G07	CC25513	CC25513SC	C11 H12 N2	172.23	4-(1H-pyrrol-1-yl)benzylamine	O=C(C1=C(F)C=CC=C1F)N(/C(S2)=N/C3=CC=CC(OC)=C3)C4(CCCCC4)C2=C	172.2		465514-27-6
HD40018	G08	CD00066	CD00066SC	C20 H21 N O2	307.391	2-(2,3,4,5,6-pentamethylbenzyl)isoindoline-1,3-dione	O=C(C1=C(F)C=CC=C1F)N(/C(S2)=N/C3=C(C)C=C(C)C=C3C)C4(CCCCC4)C2=C	307.39
HD40018	G09	CD00167	CD00167SC	C11 H12 N2 O3	220.227	5-(cyclohex-3-enylmethylidene)hexahydropyrimidine-2,4,6-trione	S=C(NC1=CC=CC=C1)NC2=CC=C(F)C=C2	220.23
HD40018	G10	CD00206	CD00206SC	C17 H14 Cl N3 O2 S	359.836	N1-(3-chlorophenyl)-2-[4-oxo-2-(phenylimino)-1,3-thiazolan-5-yl]acetamide	OC(C(C1CCCC1)C2=CC=CC=C2)=O	359.83
HD40018	G11	CD00229	CD00229SC	C14 H13 N3 O2 S . Br H	368.254	4-nitrobenzyl anilinomethanimidothioate hydrobromide	O=C(O)/C=C/C1=CC(OC)=C(OC)C(OC)=C1	288.35	HBr
HD40018	H02	CC18509	CC18509SC	C10 H10 N2 O	174.202	[4-(1H-imidazol-1-yl)phenyl]methanol	CC1=C(NC(NC(C=C2)=CC(Cl)=C2Cl)=S)C=C(NC(C)=O)C=C1	174.2		86718-08-3
HD40018	H03	CC19614	CC19614SC	C11 H10 N2 O	186.213	6-phenoxy-3-pyridinamine	CC1=C(NC(NC2=CC=C(F)C=C2)=S)C=C(NC(C)=O)C=C1	186.2		25194-67-6
HD40018	H04	CC21323	CC21323SC	C14 H14 N2 O3	258.276	ethyl 4-[(6-methyl-3-pyridazinyl)oxy]benzoate	CC1=C(C=CC(Cl)=C1)NC(NC2=C(C)C=CC(NC(C)=O)=C2)=S	258.28		423768-61-0
HD40018	H05	CC23109	CC23109SC	C8 H7 N O2 S	181.214	[5-(2-thienyl)-3-isoxazolyl]methanol	CC1=C(C=C(NC(C)=O)C=C1)NS(C2=CC(Cl)=CC=C2Cl)(=O)=O	181.2		194491-44-6
HD40018	H06	CC24501	CC24501SC	C10 H8 N2 O2	188.185	1-phenyl-1H-pyrazole-5-carboxylic acid	O=C(NC1=C(C)C=CC(NC(C)=O)=C1)C2=CC=CC=C2Cl	188.19		1133-77-3
HD40018	H07	CC28701	CC28701SC	C9 H7 N O2	161.159	1H-4-indolecarboxylic acid	O=S(C1=CC(C(F)(F)F)=CC=C1)(NC2=CC(NC(C)=O)=CC=C2C)=O	161.16		2124-55-2
HD40018	H08	CD00073	CD00073SC	C18 H29 N	259.434	4-methyl-1-(2,3,4,5,6-pentamethylbenzyl)piperidine	O=C(NC1=C(C)C=CC(NC(C)=O)=C1)C(C(C2=C(Cl)C=CC=C2)=NO3)=C3C	259.43
HD40018	H09	CD00168	CD00168SC	C13 H10 N2 O3	242.233	5-(3-phenylprop-2-enylidene)hexahydropyrimidine-2,4,6-trione	ClC(C(Cl)=C1Cl)=C(NC(C)=O)C(Cl)=C1Cl	242.23
HD40018	H10	CD00208	CD00208SC	C13 H12 N2 O5	276.247	5-(3,4-dimethoxybenzylidene)hexahydropyrimidine-2,4,6-trione	O=C(C(C1=CC=CC=C1)C2CCCC2)N(C(C)(C)C3=C)/C(S3)=N/C4=CC(OC)=CC=C4	276.25		66386-22-9
HD40018	H11	CD00230	CD00230SC	C9 H14 N2 O	166.223	3-(4-methylpiperidino)-3-oxopropanenitrile	O=C(NC(C=C1)=C([N+]([O-])=O)C=C1C)C2=CC=CC=C2[N+]([O-])=O	166.22
HD40019	A02	AW00871	AW00871SC	C19 H16 Cl F3 N4 O S	440.875	[4-(6-chloro-1,3-benzothiazol-2-yl)piperazino][2-methyl-6-(trifluoromethyl)pyridin-3-yl]methanone	O=C(NC(C=C1)=C(N)C=C1C)C2=CC=CC=C2N	440.87
HD40019	A03	AW00882	AW00882SC	C15 H13 F3 N2 O	294.275	N-benzyl-2-methyl-6-(trifluoromethyl)nicotinamide	FC(F)(F)C1=CC(C(F)(F)F)=CC(NC2=NC3=CC=CC=C3S2)=C1	294.28
HD40019	A04	AW00896	AW00896SC	C13 H15 F3 N2 O	272.268	[2-methyl-6-(trifluoromethyl)pyridin-3-yl](piperidino)methanone	O=C(C(C=CC=C1)=C1/N=C/C2=C(O)C(Cl)=CC(Cl)=C2)NC(C=CC(C)=C3)=C3/N=C/C4=C(O)C(Cl)=CC(Cl)=C4	272.3		651006-70-1
HD40019	A05	AW00911	AW00911SC	C16 H14 F3 N3 O3	353.299	2-{[(2-{[5-(trifluoromethyl)pyridin-2-yl]amino}ethyl)amino]carbonyl}benzoicacid	CC(C)(C)C(NC1=C(Cl)C(Cl)=CC(Cl)=C1Cl)=O	353.3
HD40019	A06	AW00925	AW00925SC	C18 H24 N6 S	356.496	4-(5-propylpyrimidin-2-yl)-N-pyridin-3-yl-1,4-diazepane-1-carbothioamide	CCC1=C(NC(C(C)(C)C)=O)C(CC)=CC(CC)=C1	356.49
HD40019	A07	AW00945	AW00945SC	C27 H30 N4 O3 S	490.625	1-(4-methoxyphenoxy)-3-{[1-(5-phenylthieno[2,3-d]pyrimidin-4-yl)piperidin-4-yl]amino}propan-2-ol	O=S(C(C=C1)=CC=C1C(NC2=C(Cl)C(Cl)=CC(Cl)=C2Cl)=O)(N(CCC)CCC)=O	490.62
HD40019	A08	AW00954	AW00954SC	C18 H17 Cl2 N3 O2 S2	442.389	6-chloro-2-{4-[(4-chlorophenyl)sulfonyl]-1,4-diazepan-1-yl}-1,3-benzothiazole	O=C(NC(C=C1)=C([N+]([O-])=O)C=C1Cl)C2=C([N+]([O-])=O)C=CC=C2	442.38
HD40019	A09	AW00963	AW00963SC	C14 H14 N4 S	270.359	N~1~-(5-phenylthieno[2,3-d]pyrimidin-4-yl)ethane-1,2-diamine	O=C(NC(C=C1)=C(N)C=C1Cl)C2=CC=CC=C2N	270.35
HD40019	A10	AW00972	AW00972SC	C15 H13 N3 S	267.355	N-cyclopropyl-5-phenylthieno[2,3-d]pyrimidin-4-amine	ClC(C1=CC=CC=C1S2)=C2C(NCC(O)=O)=O	267.35
HD40019	A11	AW00984	AW00984SC	C14 H15 F3 N4 O3	344.292	4-oxo-4-({1-[4-(trifluoromethyl)pyrimidin-2-yl]piperidin-4-yl}amino)but-2-enoic acid	ClC1=C(C(NCCC2=CC=CC=N2)=O)SC3=CC=CC=C31	344.29
HD40019	B02	AW00873	AW00873SC	C16 H14 F6 N4 O	392.302	2-methyl-6-(trifluoromethyl)-N-(2-{[3-(trifluoromethyl)pyridin-2-yl]amino}ethyl)nicotinamide	C1(CCCCN1)CCN2CCCCC2.Cl.Cl	392.3
HD40019	B03	AW00883	AW00883SC	C16 H14 F6 N4 O	392.302	2-methyl-6-(trifluoromethyl)-N-(2-{[6-(trifluoromethyl)pyridin-2-yl]amino}ethyl)nicotinamide	O=C1NC2=CC=C(F)C=C2C1=O	392.3
HD40019	B04	AW00897	AW00897SC	C16 H18 F3 N3 O2	341.331	2-(2-{[3-(trifluoromethyl)pyridin-2-yl]amino}ethyl)-2-azaspiro[4.4]nonane-1,3-dione	ClC1=CC=C2C(C(/C(C#N)=C/C3=CC=CS3)=CS2)=C1	341.33
HD40019	B05	AW00914	AW00914SC	C17 H23 F2 N3 O3	355.383	tert-butyl 4-[(2,4-difluoroanilino)carbonyl]-1,4-diazepane-1-carboxylate	O=S(N(CCC1=NC=CC=C1)C(C=C2)=CC=C2C(C)C)(C(C=C3)=CC=C3Cl)=O.Cl	355.38
HD40019	B06	AW00927	AW00927SC	C20 H21 Cl F4 N4 O	444.858	4-(2-chloro-6-fluorobenzyl)-N-[2-methyl-6-(trifluoromethyl)pyridin-3-yl]-1,4-diazepane-1-carboxamide	O=S(N(CCC1=NC=CC=C1)C2=CC=CC=C2)(C(C=C3)=CC=C3Cl)=O.Cl	444.86
HD40019	B07	AW00947	AW00947SC	C14 H17 N O2 S	263.359	2-[2-(2-thienyl)ethyl]-2-azaspiro[4.4]nonane-1,3-dione	O=S(N(CCC1=CC=CC=N1)C(C=C2)=CC=C2Cl)(C3=CC=C(Cl)C=C3)=O.Cl	263.4		651292-29-4
HD40019	B08	AW00955	AW00955SC	C22 H28 F3 N3 O4	455.474	tert-butyl N-{2-[2-(1,3-dioxo-2-azaspiro[4.4]non-2-yl)-4-(trifluoromethyl)anilino]ethyl}carbamate	O=S(N(CCC1=NC=CC=C1)C(C=C2)=CC=C2C(C)C)(C(C=C3)=CC=C3C)=O.Cl	455.48
HD40019	B09	AW00964	AW00964SC	C24 H22 Cl2 N4 S	469.438	4-[4-(3,4-dichlorobenzyl)-1,4-diazepan-1-yl]-5-phenylthieno[2,3-d]pyrimidine	O=C(C(C)(C)C)N(CCC1=NC=CC=C1)C2=CC=C(C(C)C)C=C2	469.43
HD40019	B10	AW00973	AW00973SC	C16 H18 N4 S	298.412	N~1~,N~1~-dimethyl-N~2~-(5-phenylthieno[2,3-d]pyrimidin-4-yl)ethane-1,2-diamine	O=C(N(CCC1=CC=CC=N1)C2=CC=CC=C2)C3=CC(C)=CC=C3[N+]([O-])=O	298.4
HD40019	B11	AW00985	AW00985SC	C8 H10 F3 N3	205.182	N-isopropyl-4-(trifluoromethyl)pyrimidin-2-amine	O=C(OCC)C1=CC=C([N+]([O-])=O)C(C)=C1	205.2		651292-53-4
HD40019	C02	AW00875	AW00875SC	C15 H14 Cl N3 O3 S	351.813	3-({1-[(4-chlorophenyl)sulfonyl]-4,5-dihydro-1H-imidazol-2-yl}methoxy)pyridine	O=C(N1)/C(SC1=S)=C/C2=CC([N+]([O-])=O)=CC=C2	351.81
HD40019	C03	AW00884	AW00884SC	C15 H11 F6 N3 O	363.26	2-methyl-N-[2-methyl-6-(trifluoromethyl)pyridin-3-yl]-6-(trifluoromethyl)nicotinamide	O=C(N/N=C/C(C=C1)=CC=C1N(C)C)C2=C([N+]([O-])=O)C=CC(C)=C2	363.26
HD40019	C04	AW00898	AW00898SC	C15 H14 F6 N6 O	408.305	N-[2-methyl-6-(trifluoromethyl)pyridin-3-yl]-N'-(2-{[4-(trifluoromethyl)pyrimidin-2-yl]amino}ethyl)urea	COC1=C(OC)C=C(/C=N/NC(C2=CC(C)=CC=C2[N+]([O-])=O)=O)C=C1OC	408.31
HD40019	C05	AW00915	AW00915SC	C18 H21 N3 O S	327.45	4-(2-methoxyphenyl)-N-pyridin-3-yltetrahydropyridine-1(2H)-carbothioamide	O=C(N/N=C/C1=CC=CN=C1)C2=C([N+]([O-])=O)C=CC(C)=C2	327.44
HD40019	C06	AW00932	AW00932SC	C18 H13 F3 N4 O S2	422.454	2-(pyridin-2-ylthio)-N-(2-{[4-(trifluoromethyl)pyrimidin-2-yl]thio}phenyl)acetamide	O=C(N/N=C/C1=CC=CS1)C2=CC(C)=CC=C2[N+]([O-])=O	422.44
HD40019	C07	AW00948	AW00948SC	C22 H23 N O4 S	397.493	ethyl 2-(1,3-dioxo-2-azaspiro[4.4]non-2-yl)-5-methyl-4-phenylthiophene-3-carboxylate	CN(CCC#N)C(C=C1)=CC=C1/C=N\CCC/N=C/C(C=C2)=CC=C2N(C)CCC#N	397.49
HD40019	C08	AW00957	AW00957SC	C22 H33 N3 O2	371.522	2-({1-[2-hydroxy-3-(1H-indol-1-yl)propyl]piperidin-4-yl}amino)cyclohexanol	OC(C=C1)=C(C=C1Br)C(N2CC(C=C3OC)=CC(OC)=C3OC)N(CCC2)CC(C=C4OC)=CC(OC)=C4OC	371.52
HD40019	C09	AW00966	AW00966SC	C20 H21 Cl N2 O4 S2	452.981	3-chloro-4-(1,3-dioxo-2-azaspiro[4.4]non-2-yl)-N-[2-(2-thienyl)ethyl]benzenesulfonamide	NC1=CC(OC)=CC=C1NC(C(C=C2)=C(N)C=C2C)=O	452.97
HD40019	C10	AW00976	AW00976SC	C21 H22 N2 O S	350.484	[4-(1-naphthylmethyl)-1,4-diazepan-1-yl](2-thienyl)methanone	CC(N1C(OC(C2=C([N+]([O-])=O)C=CC(C)=C2)=N1)C(C=C3)=CC=C3N(C)C)=O	350.48
HD40019	C11	AW00986	AW00986SC	C13 H10 F3 N3 O2	297.235	N-(1,3-benzodioxol-5-ylmethyl)-4-(trifluoromethyl)pyrimidin-2-amine	CC(N1C(OC(C2=C([N+]([O-])=O)C=CC(C)=C2)=N1)C3=CC(OC)=C(OC)C(OC)=C3)=O	297.24
HD40019	D02	AW00876	AW00876SC	C13 H19 F3 N4 O	304.314	N-butyl-N'-(2-{[5-(trifluoromethyl)pyridin-2-yl]amino}ethyl)urea	O=C(NNC(NC1=CC=CC(Cl)=C1)=S)C2=C([N+]([O-])=O)C=CC(C)=C2	304.31
HD40019	D03	AW00887	AW00887SC	C15 H22 F3 N5 O	345.367	N-(tert-butyl)-4-{[4-(trifluoromethyl)pyrimidin-2-yl]amino}tetrahydropyridine-1(2H)-carboxamide	O=[N+]([O-])C1=C(C=CC(C)=C1)C2=NN=C(C3=CC=NC=C3)N2	345.37
HD40019	D04	AW00901	AW00901SC	C19 H21 Cl2 F3 N4 O2	465.301	1-(3,4-dichlorophenoxy)-3-(4-{[4-(trifluoromethyl)pyrimidin-2-yl]amino}piperidino)propan-2-ol	SC1=NN=C(C2=CC(C)=CC=C2[N+]([O-])=O)N1C3=CC(Cl)=CC=C3	465.3
HD40019	D05	AW00916	AW00916SC	C16 H24 N4 O2 S	336.458	tert-butyl 4-[(pyridin-3-ylamino)carbothioyl]-1,4-diazepane-1-carboxylate	OC(C(Cl)=C1)=C(/C=N/NCCC2=CC=CC=N2)C=C1Cl	336.45
HD40019	D06	AW00936	AW00936SC	C23 H27 F6 N7 O	531.502	1-{4-[5-(trifluoromethyl)pyridin-2-yl]-1,4-diazepan-1-yl}-3-{4-[4-(trifluoromethyl)pyrimidin-2-yl]piperazino}propan-1-one	O=S(C1=CC=C(C)C=C1)(NNC(NCC2=CC=CC=C2)=S)=O	531.5
HD40019	D07	AW00949	AW00949SC	C19 H18 F3 N3 O3	393.363	2-({4-[3-(trifluoromethyl)pyridin-2-yl]-1,4-diazepan-1-yl}carbonyl)benzoic acid	O=S(C1=CC=C(C)C=C1)(NNC(NCCCOC)=S)=O	393.36
HD40019	D08	AW00958	AW00958SC	C15 H17 N O	227.305	2-(benzylamino)-1-phenylethan-1-ol	C/C(C1=CC([N+]([O-])=O)=CC=C1)=C(C(N2)=O)\SC2=S	227.31		27159-30-4
HD40019	D09	AW00967	AW00967SC	C18 H17 N O5 S	359.4	4-{[3-(ethoxycarbonyl)-5-methyl-4-phenyl-2-thienyl]amino}-4-oxobut-2-enoic acid	COC(C(OC)=CC=C1)=C1/C=C(SC2=S)/C(N2)=O	359.4
HD40019	D10	AW00977	AW00977SC	C18 H15 Cl4 N3 O2 S2	511.28	6-chloro-2-{4-[(2,4,5-trichlorophenyl)sulfonyl]-1,4-diazepan-1-yl}-1,3-benzothiazole	O=C(N1)/C(SC1=S)=C/C2=CC=C(O)C=C2	511.27
HD40019	D11	AW00987	AW00987SC	C18 H17 F3 N4 O3	394.351	2-[({1-[4-(trifluoromethyl)pyrimidin-2-yl]piperidin-4-yl}amino)carbonyl]benzoic acid	S=C(N(CCCC1)C1CCN2CCOCC2)NC3=CC(C(F)(F)F)=CC(C(F)(F)F)=C3	394.35
HD40019	E02	AW00877	AW00877SC	C19 H22 F3 N5 S	409.478	N-(2,4-dimethylphenyl)-4-{[4-(trifluoromethyl)pyrimidin-2-yl]amino}tetrahydropyridine-1(2H)-carbothioamide	S=C(NC1=C(Cl)C=CC(Cl)=C1)N2C(CCCC2)CCN3CCOCC3	409.47
HD40019	E03	AW00889	AW00889SC	C19 H18 Cl F4 N3 O	415.816	[4-(2-chloro-6-fluorobenzyl)piperazino][2-methyl-6-(trifluoromethyl)pyridin-3-yl]methanone	S=C(NC1=CC=CC(C(F)(F)F)=C1)N2C(CCCC2)CCN3CCOCC3	415.82
HD40019	E04	AW00904	AW00904SC	C18 H13 Cl2 F2 N3 O S	428.289	2-{[1-(2,3-dichlorophenyl)-1H-imidazol-2-yl]thio}-N-(2,6-difluorophenyl)propanamide	S=C(NC(C=C1)=CC=C1F)N(CCCC2)C2CCN3CCOCC3	428.28
HD40019	E05	AW00918	AW00918SC	C12 H12 F3 N3 O3	303.239	4-oxo-4-[(2-{[5-(trifluoromethyl)pyridin-2-yl]amino}ethyl)amino]but-2-enoicacid	S=C(NC1=CC=CC(SC)=C1)N2C(CCCC2)CCN3CCOCC3	303.24
HD40019	E06	AW00937	AW00937SC	C14 H15 N O2 S	261.344	ethyl 2-amino-5-methyl-4-phenylthiophene-3-carboxylate	O=C(N1)/C(SC1=S)=C/C2=CC=CS2	261.34		4815-37-6
HD40019	E07	AW00950	AW00950SC	C15 H21 F3 N4 O2	346.351	tert-butyl N-{1-[4-(trifluoromethyl)pyrimidin-2-yl]piperidin-4-yl}carbamate	S=C(S/C1=C/C2=NC=CC=C2)NC1=O	346.35
HD40019	E08	AW00959	AW00959SC	C16 H23 Cl N2 O4 S	374.887	tert-butyl N-{1-[(4-chlorophenyl)sulfonyl]piperidin-4-yl}carbamate	O=C(N1)/C(SC1=S)=C/C2=C(O)C(Cl)=CC(Cl)=C2	374.88
HD40019	E09	AW00968	AW00968SC	C19 H17 N O3 S2	371.479	ethyl 5-methyl-4-phenyl-2-[(2-thienylcarbonyl)amino]thiophene-3-carboxylate	O=C(N1)/C(SC1=S)=C/C2=C(O)C=CC(Br)=C2	371.47
HD40019	E10	AW00978	AW00978SC	C20 H15 Cl2 N3 O2 S	432.329	2-(3-{[1-(2,5-dichlorophenyl)-1H-imidazol-2-yl]thio}propyl)-1H-isoindole-1,3(2H)-dione	S=C(NC1=CC=CC(Cl)=C1C)N2C(CCCC2)CCN3CCCCC3	432.32
HD40019	E11	AW00991	AW00991SC	C11 H11 F3 N2 O2 S	292.28	ethyl 5-(aminocarbothioyl)-6-methyl-2-(trifluoromethyl)nicotinate	ClC(C=C(C=C1)/C=N/C2=CC(F)=CC=C2)=C1Cl	292.28
HD40019	F02	AW00879	AW00879SC	C8 H8 F3 N3	203.166	N-allyl-4-(trifluoromethyl)pyrimidin-2-amine	FC1=CC=CC(/N=C/C2=CC=C3C(OCO3)=C2)=C1	203.17
HD40019	F03	AW00890	AW00890SC	C13 H18 N2 O5	282.294	1-morpholino-3-(4-nitrophenoxy)propan-2-ol	O=C(NC1=CC=CC=C1CC2C(C=CC=C3)=C3CCN2C)C(C(C4=CC=CC=C4Cl)=NO5)=C5C	282.3
HD40019	F04	AW00906	AW00906SC	C17 H19 Cl F3 N3 O2	389.803	2-(3-{[5-chloro-3-(trifluoromethyl)pyridin-2-yl]amino}propyl)-2-azaspiro[4.4]nonane-1,3-dione	O=S(N1CN(CC2)CN2C1)(C3=CC=C(C)C=C3)=O	389.8
HD40019	F05	AW00919	AW00919SC	C15 H15 Cl F3 N5 S	389.832	N-(3-{[3-chloro-5-(trifluoromethyl)pyridin-2-yl]amino}propyl)-N'-pyridin-3-ylthiourea	O=C(NC1=C(SCCC#N)C=CC=C1)C(C2=CC=CC=C2)C3CCCC3	389.83
HD40019	F06	AW00939	AW00939SC	C18 H26 N4 O2	330.429	1-phenoxy-3-({2-[(5-propylpyrimidin-2-yl)amino]ethyl}amino)propan-2-ol	O=C(NC1=CC(C)=CC=C1N2C=CC=C2)C(C3=CC=CC=C3)C4CCCC4	330.43
HD40019	F07	AW00951	AW00951SC	C17 H19 N O4	301.34	ethyl 4-(1,3-dioxo-2-azaspiro[4.4]non-2-yl)benzoate	O=C(NC(C=C1)=CC=C1C2=NC(C=C3)=C(C=C3C)S2)C(C4=CC=CC=C4)C5CCCC5	301.34
HD40019	F08	AW00960	AW00960SC	C14 H14 Br N O2	308.174	2-(4-bromophenyl)-2-azaspiro[4.4]nonane-1,3-dione	O=C(NC1CC(C)(C)CC(C)C1)C(C2CCCC2)C3=CC=CC=C3	308.17
HD40019	F09	AW00969	AW00969SC	C20 H21 N3 O2 S	367.471	ethyl 1-(5-phenylthieno[2,3-d]pyrimidin-4-yl)piperidine-4-carboxylate	CN1C(CC(C=CC=C2)=C2NC(/C(C)=C/C)=O)C(C=CC=C3)=C3CC1	367.46
HD40019	F10	AW00979	AW00979SC	C20 H16 F3 N5 S	415.441	N~1~-(5-phenylthieno[2,3-d]pyrimidin-4-yl)-N~2~-[3-(trifluoromethyl)pyridin-2-yl]ethane-1,2-diamine	O=C(/C(C)=C/C)NC1=CC(C)=CC=C1N2C=CC=C2	415.43
HD40019	F11	AW00993	AW00993SC	C19 H17 Cl N4 O2 S2	432.954	4-{[4-(6-chloro-1,3-benzothiazol-2-yl)-1,4-diazepan-1-yl]sulfonyl}benzonitrile	O=C(NNC(NC(/C(C)=C/C)=O)=S)C1=CN=CC=C1	432.94
HD40019	G02	AW00880	AW00880SC	C22 H33 N3 O5	419.519	3-ethyl 5-methyl 2-{4-[(2-hydroxycyclohexyl)amino]piperidino}-6-methylpyridine-3,5-dicarboxylate	O=C(NNC(NC(/C(C)=C/C)=O)=S)C1=CC=C(N(C)C)C=C1	419.52
HD40019	G03	AW00891	AW00891SC	C15 H17 F3 N4 O2	342.319	2-(2-{[4-(trifluoromethyl)pyrimidin-2-yl]amino}ethyl)-2-azaspiro[4.4]nonane-1,3-dione	CC1=C(C(NNC(NC(/C(C)=C/C)=O)=S)=O)C(C2=CC=CC=C2)=NO1	342.32
HD40019	G04	AW00907	AW00907SC	C18 H24 Cl2 N4 O2	399.32	1-(3,4-dichlorophenoxy)-3-({2-[(5-propylpyrimidin-2-yl)amino]ethyl}amino)propan-2-ol	O=C(NC1=CC(C(F)(F)F)=CC(C(F)(F)F)=C1)C(C2=CC=CC=C2)C3CCCC3	399.32
HD40019	G05	AW00921	AW00921SC	C17 H17 F3 N4 O2 S	398.407	2-morpholino-N-(2-{[4-(trifluoromethyl)pyrimidin-2-yl]thio}phenyl)acetamide	O=C(NC1=CC(C(F)(F)F)=CC(OC)=C1)C(C2=CC=CC=C2)C3CCCC3	398.4
HD40019	G06	AW00943	AW00943SC	C17 H20 N2 O2	284.357	ethyl 2-[1-benzyltetrahydropyridin-4(1H)-ylidene]-2-cyanoacetate	O=C(/C(C)=C/C)NC1=CC=C(C=C1)N2CCOCC2	284.36		1463-52-1
HD40019	G07	AW00952	AW00952SC	C20 H19 Cl N4 O2 S4	511.113	6-chloro-2-(4-{[5-(2-methyl-1,3-thiazol-4-yl)-2-thienyl]sulfonyl}-1,4-diazepan-1-yl)-1,3-benzothiazole	O=C(C1=CC=CC=C1)C2=C(NC(/C(C)=C/C)=O)C=CC(Cl)=C2	511.09
HD40019	G08	AW00961	AW00961SC	C21 H17 F3 N6 S	442.467	5-phenyl-4-{4-[4-(trifluoromethyl)pyrimidin-2-yl]piperazino}thieno[2,3-d]pyrimidine	CN1C(CC(C=CC=C2)=C2NS(C3=CC(Cl)=C(Cl)C=C3Cl)(=O)=O)C4=CC=CC=C4CC1	442.46
HD40019	G09	AW00970	AW00970SC	C23 H20 F3 N5 S	455.506	5-phenyl-4-{4-[5-(trifluoromethyl)pyridin-2-yl]-1,4-diazepan-1-yl}thieno[2,3-d]pyrimidine	O=C(NC1)C2=CC=CC=C2NC1=O	455.5
HD40019	G10	AW00981	AW00981SC	C18 H16 N4 O3 S	368.415	4-oxo-4-({2-[(5-phenylthieno[2,3-d]pyrimidin-4-yl)amino]ethyl}amino)but-2-enoic acid	CN1C(CC2=CC=CC=C2NS(C3=CC(C(F)(F)F)=CC(C(F)(F)F)=C3)(=O)=O)C(C=CC=C4)=C4CC1	368.41
HD40019	G11	AW00995	AW00995SC	C23 H28 N4 O S	408.567	2-{[1-(5-phenylthieno[2,3-d]pyrimidin-4-yl)piperidin-4-yl]amino}cyclohexanol	O=C(N/N=C/C1=C(O)C=CC=C1)C2=C(C=C3Br)C(C=C3)=NC(C)=C2	408.56
HD40019	H02	AW00881	AW00881SC	C15 H20 F3 N3 O3	347.335	tert-butyl N-[2-({[2-methyl-6-(trifluoromethyl)pyridin-3-yl]carbonyl}amino)ethyl]carbamate	O=C(N/N=C/C1=C(O)C(OC)=CC=C1)C2=C(C=C3Br)C(C=C3)=NC(C)=C2	347.34
HD40019	H03	AW00895	AW00895SC	C18 H18 F5 N5 O	415.364	N-(2,6-difluorophenyl)-2-{4-[4-(trifluoromethyl)pyrimidin-2-yl]piperazino}propanamide	O=C(N/N=C\C1=C(O)C(Cl)=CC(Cl)=C1)C2=C(C=C3Br)C(C=C3)=NC(C)=C2	415.37
HD40019	H04	AW00909	AW00909SC	C19 H20 Br Cl F N3 O	440.742	4-(4-bromo-2-fluorobenzyl)-N-(4-chlorophenyl)-1,4-diazepane-1-carboxamide	O=C(NN)C1=CC(C)=CC=C1N	440.74
HD40019	H05	AW00924	AW00924SC	C17 H21 F3 N4 O3	386.372	1-(4-methoxyphenoxy)-3-[(2-{[4-(trifluoromethyl)pyrimidin-2-yl]amino}ethyl)amino]propan-2-ol	O=C(C(C=C1)=CC=C1[N+]([O-])=O)N(C2=NC(C=CC=C3)=C3S2)C4=CC(C(F)(F)F)=CC(C(F)(F)F)=C4	386.37
HD40019	H06	AW00944	AW00944SC	C24 H24 N4 S	400.548	N-(1-benzylpiperidin-4-yl)-5-phenylthieno[2,3-d]pyrimidin-4-amine	O=C(C1=C(F)C=CC=C1F)N(C2=NC(C=CC=C3)=C3S2)C4=CC(C(F)(F)F)=CC(C(F)(F)F)=C4	400.54
HD40019	H07	AW00953	AW00953SC	C20 H21 Cl2 N3 O2 S2	470.443	6-chloro-2-{4-[(4-chloro-2,5-dimethylphenyl)sulfonyl]-1,4-diazepan-1-yl}-1,3-benzothiazole	NC1=C(CC2C)C(CC2C)=NC(N)=N1	470.43
HD40019	H08	AW00962	AW00962SC	C24 H23 N3 O S	401.532	4-[4-(2-methoxyphenyl)piperidino]-5-phenylthieno[2,3-d]pyrimidine	NC(C1=C(NC)C=CC(Cl)=C1)=O	401.53
HD40019	H09	AW00971	AW00971SC	C24 H23 F N4 S	418.538	4-[4-(4-fluorobenzyl)-1,4-diazepan-1-yl]-5-phenylthieno[2,3-d]pyrimidine	O=C1NC(NC2=CC=C([N+]([O-])=O)C=C21)C(C=C3OC)=CC(OC)=C3OC	418.53
HD40019	H10	AW00983	AW00983SC	C18 H17 N3 O2 S	339.417	1-(5-phenylthieno[2,3-d]pyrimidin-4-yl)piperidine-4-carboxylic acid	O=C(N1)C2=CC([N+]([O-])=O)=CC=C2NC1C(C=C3)=CC4=C3OCO4	339.41
HD40019	H11	AW00996	AW00996SC	C23 H24 Cl N3 O	393.916	N-(4-chlorophenyl)-4-(1-naphthylmethyl)-1,4-diazepane-1-carboxamide	O=C(N1)C2=CC([N+]([O-])=O)=CC=C2NC1C3=CC=CS3	393.91
HD40020	A02	KM00478	KM00478SC	C11 H11 N O3 S	237.278	3-ethoxy-2-(phenylsulfonyl)acrylonitrile	NC(C1=CC=CC=C1NCC(C(C=C2)=CC=C2Cl)=O)=O	237.27		32083-50-4
HD40020	A03	KM00498	KM00498SC	C14 H11 N3 O S	269.327	2-phenyl-5,8-dihydro-4H,7H-pyrazolo[1,5-a]thieno[3,4-d]pyrimidin-8-one	O=C1N2C(NC3=C1CSC3)=CC(C4=CC=CC=C4)=N2	269.32
HD40020	A04	KM00515	KM00515SC	C20 H19 Br F N3 O	416.292	N1-{4-bromo-3-[4-(tert-butyl)phenyl]-1H-pyrazol-5-yl}-2-fluorobenzamide	O=C(C1=CC=CC=C1C)N(C2=NC(C=CC=C3)=C3S2)C4=CC(C(F)(F)F)=CC(C(F)(F)F)=C4	416.29
HD40020	A05	KM00526	KM00526SC	C20 H19 Br Cl N3 O	432.747	N1-{4-bromo-5-[4-(tert-butyl)phenyl]-1H-pyrazol-3-yl}-2-chlorobenzamide	O=C(C1=C(Cl)C=CC=C1)N(C2=NC(C=CC=C3)=C3S2)C4=CC(C(F)(F)F)=CC(C(F)(F)F)=C4	432.75
HD40020	A06	KM00543	KM00543SC	C8 H7 F3 N2 S	220.217	N-[2-(trifluoromethyl)phenyl]thiourea	O=C(C1=C(Cl)C(C=CC=C2)=C2S1)N(C3=NC(C=CC=C4)=C4S3)C5=CC(C(F)(F)F)=CC(C(F)(F)F)=C5	220.21		1736-71-6
HD40020	A07	KM00573	KM00573SC	C14 H9 Cl F4 O4 S2	416.798	3-({2-[(4-chlorophenyl)sulfonyl]ethyl}sulfonyl)-1,2,4,5-tetrafluorobenzene	[O-][N+](C(C=C1C(F)(F)F)=C(C=C1)N2CCCCC2)=O	416.79
HD40020	A08	KM00588	KM00588SC	C16 H17 Cl N4 O2 S	364.855	2-(tert-butyl)-6-[(4-chlorophenyl)sulfonyl]pyrazolo[1,5-a]pyrimidin-7-amine	[O-][N+](C1=CC(C(F)(F)F)=CC=C1N2CCOCC2)=O	364.85
HD40020	A09	KM00613	KM00613SC	C9 H9 N O2 S	195.241	2-[(4-methylphenyl)sulfonyl]acetonitrile	FC(F)(F)C1=CC=C(N2CCCCC2)C(NC=C(C(OCC)=O)C(OCC)=O)=C1	195.24		5697-44-9
HD40020	A10	KM00645	KM00645SC	C11 H7 N5 S	241.277	7-amino-2-(2-thienyl)pyrazolo[1,5-a]pyrimidine-6-carbonitrile	O=C(OCC)C(C(OCC)=O)=CNC(C=C1)=CC=C1F	241.27
HD40020	A11	KM00664	KM00664SC	C21 H24 N4 O4 S2	460.577	N2,N2-di[2-(phenylsulfonyl)ethyl]-4,6-dimethyl-1,3,5-triazin-2-amine	ClC1=C(/N=C/C2=CC(Cl)=CC(Cl)=C2O)C=C(C(F)(F)F)C=C1	460.56
HD40020	B02	KM00480	KM00480SC	C15 H11 N O2 S	269.323	2-(3-methoxybenzoyl)-3-(2-thienyl)acrylonitrile	ClC1=C(/N=C/C2=C(O)C=CC=C2)C=C(C(F)(F)F)C=C1	269.32
HD40020	B03	KM00499	KM00499SC	C19 H20 Cl N3 O2 S	389.905	N1-{3-[4-(tert-butyl)phenyl]-1H-pyrazol-5-yl}-4-chlorobenzene-1-sulfonamide	O=C(OCC)C(C(OCC)=O)=CNC1=CC=CC=C1SCCC#N	389.9
HD40020	B04	KM00516	KM00516SC	C20 H18 Br Cl2 N3 O	467.192	N1-{4-bromo-5-[4-(tert-butyl)phenyl]-1H-pyrazol-3-yl}-2,4-dichlorobenzamide	FC(F)(F)C1=CC(NC=C(C(OCC)=O)C(OCC)=O)=CC(OC)=C1	467.19
HD40020	B05	KM00527	KM00527SC	C24 H18 N4 O3 S	442.497	5-amino-2-(4-methoxybenzylidene)-7-(4-methoxyphenyl)-3-oxo-2,3-dihydro-8aH-pyrido[2,1-b][1,3]thiazole-6,8-dicarbonitrile	O=C(OCC)C(C(OCC)=O)=CNC1=CC=C(C=C1)N2CCOCC2	442.49
HD40020	B06	KM00549	KM00549SC	C15 H19 Cl N4 O	306.795	N-[3-(tert-butyl)-1-methyl-1H-pyrazol-5-yl]-N'-(4-chlorophenyl)urea	O=C(OCC)C(C(OCC)=O)=CNC1=CC(C(F)(F)F)=CC(C(F)(F)F)=C1	306.79		432042-02-9
HD40020	B07	KM00574	KM00574SC	C14 H12 Cl F O4 S2	362.828	1-({2-[(4-chlorophenyl)sulfonyl]ethyl}sulfonyl)-4-fluorobenzene	CC1=CC(NC=C(C(OCC)=O)C(OCC)=O)=C(C=C1)N2C=CC=C2	362.82
HD40020	B08	KM00589	KM00589SC	C14 H10 Cl N O2 S	291.757	3-{[(4-chlorophenyl)sulfonyl]methyl}benzonitrile	FC(F)(F)C1=CC=C(N2CCOCC2)C(NC=C(C(OCC)=O)C(OCC)=O)=C1	291.75
HD40020	B09	KM00614	KM00614SC	C11 H9 Cl N2 O3 S2	316.788	O2-[(5-chloro-4-methoxy-3-thienyl)carbonyl]thiophene-2-carbohydroximamide	FC(F)(F)C1=CC=C(N(CC2)CCC2C(OCC)=O)C(NC=C(C(OCC)=O)C(OCC)=O)=C1	316.78
HD40020	B10	KM00646	KM00646SC	C13 H11 Br N2 O3 S	355.211	N'-benzoyl-5-bromo-4-methoxy-3-thiophenecarbohydrazide	FC(F)(F)C1=CC(N)=C(N2CCCCC2)C=C1	355.21
HD40020	B11	KM00666	KM00666SC	C9 H11 N S2 . Cl H	233.786	4-(1,3-dithiolan-2-yl)aniline hydrochloride	O=C(OCC)C(C(OCC)=O)=CNC1=C(C=CC=C1)N2C=CC=C2	197.31	HCl	690632-79-2
HD40020	C02	KM00481	KM00481SC	C20 H20 F N3 O	337.396	N1-{3-[4-(tert-butyl)phenyl]-1H-pyrazol-5-yl}-2-fluorobenzamide	FC(F)(F)C1=CC(/N=C/C2=C(O)C(Cl)=CC(Cl)=C2)=C(C=C1)N3CCOCC3	337.4
HD40020	C03	KM00501	KM00501SC	C15 H12 F N3 O3 S	333.342	3-[2-(2-fluorophenyl)hydrazono]-1-methyl-1,2,3,4-tetrahydro-2lambda~6~,1-benzothiazine-2,2,4-trione	COC(C=C(CCNC(C1=C(Cl)C=CC=C1)=O)C=C2)=C2OC	333.34
HD40020	C04	KM00517	KM00517SC	C15 H8 Cl3 N O2 S	372.658	2-[(4-chlorophenyl)sulfonyl]-3-(2,6-dichlorophenyl)acrylonitrile	O=C(NCCC(C=C1)=CC(OC)=C1OC)C2=C([N+]([O-])=O)C=CC=C2	372.65
HD40020	C05	KM00528	KM00528SC	C13 H8 Cl N O3 S	293.729	2-[(4-chlorophenyl)sulfonyl]-3-(2-furyl)acrylonitrile	O=C(NCCC(C=C1)=CC(OC)=C1OC)C(C=C2)=CC(C)=C2[N+]([O-])=O	293.72
HD40020	C06	KM00554	KM00554SC	C11 H12 N4 . H I	328.152	N1-(3-phenyl-1H-pyrazol-5-yl)ethanimidamide hydroiodide	O=[N+]([O-])C1=CC(C)=CC=C1NCCC2=NC=CC=C2	200.24	HI
HD40020	C07	KM00581	KM00581SC	C14 H10 Cl N S	259.759	3-{[(4-chlorophenyl)thio]methyl}benzonitrile	COC(C=C1)=C(OC)C=C1CCNC(C(C=C2)=CC=C2[N+]([O-])=O)=O	259.75
HD40020	C08	KM00591	KM00591SC	C14 H13 Cl N2 O3 S	324.787	3-{[(4-chlorophenyl)sulfonyl]methyl}-N'-hydroxybenzenecarboximidamide	O=C(NCCC(C=C1)=CC(OC)=C1OC)C2=C(Cl)C=CC=C2Cl	324.78
HD40020	C09	KM00615	KM00615SC	C12 H17 Cl N2 O3 S	304.796	N4-(5-chloro-4-methoxy-3-thienyl)-2,6-dimethylmorpholine-4-carboxamide	[O-][N+](C(C=C1C(F)(F)F)=C(C=C1)N2CCCC2)=O	304.79
HD40020	C10	KM00647	KM00647SC	C13 H9 N5	235.249	7-amino-2-phenylpyrazolo[1,5-a]pyrimidine-6-carbonitrile	FC(F)(F)C1=CC=C(C(NC=C(C(OCC)=O)C(OCC)=O)=C1)N(CC2)CC3=C2C=CC=C3	235.25
HD40020	C11	KM00667	KM00667SC	C8 H6 Br N O2 S	260.11	2-[(4-bromophenyl)sulfonyl]acetonitrile	COC1=CC=C(N2C=CC=C2)C(NC=C(C(OCC)=O)C(OCC)=O)=C1	260.1		126891-45-0
HD40020	D02	KM00482	KM00482SC	C12 H9 N3 O S2	275.355	2-(2-thienyl)-5,8-dihydro-4H,7H-pyrazolo[1,5-a]thieno[3,4-d]pyrimidin-8-one	COC1=CC(C(C2=CC=C([N+]([O-])=O)C=C2)=NCC3)=C3C=C1OC	275.34
HD40020	D03	KM00503	KM00503SC	C16 H12 Cl N O3 S	333.794	2-[(4-chlorophenyl)sulfonyl]-3-(4-methoxyphenyl)acrylonitrile	CC1=C(C(NCCC(C=C2)=CC(OC)=C2OC)=O)C(C3=C(Cl)C=CC=C3)=NO1	333.79
HD40020	D04	KM00518	KM00518SC	C15 H12 Cl N3 O3 S	349.797	3-[2-(2-chlorophenyl)hydrazono]-1-methyl-1,2,3,4-tetrahydro-2lambda~6~,1-benzothiazine-2,2,4-trione	CC1=C(C(NCCC(C=C2)=CC(OC)=C2OC)=O)C(C3=CC=CC=C3)=NO1	349.79
HD40020	D05	KM00531	KM00531SC	C16 H25 N3 O4	323.391	diethyl 2-({[3-(tert-butyl)-1-methyl-1H-pyrazol-5-yl]amino}methylidene)malonate	CC1=C(C(NCCC(C=C2)=CC(OC)=C2OC)=O)C(C3=C(Cl)C=CC=C3Cl)=NO1	323.39
HD40020	D06	KM00563	KM00563SC	C17 H9 Cl N4 O S	352.804	2-amino-6-[(4-chlorophenyl)thio]-4-(2-furyl)pyridine-3,5-dicarbonitrile	ClC(C(C=CC=C1)=C1S2)=C2C(NCCC(C=C3)=CC(OC)=C3OC)=O	352.8
HD40020	D07	KM00582	KM00582SC	C16 H17 N O3	271.314	ethyl 4-acetyl-5-methyl-3-phenyl-1H-pyrrole-2-carboxylate	CC1=C(C(C2=CC=CC=C2)=NO1)C3=NCCC(C=C4OC)=C3C=C4OC	271.32
HD40020	D08	KM00593	KM00593SC	C21 H16 Cl2 N2 O4 S	463.339	O1-(2-chlorobenzoyl)-3-{[(4-chlorophenyl)sulfonyl]methyl}benzene-1-carbohydroximamide	ClC1=C(SC2=C1C=CC=C2)C3=NCCC(C=C4OC)=C3C=C4OC	463.33
HD40020	D09	KM00616	KM00616SC	C11 H15 Cl N2 O2 S	274.771	N1-(5-chloro-4-methoxy-3-thienyl)piperidine-1-carboxamide	O=C1OC2=C(C=CC=C2)C=C1C(NCCC(C=C3)=CC(OC)=C3OC)=O	274.76
HD40020	D10	KM00650	KM00650SC	C8 H6 N4 O	174.162	5-methyl-7-oxo-4,7-dihydropyrazolo[1,5-a]pyrimidine-3-carbonitrile	O=C(C1=C(Cl)C(C=CC=C2)=C2S1)NC(C=C3C(F)(F)F)=C(C=C3)N4CCCC4	174.16
HD40020	D11	KM00668	KM00668SC	C14 H11 Cl N2 O3 S	322.771	2-[(4-chlorophenyl)sulfonyl]-3-[(2-furylmethyl)amino]acrylonitrile	O=C(C1=C(Cl)C(C=CC=C2)=C2S1)NC3=CC(C(F)(F)F)=CC=C3N(CC4)CC5=C4C=CC=C5	322.77
HD40020	E02	KM00483	KM00483SC	C12 H9 N3 O2 S	259.288	2-(2-furyl)-5,8-dihydro-4H,7H-pyrazolo[1,5-a]thieno[3,4-d]pyrimidin-8-one	O=C(C1=C(Cl)C(C=CC=C2)=C2S1)NC(C=C3C(F)(F)F)=C(C=C3)N4CCCCC4	259.28
HD40020	E03	KM00505	KM00505SC	C19 H21 N3 O2 S	355.46	N1-{3-[4-(tert-butyl)phenyl]-1H-pyrazol-5-yl}benzene-1-sulfonamide	O=C(C1=C(Cl)C(C=CC=C2)=C2S1)NC(C=C3C(F)(F)F)=C(C=C3)N(CC4)CCC4C(OCC)=O	355.45
HD40020	E04	KM00519	KM00519SC	C19 H20 Br N3 O2 S	434.356	N1-{4-bromo-3-[4-(tert-butyl)phenyl]-1H-pyrazol-5-yl}benzene-1-sulfonamide	O=C(C1=C(Cl)C(C=CC=C2)=C2S1)NC(C=C3C(F)(F)F)=C(C=C3)N4CCOCC4	434.35
HD40020	E05	KM00532	KM00532SC	C18 H10 N4 O S3	394.502	5-amino-3-oxo-7-(2-thienyl)-2-(2-thienylmethylidene)-2,3-dihydro-7H-pyrido[2,1-b][1,3]thiazole-6,8-dicarbonitrile	FC(F)(F)C1=CC(NC=C(C#N)C#N)=C(C=C1)N2CCOCC2	394.5
HD40020	E06	KM00564	KM00564SC	C19 H10 Cl2 N4 S	397.288	2-amino-4-(2-chlorophenyl)-6-[(4-chlorophenyl)thio]pyridine-3,5-dicarbonitrile	FC(F)(F)C1=CC(NC=C(C#N)C#N)=C(C=C1)N2CCCC2	397.28
HD40020	E07	KM00583	KM00583SC	C18 H13 Cl N4 O2 S	384.846	6-[(4-chlorophenyl)sulfonyl]-2-phenylpyrazolo[1,5-a]pyrimidin-7-amine	FC(F)(F)C1=CC(NC=C(C#N)C#N)=C(C=C1)N(CC2)CC3=C2C=CC=C3	384.84		882277-05-6
HD40020	E08	KM00601	KM00601SC	C13 H8 Cl3 N O3 S	364.635	2-chloro-4-[({[(2,6-dichlorophenyl)methylene]amino}oxy)carbonyl]-3-methoxythiophene	FC(F)(F)C1=CC=C(N(CC2)CCC2C(OCC)=O)C(NC=C(C#N)C#N)=C1	364.63
HD40020	E09	KM00620	KM00620SC	C16 H11 Cl2 N O2 S	352.24	3-(2,6-dichlorophenyl)-2-[(4-methylphenyl)sulfonyl]acrylonitrile	FC(F)(F)C1=CC(NC=C(C#N)C#N)=C(C=C1)N2CCCCC2	352.23
HD40020	E10	KM00655	KM00655SC	C14 H15 Cl N4 O3 S	354.816	5-[(4-chlorophenyl)sulfonyl]-2-morpholinopyrimidin-4-amine	O=[N+]([O-])C1=C(C=CC(C(F)(F)F)=C1)N2CC3=CC=CC=C3CC2	354.81
HD40020	E11	KM00671	KM00671SC	C11 H10 Cl N3 O2 S	283.738	5-[(4-chlorophenyl)sulfonyl]-2-methylpyrimidin-4-amine	O=C(C1=C(Cl)C(C=CC=C2)=C2S1)N(CC3)C(C4=C(Cl)C=CC=C4)C(C=C5OC)=C3C=C5OC	283.73
HD40020	F02	KM00484	KM00484SC	C9 H9 N3 O S	207.256	2-methyl-5H,7H-pyrazolo[1,5-a]thieno[3,4-d]pyrimidin-8-ol	COC1=C(OC)C=C2C(C(NCC2)C(C=C3)=CC=C3N)=C1	207.25
HD40020	F03	KM00511	KM00511SC	C20 H23 N3 O2 S	369.487	N1-{3-[4-(tert-butyl)phenyl]-1H-pyrazol-5-yl}-4-methylbenzene-1-sulfonamide	O=C(O)C1=C(N)C(Br)=CC(Br)=C1	369.48
HD40020	F04	KM00523	KM00523SC	C15 H9 Cl2 N O2 S	338.213	3-(2-chlorophenyl)-2-[(4-chlorophenyl)sulfonyl]acrylonitrile	O=C(C1=C(Cl)C(C=CC=C2)=C2S1)N(CC3)C(C4=CC(C)=CC=C4)C(C=C5OC)=C3C=C5OC	338.21
HD40020	F05	KM00534	KM00534SC	C22 H12 Cl2 N4 O S	451.336	5-amino-2-(2-chlorobenzylidene)-7-(2-chlorophenyl)-3-oxo-2,3-dihydro-7H-pyrido[2,1-b][1,3]thiazole-6,8-dicarbonitrile	O=C(NC1=CC=C(F)C=C1)C2=CC=NC=C2	451.33
HD40020	F06	KM00566	KM00566SC	C19 H11 Cl N4 S	362.843	2-amino-6-[(4-chlorophenyl)thio]-4-phenylpyridine-3,5-dicarbonitrile	BrC1=C(N=C2/C(C)=C/C)C(C(O2)=O)=CC(Br)=C1	362.84
HD40020	F07	KM00584	KM00584SC	C11 H16 N2 O3	224.258	ethyl 4-(1-hydroxyiminoethyl)-3,5-dimethyl-1H-pyrrole-2-carboxylate	ClC1=C(C(NC2=C(Br)C=C(Br)C=C2C(O)=O)=O)SC3=C1C=CC=C3	224.26
HD40020	F08	KM00602	KM00602SC	C13 H8 Cl2 F N O3 S	348.18	2-chloro-4-[({[(2-chloro-6-fluorophenyl)methylene]amino}oxy)carbonyl]-3-methoxythiophene	O=C1OC2=CC=CC=C2C=C1C(NC3=CC=C4C(COCO4)=C3)=O	348.18
HD40020	F09	KM00623	KM00623SC	C16 H12 Cl N O2 S	317.795	3-(2-chlorophenyl)-2-[(4-methylphenyl)sulfonyl]acrylonitrile	O=C(NC(C=C1)=CC2=C1OCOC2)C(C(C3=CC=CC=C3Cl)=NO4)=C4C	317.79
HD40020	F10	KM00656	KM00656SC	C9 H8 N4	172.19	5,7-dimethylpyrazolo[1,5-a]pyrimidine-3-carbonitrile	O=C(C(C=C1)=CC=C1S(N(CCC)CCC)(=O)=O)NC2=CC3=C(OCOC3)C=C2	172.19		43024-16-4
HD40020	F11	KM00672	KM00672SC	C13 H14 N4 O S	274.347	N-benzoyl-N'-(1,3-dimethyl-1H-pyrazol-5-yl)thiourea	O=[N+]([O-])C(C=C1C(F)(F)F)=C(C=C1)NCC2=CC=CC=C2	274.34
HD40020	G02	KM00491	KM00491SC	C7 H11 N3 O	153.184	N-(1,3-dimethyl-1H-pyrazol-5-yl)acetamide	FC(C(C=C1N)=CC=C1NCC2=CC=CC=C2)(F)F	153.18
HD40020	G03	KM00512	KM00512SC	C20 H20 Cl N3 O	353.851	N1-{3-[4-(tert-butyl)phenyl]-1H-pyrazol-5-yl}-4-chlorobenzamide	FC(F)(F)C1=CC(NC=C(C(OCC)=O)C(OCC)=O)=C(NCC2=CC=CC=C2)C=C1	353.85
HD40020	G04	KM00524	KM00524SC	C17 H11 F6 N3 O3 S	451.346	3-{2-[3,5-di(trifluoromethyl)phenyl]hydrazono}-1-methyl-1,2,3,4-tetrahydro-2lambda~6~,1-benzothiazine-2,2,4-trione	O=[N+]([O-])C1=CC(C(F)(F)F)=CC=C1NCCC(C=C2)=CC(OC)=C2OC	451.34
HD40020	G05	KM00535	KM00535SC	C18 H10 N4 O3 S	362.368	5-amino-7-(2-furyl)-2-(2-furylmethylidene)-3-oxo-2,3-dihydro-8aH-pyrido[2,1-b][1,3]thiazole-6,8-dicarbonitrile	O=C(OCC)C(C(OCC)=O)=CNC1=C(F)C=CC=C1	362.37
HD40020	G06	KM00567	KM00567SC	C17 H9 Cl N4 S2	368.871	2-amino-6-[(4-chlorophenyl)thio]-4-(2-thienyl)pyridine-3,5-dicarbonitrile	COC(C(OC)=C1)=C(OC)C=C1CNC2=CC=CC(F)=C2	368.86
HD40020	G07	KM00585	KM00585SC	C16 H11 Cl N4 O2 S2	390.874	6-[(4-chlorophenyl)sulfonyl]-2-(2-thienyl)pyrazolo[1,5-a]pyrimidin-7-amine	FC1=CC=CC(NCC2=CC(OCO3)=C3C=C2)=C1	390.86
HD40020	G08	KM00603	KM00603SC	C13 H8 Cl3 N O3 S	364.635	2-chloro-4-[({[(2,4-dichlorophenyl)methylene]amino}oxy)carbonyl]-3-methoxythiophene	NC1=CC(C(F)(F)F)=CC=C1NCCC(C=C2)=CC(OC)=C2OC	364.63
HD40020	G09	KM00636	KM00636SC	C11 H9 Br N2 O3 S2	361.239	5-bromo-4-methoxy-N'-(2-thienylcarbonyl)thiophene-3-carbohydrazide	FC(F)(F)C1=CC(NC=C(C(OCC)=O)C(OCC)=O)=C(NCCC2=CC=C(OC)C(OC)=C2)C=C1	361.23
HD40020	G10	KM00657	KM00657SC	C15 H12 Cl N3 O2 S	333.798	2-[(4-chlorophenyl)sulfonyl]-3-[(2-pyridylmethyl)amino]acrylonitrile	O=[N+]([O-])C1=CC(C(F)(F)F)=CC=C1NCCC2=CC=CC=C2	333.79
HD40020	G11	KM00674	KM00674SC	C15 H17 Br N2 O3 S	385.28	2-[(4-bromophenyl)sulfonyl]-3-(2,6-dimethylmorpholino)acrylonitrile	O=[N+]([O-])C(C=C1C(F)(F)F)=C(C=C1)NC(C)C2=CC=CC=C2	385.27
HD40020	H02	KM00494	KM00494SC	C8 H15 N3	153.227	3-(tert-butyl)-1-methyl-1H-pyrazol-5-amine	NC1=CC(C(F)(F)F)=CC=C1NCCC2=CC=CC=N2	153.2		118430-73-2
HD40020	H03	KM00513	KM00513SC	C16 H12 F3 N3 O3 S	383.349	1-methyl-3-{2-[2-(trifluoromethyl)phenyl]hydrazono}-1,2,3,4-tetrahydro-2lambda~6~,1-benzothiazine-2,2,4-trione	O=C(/C1=N\NC2=CC=CC=C2C(F)(F)F)C(C=CC=C3)=C3N(C)S1(=O)=O	383.34
HD40020	H04	KM00525	KM00525SC	C20 H22 Br N3 O2 S	448.383	N1-{4-bromo-3-[4-(tert-butyl)phenyl]-1H-pyrazol-5-yl}-4-methylbenzene-1-sulfonamide	O=C(NC1=CC(C(F)(F)F)=CC=C1NCCC(C=C2)=CC(OC)=C2OC)C(C(C3=C(Cl)C=CC=C3)=NO4)=C4C	448.38
HD40020	H05	KM00537	KM00537SC	C16 H12 Cl N O2 S2	349.861	2-[(4-chlorophenyl)sulfonyl]-3-[(4-methylphenyl)thio]acrylonitrile	FC(F)(F)C1=CC=C(NCCC2=CC=CC=C2)C(NC=C(C(OCC)=O)C(OCC)=O)=C1	349.85
HD40020	H06	KM00571	KM00571SC	C20 H13 Cl N4 O S	392.869	2-amino-6-[(4-chlorophenyl)thio]-4-(4-methoxyphenyl)pyridine-3,5-dicarbonitrile	FC(F)(F)C1=CC(/N=C/C2=CC(Cl)=CC(Cl)=C2O)=C(NCCC(C=C3)=CC(OC)=C3OC)C=C1	392.86
HD40020	H07	KM00586	KM00586SC	C15 H9 Cl F2 N2	290.699	3-(2-chlorophenyl)-3-(2,4-difluoroanilino)acrylonitrile	ClC1=C(C(NC2=C(NCCC3=CC=CC=C3)C=CC(C(F)(F)F)=C2)=O)SC4=C1C=CC=C4	290.7
HD40020	H08	KM00612	KM00612SC	C8 H11 Cl N2 O2 S	234.706	N'-(5-chloro-4-methoxy-3-thienyl)-N,N-dimethylurea	ClC1=C(OC)C(NC(N(C)C)=O)=CS1	234.7
HD40020	H09	KM00643	KM00643SC	C21 H14 Cl2 N2 O3 S	445.325	5-(2-chlorophenyl)-3-(3-{[(4-chlorophenyl)sulfonyl]methyl}phenyl)-1,2,4-oxadiazole	S=C(NC1=C(Cl)C=CC(Cl)=C1)NC2=C(NCCC3=CC=CC=C3)C=CC(C(F)(F)F)=C2	445.32
HD40020	H10	KM00660	KM00660SC	C15 H17 Cl N4 O2 S	352.844	5-[(4-chlorophenyl)sulfonyl]-2-piperidinopyrimidin-4-amine	FC(F)(F)C1=CC(NC=C(C(OCC)=O)C(OCC)=O)=C(NCCC2=NC=CC=C2)C=C1	352.84
HD40020	H11	KM00680	KM00680SC	C10 H9 Cl N4 O2 S	284.726	5-[(4-chlorophenyl)sulfonyl]pyrimidine-2,4-diamine	O=C(OCC)C(C(OCC)=O)=CNC(C=C1)=C(Cl)C=C1Br	284.72
HD40021	A02	CD00237	CD00237SC	C15 H8 Cl3 N3 O2 S	400.672	N2-(2,4,5-trichlorophenyl)-4-(3-nitrophenyl)-1,3-thiazol-2-amine	O=C(OCC)C(C(OCC)=O)=CNC(C=C1)=C(C)C=C1Cl	400.67
HD40021	A03	CD00379	CD00379SC	C13 H10 N2 S . Br H	307.214	4-(2-naphthyl)-1,3-thiazol-2-amine hydrobromide	ClC1=C(C=CC=C1Cl)NC=C(C(OCC)=O)C(OCC)=O	226.3	HBr
HD40021	A04	CD00393	CD00393SC	C11 H8 N2 O5	248.193	5-(3,4-dihydroxybenzylidene)hexahydropyrimidine-2,4,6-trione	O=C(OCC)C(C(OCC)=O)=CNC1=CC(OCO2)=C2C=C1	248.19
HD40021	A05	CD00428	CD00428SC	C12 H9 Br N2 O4	325.117	5-(5-bromo-2-methoxybenzylidene)hexahydropyrimidine-2,4,6-trione	ClC1=CC=C(C(F)(F)F)C=C1NC=C(C(OCC)=O)C(OCC)=O	325.12
HD40021	A06	CD00466	CD00466SC	C20 H12 N4 O6 S3	500.535	3,5-di{[2-(4-nitrophenyl)-2-oxoethyl]thio}isothiazole-4-carbonitrile	O=C(OCC)C(C(OCC)=O)=CNC1=CC(C(OC)=O)=CC=C1	500.52
HD40021	A07	CD00508	CD00508SC	C12 H9 Br N2 O3 S	341.184	5-(3-bromo-4-methoxybenzylidene)-2-thioxohexahydropyrimidine-4,6-dione	O=[N+]([O-])C1=CC=C(C)C=C1NC=C(C(OCC)=O)C(OCC)=O	341.18
HD40021	A08	CD00546	CD00546SC	C11 H7 Cl N2 O3	250.64	5-(4-chlorobenzylidene)hexahydropyrimidine-2,4,6-trione	OC1=C(C=C2Br)C(C(Cl)=C2)=NC=C1C(OCC)=O	250.64		27402-31-9
HD40021	A09	CD00563	CD00563SC	C10 H9 N S . Br H	256.166	2-methyl-4-phenyl-1,3-thiazole hydrobromide	FC(F)(F)C1=CC(NC=C(C(N2)=O)C(NC2=S)=O)=CC(C(F)(F)F)=C1	175.3	HBr	34161-30-3
HD40021	A10	CD00594	CD00594SC	C14 H14 N2 O5 S	322.34	2-thioxo-5-(2,4,6-trimethoxybenzylidene)hexahydropyrimidine-4,6-dione	FC(F)(F)C1=CC(NC=C(C(N2)=O)C(NC2=O)=O)=CC(C(F)(F)F)=C1	322.33
HD40021	A11	CD00636	CD00636SC	C14 H10 Cl N3 O	271.706	4-chloro-2-[(1H-indazol-6-ylimino)methyl]phenol	FC(F)(F)C1=CC(C(F)(F)F)=CC(NC=C(C#N)C#N)=C1	271.71
HD40021	B02	CD00240	CD00240SC	C24 H26 N4 S2 . 2 Cl H	507.551	4-({[anilino(imino)methyl]thio}methyl)-2,5-dimethylbenzyl anilinomethanimidothioate dihydrochloride	OC1=C(C(OCC)=O)C=NC2=C1C=CC=C2F	434.62	2 HCl
HD40021	B03	CD00382	CD00382SC	C12 H9 Br N2 O4	325.117	5-(3-bromo-4-methoxybenzylidene)hexahydropyrimidine-2,4,6-trione	O=C1C2=C(NC=C1C(OCC)=O)C(C)=CC(Cl)=C2	325.12
HD40021	B04	CD00394	CD00394SC	C9 H6 N2 O4	206.156	5-(2-furylmethylidene)hexahydropyrimidine-2,4,6-trione	O=C(N1)C2=CC(C)=CC=C2N=C1NC(C3=CC=CC(C)=C3)=O	206.16
HD40021	B05	CD00430	CD00430SC	C13 H11 Br N2 O4	339.144	5-(5-bromo-2-ethoxybenzylidene)hexahydropyrimidine-2,4,6-trione	O=C(N1)C2=CC(C)=CC=C2N=C1NC(C(C=C3)=CC=C3[N+]([O-])=O)=O	339.14
HD40021	B06	CD00469	CD00469SC	C40 H50 N2 O2 S3	687.045	3,5-di{[2-(3-ethyl-5,5,8,8-tetramethyl-5,6,7,8-tetrahydronaphthalen-2-yl)-2-oxoethyl]thio}isothiazole-4-carbonitrile	O=C(N1)C2=CC(C)=CC=C2N=C1NC(C3=CC=CC=C3Cl)=O	687.03
HD40021	B07	CD00509	CD00509SC	C9 H6 N2 O3 S	222.223	5-(2-furylmethylidene)-2-thioxohexahydropyrimidine-4,6-dione	FC1=CC=C(C=C1)C2=CN3C(CC4=CC=CC=C4C3)=N2.Br	222.22
HD40021	B08	CD00548	CD00548SC	C13 H12 N2 O5	276.247	5-(2,5-dimethoxybenzylidene)hexahydropyrimidine-2,4,6-trione	O=C(OCC)C(C(OCC)=O)=CNC1=CC(NN=N2)=C2C=C1	276.25
HD40021	B09	CD00564	CD00564SC	C10 H8 Br N S . Br H	335.062	4-(4-bromophenyl)-2-methyl-1,3-thiazole hydrobromide	FC(F)(F)C1=CC(/N=C/C2=C(O)C=CC(Br)=C2)=C(NCCC3=CC=CC=C3)C=C1	254.14	HBr
HD40021	B10	CD00598	CD00598SC	C20 H27 N3 O2 S2	405.584	N-(1-eth-1-ynylcyclohexyl)-N'-[4-(piperidinosulfonyl)phenyl]thiourea	OC(C1=O)(CC(C2=CC=C3C(C=CC=C3)=C2)=O)C(C=C4Br)=C(C=C4)N1CN5CCOCC5	405.57
HD40021	B11	CD00638	CD00638SC	C13 H17 N3 O4	279.294	4-methyl-1-(5-methyl-2,4-dinitrophenyl)piperidine	OC(C1=O)(CC(C(C=C2)=CC=C2OC)=O)C(C=C3Br)=C(C=C3)N1CN4CCOCC4	279.3
HD40021	C02	CD00241	CD00241SC	C16 H27 N	233.396	N1-ethyl-N1-(2,3,4,5,6-pentamethylbenzyl)ethan-1-amine	OC(C1=O)(CC(C2=CC=CC([N+]([O-])=O)=C2)=O)C(C=C3Br)=C(C=C3)N1CN4CCOCC4	233.4
HD40021	C03	CD00383	CD00383SC	C10 H11 Cl N2 S . Cl H	263.191	2-[(3-chlorobenzyl)thio]-4,5-dihydro-1H-imidazol-3-ium hydrochloride	OC(C(N1CN2CCOCC2)=O)(CC(C(C=C3)=CC=C3Cl)=O)C4=C1C=CC(Br)=C4	226.7	HCl	258347-64-7
HD40021	C04	CD00395	CD00395SC	C11 H6 Cl2 N2 O3	285.085	5-(2,6-dichlorobenzylidene)hexahydropyrimidine-2,4,6-trione	FC1=CC=C(C=C1)C2CN3C(C=CC=C4)=C4C=CC3=N2.Br	285.09
HD40021	C05	CD00431	CD00431SC	C11 H7 N3 O5	261.192	5-(3-nitrobenzylidene)hexahydropyrimidine-2,4,6-trione	CC(C1)(C)C(C([N+]([O-])=O)=C2C)=C(C1(C)C)C=C2/N=C/C3=CC=CC=C3O	261.19		27402-32-0
HD40021	C06	CD00472	CD00472SC	C9 H8 N2 S	176.242	4-phenyl-1,3-thiazol-2-amine	N12C(C=CC=C3)=C3C=CC1=NC(C(C=C4)=CC5=C4C=CC=C5)C2.Br	176.24		2010-06-2
HD40021	C07	CD00510	CD00510SC	C12 H10 N2 O3 S	262.288	5-(4-methoxybenzylidene)-2-thioxohexahydropyrimidine-4,6-dione	OC(C1=O)(CC(C(C=C2)=CC=C2OC)=O)C3=CC(Br)=CC=C3N1CN4CCCCC4	262.28
HD40021	C08	CD00550	CD00550SC	C13 H12 N2 O4 S	292.314	5-(2,3-dimethoxybenzylidene)-2-thioxohexahydropyrimidine-4,6-dione	OC(C(N1CN2CCCCC2)=O)(CC(C3=CC=C(Cl)C=C3)=O)C4=C1C=CC(Br)=C4	292.31
HD40021	C09	CD00569	CD00569SC	C11 H8 N2 O3 S	248.261	5-(4-hydroxybenzylidene)-2-thioxohexahydropyrimidine-4,6-dione	OC(C(N1CN2CCCCC2)=O)(CC(C3=CC=C(C)C=C3)=O)C4=C1C=CC(Br)=C4	248.26
HD40021	C10	CD00607	CD00607SC	C16 H20 Br N O	322.244	N3-(5-bromo-2-ethoxybenzylidene)-3-ethylpent-1-yn-3-amine	ClC1=CC=C(C(F)(F)F)C=C1/N=C/C2=C(O)C=CC(Br)=C2	322.24
HD40021	C11	CD00639	CD00639SC	C13 H17 N3 O4	279.294	3-methyl-1-(5-methyl-2,4-dinitrophenyl)piperidine	O=C(NNC(C1=CC=C(N(C)C)C=C1)=O)C(CC)C2=CC=CC=C2	279.29
HD40021	D02	CD00242	CD00242SC	C10 H7 F3 N2 O	228.172	N1-[3-(trifluoromethyl)phenyl]-2-cyanoacetamide	O=C(NNC(C(C=C1)=CC=C1OC)=O)C(CC)C2=CC=CC=C2	228.17		1960-77-6
HD40021	D03	CD00385	CD00385SC	C10 H7 N3 O3	217.183	5-(4-pyridylmethylidene)hexahydropyrimidine-2,4,6-trione	CC1=C(/N=C/C2=CC(Cl)=CC(Cl)=C2O)C(OC)=C(C(C)(C)C)C=C1/N=C/C3=C(O)C(Cl)=CC(Cl)=C3	217.18
HD40021	D04	CD00397	CD00397SC	C11 H8 N2 O4	232.194	5-(3-hydroxybenzylidene)hexahydropyrimidine-2,4,6-trione	COC1=C(C(C)(C)C)C=C(/N=C/C2=C(O)C=CC(Br)=C2)C(C)=C1/N=C/C3=CC(Br)=CC=C3O	232.2
HD40021	D05	CD00434	CD00434SC	C13 H12 N2 O4	260.248	5-(4-ethoxybenzylidene)hexahydropyrimidine-2,4,6-trione	O=C(NC1=O)C(C(N1)=O)=CC2=CC=C(OCC)C=C2	260.25
HD40021	D06	CD00480	CD00480SC	C20 H12 Br2 N2 O2 S3	568.333	3,5-di{[2-(4-bromophenyl)-2-oxoethyl]thio}isothiazole-4-carbonitrile	O=C(NC1=CC=C(C(F)(F)F)C=C1)C(CC)C2=CC=CC=C2	568.31		260409-96-9
HD40021	D07	CD00512	CD00512SC	C12 H10 N2 O4 S	278.287	5-(4-hydroxy-3-methoxybenzylidene)-2-thioxohexahydropyrimidine-4,6-dione	COC1=CC(Cl)=C(OC)C=C1NC(C(CC)C2=CC=CC=C2)=O	278.28
HD40021	D08	CD00551	CD00551SC	C13 H12 N2 O3 S	276.315	5-(4-ethoxybenzylidene)-2-thioxohexahydropyrimidine-4,6-dione	CC1=C(/N=C/C2=CC=CC=C2O)C(OC)=C(C(C)(C)C)C=C1/N=C/C3=C(O)C=CC=C3	276.31
HD40021	D09	CD00575	CD00575SC	C19 H22 F N3 O2 S2	407.532	N-(3-fluoro-4-methylphenyl)-N'-[4-(piperidinosulfonyl)phenyl]thiourea	O=[N+]([O-])C1=CC(C(F)(F)F)=CC([N+]([O-])=O)=C1N(CC2)CC3=C2C=CC=C3	407.52
HD40021	D10	CD00609	CD00609SC	C13 H12 N2 O4 S	292.314	5-(3,4-dimethoxybenzylidene)-2-thioxohexahydropyrimidine-4,6-dione	O=C(C(CC)C1=CC=CC=C1)NC2=CC(C(F)(F)F)=CC(C(F)(F)F)=C2	292.31		60045-60-5
HD40021	D11	CD00640	CD00640SC	C12 H15 N3 O4	265.267	1-(5-methyl-2,4-dinitrophenyl)piperidine	O=C(C1=CC([N+]([O-])=O)=CC=C1)N(CC2=CC(OC)=C(OC)C(OC)=C2)C3=CC=CC(F)=C3	265.27
HD40021	E02	CD00249	CD00249SC	C17 H15 N3 O2 S	325.391	N1-phenyl-2-[4-oxo-2-(phenylimino)-1,3-thiazolan-5-yl]acetamide	C1(C=CC=C2)=C2NC=C1CCC3=NC=CC=C3	325.38
HD40021	E03	CD00387	CD00387SC	C12 H10 N2 O5	262.22	5-(4-hydroxy-3-methoxybenzylidene)hexahydropyrimidine-2,4,6-trione	O=S(C(C=C1)=CC=C1C)(NNC(C2=CC=CC=C2N)=O)=O	262.22		40367-32-6
HD40021	E04	CD00401	CD00401SC	C11 H7 Cl N2 O3	250.64	5-(3-chlorobenzylidene)hexahydropyrimidine-2,4,6-trione	OC(CCC(C=C1)=CC2=C1OCO2)=O	250.64
HD40021	E05	CD00456	CD00456SC	C13 H12 N2 O4	260.248	5-(2-ethoxybenzylidene)hexahydropyrimidine-2,4,6-trione	CC(C1)(C)C(C([N+]([O-])=O)=C2C)=C(C=C2NC(C3=C(F)C=CC=C3F)=O)C1(C)C	260.25
HD40021	E06	CD00482	CD00482SC	C20 H12 N4 O6 S3	500.535	3,5-di{[2-(3-nitrophenyl)-2-oxoethyl]thio}isothiazole-4-carbonitrile	CC(C1)(C)C(C([N+]([O-])=O)=C2C)=C(C1(C)C)C=C2NC(C3=C(Cl)C4=C(C=CC=C4)S3)=O	500.52
HD40021	E07	CD00513	CD00513SC	C13 H10 N2 O2 S	258.3	5-(3-phenylprop-2-enylidene)-2-thioxohexahydropyrimidine-4,6-dione	CC(C1)(C)C(C([N+]([O-])=O)=C2C)=C(C1(C)C)C=C2NC(C3=CC=CO3)=O	258.29
HD40021	E08	CD00553	CD00553SC	C11 H8 N2 O4 S	264.26	5-(3,4-dihydroxybenzylidene)-2-thioxohexahydropyrimidine-4,6-dione	O=C1N(NS(C2=CC=C(C)C=C2)(=O)=O)C(NC3=C1C=CC=C3)C4=C(O)C(Cl)=CC(Cl)=C4	264.26
HD40021	E09	CD00578	CD00578SC	C19 H21 N3 O4 S2	419.524	N-(1,3-benzodioxol-5-yl)-N'-[4-(piperidinosulfonyl)phenyl]thiourea	O=C1N(NS(C2=CC=C(C)C=C2)(=O)=O)C(NC3=C1C=CC=C3)C4=CC(Br)=CC=C4O	419.51
HD40021	E10	CD00610	CD00610SC	C11 H6 Cl2 N2 O2 S	301.152	5-(2,6-dichlorobenzylidene)-2-thioxohexahydropyrimidine-4,6-dione	O=C1N(NS(C2=CC=C(C)C=C2)(=O)=O)C(NC3=C1C=CC=C3)C4=CC=CC(OC)=C4O	301.15
HD40021	E11	CD00641	CD00641SC	C11 H13 N3 O4	251.241	1-(5-methyl-2,4-dinitrophenyl)pyrrolidine	CC(C)C(C=C1)=C(NC(NC2=C(Cl)C=CC(Cl)=C2)=S)C=C1C(C)C	251.24
HD40021	F02	CD00254	CD00254SC	C12 H12 N2 S . Br H	297.219	N-allyl-4-phenyl-1,3-thiazol-2-amine hydrobromide	CCC1=C(NC(NC2=CC=C(C)C=C2Cl)=S)C(CC)=CC(CC)=C1	216.3	HBr
HD40021	F03	CD00388	CD00388SC	C13 H12 N2 O5	276.247	5-(3-ethoxy-4-hydroxybenzylidene)hexahydropyrimidine-2,4,6-trione	ClC1=CC=C(Cl)C=C1NC(N(CCC2=NC=CC=C2)CCC3=CC=CC=C3)=S.Cl	276.25
HD40021	F04	CD00406	CD00406SC	C14 H13 Br N2 S . Br H	402.153	4-bromobenzyl phenylcarbamimidothioate hydrobromide	S=C(N(CCC1=NC=CC=C1)CCC2=CC=CC=C2)NC3=CC=CC(C(F)(F)F)=C3	321.24	HBr
HD40021	F05	CD00460	CD00460SC	C9 H9 N3 S . Br H	272.169	4-cyanobenzyl carbamimidothioate hydrobromide	CC1=CC=C(C)C=C1NC(N(CCC2=NC=CC=C2)CCC3=CC=CC=C3)=S.Cl	191.25	HBr
HD40021	F06	CD00491	CD00491SC	C20 H12 F2 N2 O2 S3	446.521	3,5-di{[2-(4-fluorophenyl)-2-oxoethyl]thio}isothiazole-4-carbonitrile	O=C(NC1=O)C(C(N1)=O)=CC2=C(F)C=CC=C2Cl	446.5
HD40021	F07	CD00517	CD00517SC	C14 H20 N4 S5	404.67	4-cyano-5-{[(diethylamino)carbothioyl]thio}isothiazol-3-yl (diethylamino)methanedithioate	O=C(N1)/C(SC1=S)=C/C2=C(Cl)C=CC=C2F	404.64
HD40021	F08	CD00556	CD00556SC	C14 H14 N2 O5 S	322.34	2-thioxo-5-(3,4,5-trimethoxybenzylidene)hexahydropyrimidine-4,6-dione	O=C(NC1=S)C(C(N1)=O)=CC2=C(Cl)C=CC=C2F	322.33
HD40021	F09	CD00586	CD00586SC	C19 H20 N4 O2 S2	400.525	N-(4-cyanophenyl)-N'-[4-(piperidinosulfonyl)phenyl]thiourea	O=C(O1)C2=CC(Br)=CC=C2N=C1C	400.51
HD40021	F10	CD00611	CD00611SC	C14 H14 N2 O2 S	274.343	5-(4-isopropylbenzylidene)-2-thioxohexahydropyrimidine-4,6-dione	O=C(N1CCC(OCC)=O)C(C=CC=C2)=C2C1=O	274.34
HD40021	F11	CD00642	CD00642SC	C11 H13 N3 O5	267.24	4-(5-methyl-2,4-dinitrophenyl)morpholine	COC1=CC=C(OC)C=C1CCC(O)=O	267.24		260410-78-4
HD40021	G02	CD00350	CD00350SC	C16 H12 N2 S . Br H	345.263	N-phenyl-8H-indeno[1,2-d][1,3]thiazol-2-amine hydrobromide	O=C(NC1=S)C(C(N1)=O)=CC2=CC=C([N+]([O-])=O)S2	264.34	HBr
HD40021	G03	CD00389	CD00389SC	C18 H14 N2 O4	322.319	5-[3-(benzyloxy)benzylidene]hexahydropyrimidine-2,4,6-trione	O=C(N1)/C(SC1=S)=C/C2=CC=C([N+]([O-])=O)S2	322.32
HD40021	G04	CD00408	CD00408SC	C15 H13 N3 S . Br H	348.267	4-cyanobenzyl phenylcarbamimidothioate hydrobromide	O=[N+](C(S1)=CC=C1/C=C(C(O2)=O)/N=C2C3=CC=CC=C3)[O-]	267.35	HBr
HD40021	G05	CD00461	CD00461SC	C12 H13 N3 S . Br H	312.234	4-((1,4,5,6-tetrahydropyrimidin-2-ylthio)methyl)benzonitrile hydrobromide	O=C(CC1(C)C)C(C(C1)=O)C(C2=CC=C([N+]([O-])=O)S2)C3=C(O)CC(C)(C)CC3=O	231.3	HBr	258347-79-4
HD40021	G06	CD00503	CD00503SC	C10 H6 N2 S3	250.369	3,5-di(prop-2-ynylthio)isothiazole-4-carbonitrile	O=C(C1)C2=C(CC1(C)C)OC(CC3(C)C)=C(C(C3)=O)C2C4=CC=C([N+]([O-])=O)S4	250.35
HD40021	G07	CD00521	CD00521SC	C9 H6 N4	170.174	2-[(2-pyridylamino)methylidene]malononitrile	O=C1NC(NC2=C1C=CC=C2)C3=CC=C([N+]([O-])=O)S3	170.17
HD40021	G08	CD00558	CD00558SC	C13 H11 Br N2 O3 S	355.211	5-(5-bromo-2-ethoxybenzylidene)-2-thioxohexahydropyrimidine-4,6-dione	O=C1NC(NC(C=C2)=C1C=C2Cl)C3=CC=C([N+]([O-])=O)S3	355.21
HD40021	G09	CD00587	CD00587SC	C22 H29 N3 O4 S2	463.62	N-(3,4-dimethoxyphenethyl)-N'-[4-(piperidinosulfonyl)phenyl]thiourea	O=[N+]([O-])C1=C(SCC(NC2=C(OC)C=CC=C2)=O)C=CC(C(F)(F)F)=C1	463.61
HD40021	G10	CD00622	CD00622SC	C15 H10 N2 O2 S	282.322	5-(1-naphthylmethylidene)-2-thioxohexahydropyrimidine-4,6-dione	CN(C(C=C1)=C2C=C1Cl)C(NC2=O)C3=CC=C([N+]([O-])=O)S3	282.32
HD40021	G11	CD00661	CD00661SC	C17 H15 N O3	281.31	3-(2,5-dimethoxybenzylidene)indolin-2-one	O=C(C1SCC(NC2=CC(C(F)(F)F)=CC(C(F)(F)F)=C2)=O)N(C(C1)=O)C3=CC=C(C)C([N+]([O-])=O)=C3	281.31
HD40021	H02	CD00351	CD00351SC	C16 H9 Cl3 N2 S . Br H	448.598	N2-(2,4,5-trichlorophenyl)-8H-indeno[1,2-d][1,3]thiazol-2-amine hydrobromide	CN(C1=CC=CC=C12)C(NC2=O)C3=CC=C([N+]([O-])=O)S3	367.68	HBr
HD40021	H03	CD00391	CD00391SC	C13 H13 N3 O3	259.264	5-[4-(dimethylamino)benzylidene]hexahydropyrimidine-2,4,6-trione	O=[N+]([O-])C1=C(SCC(NC2=CC(C(F)(F)F)=CC(C(F)(F)F)=C2)=O)C=CC(C(F)(F)F)=C1	259.26		1753-47-5
HD40021	H04	CD00410	CD00410SC	C11 H11 N3 S . Br H	298.207	4-((4,5-dihydro-1H-imidazol-2-ylthio)methyl)benzonitrile hydrobromide	COC1=CC(/C=C(C#N)/C(C=C2)=CC=C2[N+]([O-])=O)=CC(OC)=C1OC	217.3	HBr	258347-68-1
HD40021	H05	CD00464	CD00464SC	C20 H14 N2 O2 S3	410.541	3,5-di[(2-oxo-2-phenylethyl)thio]isothiazole-4-carbonitrile	N#C/C(C1=CC=C([N+]([O-])=O)C=C1)=C\C2=CC=C(N(C)C)C=C2	410.52		24134-79-0
HD40021	H06	CD00507	CD00507SC	C8 H4 N4 S3	252.346	3,5-di[(cyanomethyl)thio]isothiazole-4-carbonitrile	CC1=C(NC(CSCC2=CN=C(C)C(O)=C2CO)=O)C(C)=CC(C)=C1	252.33
HD40021	H07	CD00527	CD00527SC	C25 H30 N2 S . Br H	471.504	N2-phenyl-5-(3-ethyl-5,5,8,8-tetramethyl-5,6,7,8-tetrahydronaphthalen-2-yl)-1,3-thiazol-2-amine hydrobromide	O=C(CSCC1=CN=C(C)C(O)=C1CO)NC2=CC(C(F)(F)F)=CC(C(F)(F)F)=C2	390.59	HBr
HD40021	H08	CD00561	CD00561SC	C11 H11 N S . Br H	270.193	2-methyl-4-(4=methylphenyl)-1,3-thiazole hydrobromide	OC1=C(CO)C(CSCC(NC2=C(OC)C=CC=C2)=O)=CN=C1C	189.27	HBr
HD40021	H09	CD00589	CD00589SC	C14 H22 N4 O2 S2	342.486	N1-[4-(piperidinosulfonyl)phenyl]-2,2-dimethylhydrazine-1-carbothioamide	OC1=C(CO)C(CSCC(NC2=CC(C(F)(F)F)=CC=C2Cl)=O)=CN=C1C	342.47
HD40021	H10	CD00634	CD00634SC	C18 H20 N2 O	280.369	N1-(4-{[(4-isopropylphenyl)imino]methyl}phenyl)acetamide	OC1=C(CO)C(CSCC(NC2=C(F)C=CC=C2)=O)=CN=C1C	280.37
HD40021	H11	CD00662	CD00662SC	C17 H15 N O3	281.31	3-(2,3-dimethoxybenzylidene)indolin-2-one	FC(F)(F)C1=CC=C(N2CCOCC2)C(/N=C/C3=CC=C([N+]([O-])=O)S3)=C1	281.31
HD40022	A02	GK01517	GK01517SC	C22 H19 F3 N4 O	412.413	3-[4-(tert-butyl)phenyl]-5-[1-phenyl-5-(trifluoromethyl)-1H-pyrazol-4-yl]-1,2,4-oxadiazole	FC(F)(F)C1=CC=C(NCCC2=NC=CC=C2)C(/N=C/C3=CC=C([N+]([O-])=O)S3)=C1	412.41
HD40022	A03	GK01528	GK01528SC	C20 H19 F3 N4 O2	404.39	N-(1-phenyl-5-propyl-1H-pyrazol-4-yl)-N'-[4-(trifluoromethoxy)phenyl]urea	FC(F)(F)C1=CC(/N=C/C2=CC=C([N+]([O-])=O)S2)=C(C=C1)N3CCCC3	404.39
HD40022	A04	GK01543	GK01543SC	C24 H26 N4 O	386.496	3-[4-(tert-butyl)phenyl]-5-(1-phenyl-5-propyl-1H-pyrazol-4-yl)-1,2,4-oxadiazole	FC(F)(F)C1=CC(/N=C/C2=CC=C([N+]([O-])=O)S2)=C(NCCC3=CC=C(OC)C(OC)=C3)C=C1	386.5
HD40022	A05	GK01556	GK01556SC	C19 H17 Cl2 N3 O	374.269	N4,1-di(4-chlorophenyl)-3-propyl-1H-pyrazole-4-carboxamide	O=S(C(C=C1)=CC=C1C)(N/N=C/C2=CC=C(C)C=C2)=O	374.27
HD40022	A06	GK01574	GK01574SC	C20 H10 Cl F9 N4 O2	544.76	O1-{[1-(4-chlorophenyl)-5-(trifluoromethyl)-1H-pyrazol-4-yl]carbonyl}-3,5-di(trifluoromethyl)benzene-1-carbohydroximamide	O=[N+]([O-])C1=CC=C(S1)C2NC3=CC=CC=C3O2	544.76
HD40022	A07	GK01590	GK01590SC	C16 H9 Cl F3 N3 O S	383.78	2-pyridyl 1-(4-chlorophenyl)-5-(trifluoromethyl)-1H-pyrazole-4-carbothioate	O=[N+]([O-])C1=CSC(C2NC3=CC=CC=C3N2)=C1	383.77
HD40022	A08	GK01599	GK01599SC	C19 H13 Cl F3 N3 O3	423.777	1-(4-chlorophenyl)-4-[({[(4-methoxyphenyl)methylene]amino}oxy)carbonyl]-5-(trifluoromethyl)-1H-pyrazole	O=[N+]([O-])C1=CC=C(S1)C2NC(C=C3Cl)=C(C=C3)O2	423.78
HD40022	A09	GK01607	GK01607SC	C10 H9 F N2 S	208.259	3-(4-fluorophenyl)-5-(methylthio)-1H-pyrazole	O=[N+]([O-])C1=CC=C(S1)C2NC3=CC([N+]([O-])=O)=CC=C3O2	208.3		175137-20-9
HD40022	A10	GK01643	GK01643SC	C6 H6 N4 O	150.14	1-methyl-1,5-dihydro-4H-pyrazolo[3,4-d]pyrimidin-4-one	O=S(N/N=C/C1=CC(OCO2)=C2C=C1)(C3=CC=C(C)C=C3)=O	150.14		5334-56-5
HD40022	A11	GK01655	GK01655SC	C10 H10 N2 O2 S2	254.333	methyl 2-[(7-methylthieno[3,2-d]pyrimidin-4-yl)thio]acetate	O=S(C1=CC=C(C)C=C1)(N/N=C/C2=CC=C(Cl)C=C2)=O	254.32		175137-23-2
HD40022	B02	GK01518	GK01518SC	C19 H9 F9 N2 O S	484.341	3,5-di(trifluoromethyl)phenyl 1-phenyl-5-(trifluoromethyl)-1H-pyrazole-4-carbothioate	O=S(N/N=C/C1=CC=C(Cl)C(Cl)=C1)(C2=CC=C(C)C=C2)=O	484.34
HD40022	B03	GK01529	GK01529SC	C19 H18 Cl2 N4 O	389.284	N-(2,4-dichlorophenyl)-N'-(1-phenyl-5-propyl-1H-pyrazol-4-yl)urea	O=S(C(C=C1)=CC=C1C)(N/N=C/C(C=C2)=CC=C2[N+]([O-])=O)=O	389.28
HD40022	B04	GK01544	GK01544SC	C26 H20 Cl F O4	450.891	3-(2-chloro-6-fluorobenzyl)-2-oxo-4-propyl-2H-chromen-7-yl benzoate	NC1=CC=C(C=C1)C(CC2=CC=C(N(C)C)C=C2)C#N	450.89
HD40022	B05	GK01560	GK01560SC	C17 H10 Cl3 F3 N4 O	449.646	N-[1-(4-chlorophenyl)-5-(trifluoromethyl)-1H-pyrazol-4-yl]-N'-(2,4-dichlorophenyl)urea	OC(C(Cl)=C1)=C(C=C1Cl)C2NC3=CC=CC4=CC=CC(N2)=C34	449.65
HD40022	B06	GK01575	GK01575SC	C19 H11 Cl F6 N4 O2	476.763	O1-{[1-(4-chlorophenyl)-5-(trifluoromethyl)-1H-pyrazol-4-yl]carbonyl}-4-(trifluoromethyl)benzene-1-carbohydroximamide	[O-][N+](C(C=C1)=CC=C1N2CCCCC2)=O	476.76
HD40022	B07	GK01591	GK01591SC	C17 H9 Cl2 F3 N2 O S	417.237	4-chlorophenyl 1-(4-chlorophenyl)-5-(trifluoromethyl)-1H-pyrazole-4-carbothioate	O=C(NC1=CC=C(C(C#N)CC2=CC=C(N(C)C)C=C2)C=C1)C3=C(OC)C=CC=C3OC	417.23
HD40022	B08	GK01600	GK01600SC	C19 H10 Cl F3 N4 O2	418.761	4-{[({[1-(4-chlorophenyl)-5-(trifluoromethyl)-1H-pyrazol-4-yl]carbonyl}oxy)imino]methyl}benzonitrile	O=C(NC1=NN=C(C(F)(F)F)S1)C2=C(OC)C=CC=C2OC	418.76
HD40022	B09	GK01608	GK01608SC	C19 H17 Cl N2 O S	356.875	4-chlorophenyl 1-phenyl-5-propyl-1H-pyrazole-4-carbothioate	O=C(NC1=NN=C(C(F)(F)F)S1)C2=C(F)C=CC=C2F	356.87
HD40022	B10	GK01644	GK01644SC	C10 H13 N3 S	207.3	N4-isopropyl-7-methylthieno[3,2-d]pyrimidin-4-amine	O=[N+]([O-])C1=CC(C)=CC=C1NS(C2=CC(C(F)(F)F)=CC(C(F)(F)F)=C2)(=O)=O	207.3		676546-07-9
HD40022	B11	GK01656	GK01656SC	C10 H13 N3 O S	223.299	2-[methyl(7-methylthieno[3,2-d]pyrimidin-4-yl)amino]ethan-1-ol	O=S(C1=CC(C(F)(F)F)=CC(C(F)(F)F)=C1)(NC2=CC=C(OC)C=C2[N+]([O-])=O)=O	223.29
HD40022	C02	GK01519	GK01519SC	C18 H11 Cl F3 N3 O2	393.751	4-[({[(2-chlorophenyl)methylene]amino}oxy)carbonyl]-1-phenyl-5-(trifluoromethyl)-1H-pyrazole	O=S(C1=CC(C(F)(F)F)=CC(C(F)(F)F)=C1)(NC2=CC=C(C)C=C2N)=O	393.75
HD40022	C03	GK01530	GK01530SC	C21 H18 F6 N4 O	456.388	N-[3,5-di(trifluoromethyl)phenyl]-N'-(1-phenyl-5-propyl-1H-pyrazol-4-yl)urea	CN(C)C1=CC=C(C=C1)C2N(CCCC3)C3CCN2CC4=CC=CC=C4	456.39
HD40022	C04	GK01545	GK01545SC	C15 H17 Cl N2 O2	292.764	ethyl 1-(4-chlorophenyl)-5-propyl-1H-pyrazole-4-carboxylate	O=C(OCC)C1=C(CCC)N(N=C1)C(C=C2)=CC=C2Cl	292.76		175137-16-3
HD40022	C05	GK01561	GK01561SC	C19 H18 Cl F N4 O	372.829	N-[1-(4-chlorophenyl)-5-propyl-1H-pyrazol-4-yl]-N'-(4-fluorophenyl)urea	O=C(OCC)C(C(OCC)=O)=CNNC1=CC=CC=C1	372.83
HD40022	C06	GK01579	GK01579SC	C19 H9 Cl F6 N4 O	458.748	5-[1-(4-chlorophenyl)-5-(trifluoromethyl)-1H-pyrazol-4-yl]-3-[4-(trifluoromethyl)phenyl]-1,2,4-oxadiazole	O=C(NNC=C(C(OCC)=O)C(OCC)=O)[C@H]1C(C(O)=O)[C@@H]2C=C[C@H]1C2	458.75
HD40022	C07	GK01592	GK01592SC	C19 H8 Cl F9 N2 O S	518.786	3,5-di(trifluoromethyl)phenyl 1-(4-chlorophenyl)-5-(trifluoromethyl)-1H-pyrazole-4-carbothioate	ClC1=CC(C2N(CCCC3)C3CCN2CC4=CC=CC=C4)=CC=C1Cl	518.78
HD40022	C08	GK01601	GK01601SC	C18 H10 Cl F4 N3 O2	411.741	1-(4-chlorophenyl)-4-[({[(4-fluorophenyl)methylene]amino}oxy)carbonyl]-5-(trifluoromethyl)-1H-pyrazole	O=[N+]([O-])C1=C(C=CC=C1)N2CCOCC2	411.74
HD40022	C09	GK01610	GK01610SC	C19 H17 Br N2 O S	401.326	4-bromophenyl 1-phenyl-5-propyl-1H-pyrazole-4-carbothioate	[O-][N+](C1=CC=CC=C1N2CCCCC2)=O	401.32
HD40022	C10	GK01645	GK01645SC	C11 H13 N3 O S	235.31	4-(7-methylthieno[3,2-d]pyrimidin-4-yl)morpholine	O=C(OCC)C(C(OCC)=O)=CNNC(C1=CC=CS1)=O	235.3
HD40022	C11	GK01657	GK01657SC	C7 H6 N2 O S	166.203	5-methyl-3,4-dihydrothieno[2,3-d]pyrimidin-4-one	O=S(C(C=C1)=CC=C1C)(NNC=C(C(OCC)=O)C(OCC)=O)=O	166.2		43088-64-8
HD40022	D02	GK01520	GK01520SC	C18 H10 Cl F4 N3 O2	411.741	4-[({[(2-chloro-6-fluorophenyl)methylene]amino}oxy)carbonyl]-1-phenyl-5-(trifluoromethyl)-1H-pyrazole	O=[N+]([O-])C1=CC=C(S1)C2NC3=CC(C)=CC=C3O2	411.74
HD40022	D03	GK01533	GK01533SC	C19 H18 F N3 O	323.369	N4-(4-fluorophenyl)-1-phenyl-5-propyl-1H-pyrazole-4-carboxamide	O=[N+]([O-])C1=CC=C(S1)C2OC3=CC(C)=CC=C3N2	323.37
HD40022	D04	GK01546	GK01546SC	C13 H10 Cl F3 N2 O2	318.681	ethyl 1-(4-chlorophenyl)-5-(trifluoromethyl)-1H-pyrazole-4-carboxylate	O=[N+]([O-])C1=CC=C(S1)C2NC3=CC([N+]([O-])=O)=CC=C3N2	318.68		112055-36-4
HD40022	D05	GK01562	GK01562SC	C20 H18 Cl F3 N4 O2	438.835	N-[1-(4-chlorophenyl)-5-propyl-1H-pyrazol-4-yl]-N'-[4-(trifluoromethoxy)phenyl]urea	CC1=C(C(SCC(NC2=CC(C(F)(F)F)=CC(C(F)(F)F)=C2)=O)=O)C(C3=CC=CC=C3Cl)=NO1	438.84
HD40022	D06	GK01581	GK01581SC	C20 H18 Cl2 N4 O2	417.294	O1-{[1-(4-chlorophenyl)-5-propyl-1H-pyrazol-4-yl]carbonyl}-4-chlorobenzene-1-carbohydroximamide	O=C(CSC(C1=C(Cl)C=CC=C1Cl)=O)NC2=CC(C(F)(F)F)=CC(C(F)(F)F)=C2	417.29
HD40022	D07	GK01593	GK01593SC	C18 H10 Cl2 F4 N2 O S	449.254	2-chloro-6-fluorobenzyl 1-(4-chlorophenyl)-5-(trifluoromethyl)-1H-pyrazole-4-carbothioate	O=C(CSC(C1=CC=CO1)=O)NC2=CC(C(F)(F)F)=CC(C(F)(F)F)=C2	449.25
HD40022	D08	GK01602	GK01602SC	C18 H9 Cl2 F4 N3 O2	446.186	4-[({[(2-chloro-6-fluorophenyl)methylene]amino}oxy)carbonyl]-1-(4-chlorophenyl)-5-(trifluoromethyl)-1H-pyrazole	FC(F)(F)C1=CC(C(F)(F)F)=CC(NC(CSC(C2=CC(C)=CC=C2[N+]([O-])=O)=O)=O)=C1	446.19
HD40022	D09	GK01614	GK01614SC	C17 H15 F N2 O2 S2	362.448	3-(4-fluorophenyl)-1-[(4-methylphenyl)sulfonyl]-5-(methylthio)-1H-pyrazole	ClC1=C(C(SCC(NC2=CC(C(F)(F)F)=CC(C(F)(F)F)=C2)=O)=O)SC3=C1C=CC=C3	362.44
HD40022	D10	GK01646	GK01646SC	C11 H13 N3 S2	251.377	7-methyl-4-(1,4-thiazinan-4-yl)thieno[3,2-d]pyrimidine	CCOC(CCC1=CC=C2C(NC(C3=CC=C([N+]([O-])=O)S3)O2)=C1)=O	251.36
HD40022	D11	GK01659	GK01659SC	C9 H10 N4 O S2	254.337	2-[(7-methylthieno[3,2-d]pyrimidin-4-yl)thio]ethanohydrazide	O=[N+]([O-])C1=CC=C(S1)C2NC3=CC(F)=CC=C3N2	254.32
HD40022	E02	GK01521	GK01521SC	C19 H11 F3 N4 O2	384.316	4-{[({[1-phenyl-5-(trifluoromethyl)-1H-pyrazol-4-yl]carbonyl}oxy)imino]methyl}benzonitrile	O=C1N(C(C)=NC(C=C2)=C1C=C2Br)C(C=CC=C3)=C3N4CCOCC4	384.32
HD40022	E03	GK01536	GK01536SC	C20 H19 Cl N4 O2	382.849	O1-[(1-phenyl-5-propyl-1H-pyrazol-4-yl)carbonyl]-4-chlorobenzene-1-carbohydroximamide	O=C1N(C(C)=NC(C=C2)=C1C=C2Br)C3=CC=CC=C3N4CCCCC4	382.85
HD40022	E04	GK01547	GK01547SC	C13 H13 Cl N2 O2	264.711	1-(4-chlorophenyl)-5-propyl-1H-pyrazole-4-carboxylic acid	O=C(OCC)C(C(OCC)=O)=CNNC(CCC(C=C1)=CC=C1O)=O	264.71		175137-17-4
HD40022	E05	GK01566	GK01566SC	C17 H10 Cl2 F3 N3 O	400.186	N4,1-di(4-chlorophenyl)-5-(trifluoromethyl)-1H-pyrazole-4-carboxamide	O=C1N(C(C)=NC(C=C2)=C1C=C2Br)C(C=C3C(F)(F)F)=C(C=C3)N4CCOCC4	400.19
HD40022	E06	GK01582	GK01582SC	C22 H17 Cl F6 N4 O2	518.843	O1-{[1-(4-chlorophenyl)-5-propyl-1H-pyrazol-4-yl]carbonyl}-3,5-di(trifluoromethyl)benzene-1-carbohydroximamide	O=C1N(C(C)=NC(C=C2)=C1C=C2Br)C(C=C3C)=C(C=C3)N4C=CC=C4	518.85
HD40022	E07	GK01594	GK01594SC	C18 H16 Cl N3 O S	357.863	2-pyridyl 1-(4-chlorophenyl)-5-propyl-1H-pyrazole-4-carbothioate	O=C(C1SCC(NC2=CC(C(F)(F)F)=CC(C(F)(F)F)=C2)=O)N(C(C1)=O)C(C=C3)=CC=C3OC	357.86
HD40022	E08	GK01603	GK01603SC	C21 H20 Cl N3 O3	397.86	1-(4-chlorophenyl)-4-[({[(4-methoxyphenyl)methylene]amino}oxy)carbonyl]-5-propyl-1H-pyrazole	O=S(C(C=C1)=CC=C1Cl)(NNC=C(C(OCC)=O)C(OCC)=O)=O	397.86
HD40022	E09	GK01618	GK01618SC	C18 H11 F7 N2 O2 S2	484.415	1-{[3,5-di(trifluoromethyl)phenyl]sulfonyl}-3-(4-fluorophenyl)-5-(methylthio)-1H-pyrazole	O=S(C1=CC(C(F)(F)F)=CC(C(F)(F)F)=C1)(NNC=C(C(OCC)=O)C(OCC)=O)=O	484.41
HD40022	E10	GK01647	GK01647SC	C12 H15 N3 S	233.337	7-methyl-4-piperidinothieno[3,2-d]pyrimidine	O=C(OCC)C(C(OCC)=O)=CNNC(C1=CC=C(OC)C=C1)=O	233.33
HD40022	E11	GK01664	GK01664SC	C13 H11 N3 S2	273.383	2-[(5-methylthieno[2,3-d]pyrimidin-4-yl)thio]aniline	O=[N+]([O-])C1=CC(C2NC(C=C3CCC(OCC)=O)=C(C=C3)O2)=CC=C1	273.37		175137-24-3
HD40022	F02	GK01522	GK01522SC	C18 H10 Cl2 F3 N3 O2	428.196	4-[({[(2,4-dichlorophenyl)methylene]amino}oxy)carbonyl]-1-phenyl-5-(trifluoromethyl)-1H-pyrazole	CN(C)C1=CC=C(C=C1)C2NC(C=C3CCC(OCC)=O)=C(C=C3)O2	428.2
HD40022	F03	GK01537	GK01537SC	C22 H18 F6 N4 O2	484.398	O1-[(1-phenyl-5-propyl-1H-pyrazol-4-yl)carbonyl]-3,5-di(trifluoromethyl)benzene-1-carbohydroximamide	CC1NC(OC1)C2=CC([N+]([O-])=O)=CC=C2	484.4
HD40022	F04	GK01550	GK01550SC	C11 H6 Cl F3 N2 O2	290.627	1-(4-chlorophenyl)-5-(trifluoromethyl)-1H-pyrazole-4-carboxylic acid	O=C(OCC)C(C(OCC)=O)=CNNC1=CC(Cl)=CC=C1	290.63		98534-80-6
HD40022	F05	GK01567	GK01567SC	C18 H10 Cl F6 N3 O2	449.737	N4-[4-(trifluoromethoxy)phenyl]-1-(4-chlorophenyl)-5-(trifluoromethyl)-1H-pyrazole-4-carboxamide	O=C(NNC(C1=C(N)C=CC=C1)=O)C(CC)C2=CC=CC=C2	449.74
HD40022	F06	GK01583	GK01583SC	C21 H18 Cl F3 N4 O2	450.846	O1-{[1-(4-chlorophenyl)-5-propyl-1H-pyrazol-4-yl]carbonyl}-4-(trifluoromethyl)benzene-1-carbohydroximamide	CN(C1=C2C=CC=C1)C(NC2=O)C3CCC=CC3	450.85
HD40022	F07	GK01595	GK01595SC	C19 H16 Cl2 N2 O S	391.32	4-chlorophenyl 1-(4-chlorophenyl)-5-propyl-1H-pyrazole-4-carbothioate	O=C(N1)C(C=C2[N+]([O-])=O)=C(C=C2)NC1C3CCC=CC3	391.31
HD40022	F08	GK01604	GK01604SC	C21 H17 Cl N4 O2	392.844	4-{[({[1-(4-chlorophenyl)-5-propyl-1H-pyrazol-4-yl]carbonyl}oxy)imino]methyl}benzonitrile	CN(C1C2CCC=CC2)C(C=CC(Cl)=C3)=C3C(N1)=O	392.84
HD40022	F09	GK01626	GK01626SC	C8 H7 F3 N2 O2 S	252.215	ethyl 2-thioxo-4-(trifluoromethyl)-1,2-dihydropyrimidine-5-carboxylate	O=C(N1)C2=C(SC3=C2CCCC3)NC1C(C=C4OC)=CC(OC)=C4OC	252.21
HD40022	F10	GK01649	GK01649SC	C14 H14 N4 S	270.359	N4-[2-(2-pyridyl)ethyl]-7-methylthieno[3,2-d]pyrimidin-4-amine	O=C(N1)C2=C(NC1C3=CC=C(N(C)C)C=C3)SC4=C2CCCC4	270.35
HD40022	F11	GK01666	GK01666SC	C13 H9 Cl N2 S2	292.813	4-[(4-chlorophenyl)thio]-5-methylthieno[2,3-d]pyrimidine	O=C(N1)C2=C(NC1C(C=C3)=CC4=C3OCO4)SC5=C2CCCC5	292.8
HD40022	G02	GK01524	GK01524SC	C16 H10 F3 N3 O S	349.335	2-pyridyl 1-phenyl-5-(trifluoromethyl)-1H-pyrazole-4-carbothioate	O=C(N1)C(C=CC=C2)=C2NC1C3CCC=CC3	349.33
HD40022	G03	GK01540	GK01540SC	C20 H17 Cl N4 O	364.834	3-(4-chlorophenyl)-5-(1-phenyl-5-propyl-1H-pyrazol-4-yl)-1,2,4-oxadiazole	O=C(NC(C=C1)=CC=C1Cl)C2=C(N)C=CC=C2	364.83
HD40022	G04	GK01553	GK01553SC	C21 H18 N4 O2	358.399	4-[({[(1-phenyl-5-propyl-1H-pyrazol-4-yl)carbonyl]oxy}imino)methyl]benzonitrile	O=C(NC1=CC=C(C)C=C1)C2=C(N)C=CC=C2	358.4
HD40022	G05	GK01572	GK01572SC	C20 H17 Cl F3 N3 O	407.821	N4-[3-(trifluoromethyl)phenyl]-1-(4-chlorophenyl)-5-propyl-1H-pyrazole-4-carboxamide	O=C(NC(C=C1)=C(C)C=C1C)C2=C(N)C=CC=C2	407.82
HD40022	G06	GK01584	GK01584SC	C24 H27 Cl N4 O2	438.956	O1-{[1-(4-chlorophenyl)-5-propyl-1H-pyrazol-4-yl]carbonyl}-4-(tert-butyl)benzene-1-carbohydroximamide	O=C(N1)C2=C(NC1C3=CC=C(Cl)C=C3)SC4=C2CCCC4	438.96
HD40022	G07	GK01596	GK01596SC	C21 H15 Cl F6 N2 O S	492.87	3,5-di(trifluoromethyl)phenyl 1-(4-chlorophenyl)-5-propyl-1H-pyrazole-4-carbothioate	COC(C=C(CCNC(C1=C(N)C=CC=C1)=O)C=C2)=C2OC	492.87
HD40022	G08	GK01605	GK01605SC	C20 H17 Cl F N3 O2	385.824	1-(4-chlorophenyl)-4-[({[(4-fluorophenyl)methylene]amino}oxy)carbonyl]-5-propyl-1H-pyrazole	N#CC1=CN(C2=CC=CC=C2)N=C1N	385.82
HD40022	G09	GK01628	GK01628SC	C20 H19 F N2 O3 S	386.445	2-(3,4-dimethoxyphenyl)-1-[3-(4-fluorophenyl)-5-(methylthio)-1H-pyrazol-1-yl]ethan-1-one	O=C(NC1=CC=CC=C1)C2=CC=CC=C2N	386.44
HD40022	G10	GK01650	GK01650SC	C9 H11 N3 S	193.273	N4,N4,7-trimethylthieno[3,2-d]pyrimidin-4-amine	NC1=C2C(C=C(O)N=C2O)=NN1C3=CC=CC=C3	193.3		676546-12-6
HD40022	G11	GK01668	GK01668SC	C16 H9 F6 N3 O4 S	453.318	O1-[3-(5-nitro-3-thienyl)acryloyl]-3,5-di(trifluoromethyl)benzene-1-carbohydroximamide	NC1=C(C#N)C(CC#N)=NN1C	453.32
HD40022	H02	GK01525	GK01525SC	C17 H10 Cl F3 N2 O S	382.792	4-chlorophenyl 1-phenyl-5-(trifluoromethyl)-1H-pyrazole-4-carbothioate	ClC1=CC=C(C=C1)C2=NOC(CCC(OCC)=O)=N2	382.79
HD40022	H03	GK01541	GK01541SC	C22 H16 F6 N4 O	466.383	3-[3,5-di(trifluoromethyl)phenyl]-5-(1-phenyl-5-propyl-1H-pyrazol-4-yl)-1,2,4-oxadiazole	N#CC1=C(/N=C/C2=C(O)C(Cl)=CC(Cl)=C2)N(N=C1CC#N)C3=CC=CC=C3	466.39
HD40022	H04	GK01554	GK01554SC	C20 H17 Cl2 N3 O2	402.279	4-[({[(2,4-dichlorophenyl)methylene]amino}oxy)carbonyl]-1-phenyl-5-propyl-1H-pyrazole	O=C(NC(C)C1=CC=CC=C1)C2=C(N)C=CC=C2	402.28
HD40022	H05	GK01573	GK01573SC	C18 H11 Cl2 F3 N4 O2	443.211	O1-{[1-(4-chlorophenyl)-5-(trifluoromethyl)-1H-pyrazol-4-yl]carbonyl}-4-chlorobenzene-1-carbohydroximamide	OC(C1=CC=CC=C1)(C(NN)=O)C2=CC=CC=C2	443.21
HD40022	H06	GK01586	GK01586SC	C22 H15 Cl F6 N4 O	500.828	5-[1-(4-chlorophenyl)-5-propyl-1H-pyrazol-4-yl]-3-[3,5-di(trifluoromethyl)phenyl]-1,2,4-oxadiazole	NC1=C(C=NN1C2=CC=CC=C2)C(N)=O	500.83
HD40022	H07	GK01598	GK01598SC	C19 H22 N2 O6 S2	438.523	ethyl 2-[(3-{[3-(ethoxycarbonyl)-4-methyl-2-thienyl]amino}-3-oxopropanoyl)amino]-4-methylthiophene-3-carboxylate	O=C(C1=C([N+]([O-])=O)C=CC=C1)NC2=CC(C(F)(F)F)=CC(C(F)(F)F)=C2	438.51
HD40022	H08	GK01606	GK01606SC	C20 H16 Cl2 F N3 O2	420.269	4-[({[(2-chloro-6-fluorophenyl)methylene]amino}oxy)carbonyl]-1-(4-chlorophenyl)-5-propyl-1H-pyrazole	N#CC1=C(N2C=CC=C2)N(C3=CC=CC=C3)N=C1	420.27
HD40022	H09	GK01640	GK01640SC	C13 H17 N3 O S	263.363	2,6-dimethyl-4-(7-methylthieno[3,2-d]pyrimidin-4-yl)morpholine	N#CC1=C(N2C=CC=C2)N(N=C1CC#N)C3=CC=CC=C3	263.36
HD40022	H10	GK01654	GK01654SC	C15 H11 F3 N4 S	336.34	4-(trifluoromethyl)benzaldehyde 1-(7-methylthieno[3,2-d]pyrimidin-4-yl)hydrazone	ClC1=CC=C(C=C1)C(N=N2)=NN2C(C=C3)=CC=C3C	336.33
HD40022	H11	GK01669	GK01669SC	C16 H7 F6 N3 O3 S	435.303	3-[3,5-di(trifluoromethyl)phenyl]-5-[2-(5-nitro-3-thienyl)vinyl]-1,2,4-oxadiazole	OC(C1=CC=CC=C1)(C(NNC(NC2=C(Cl)C=CC(Cl)=C2)=S)=O)C3=CC=CC=C3	435.3
HD40023	A02	KM00684	KM00684SC	C9 H10 N2 O6	242.186	ethyl 4,6-dihydroxy-2-methyl-5-nitronicotinate	OC(C1=CC=CC=C1)(C(NNC(NC(C=C2)=CC=C2F)=S)=O)C3=CC=CC=C3	242.19		5244-31-5
HD40023	A03	KM00708	KM00708SC	C16 H13 Cl2 N O S2	370.323	N1-[4-(1,3-dithiolan-2-yl)phenyl]-2,4-dichlorobenzamide	OC(C1=CC=CC=C1)(C(NNC(NC(C=C2)=C(C)C=C2Cl)=S)=O)C3=CC=CC=C3	370.31
HD40023	A04	KM00717	KM00717SC	C20 H18 Cl N O	323.821	2-[4-(tert-butyl)benzoyl]-3-(4-chlorophenyl)acrylonitrile	NC(N(N=C1)C2=CC=CC(Cl)=C2)=C1C#N	323.82
HD40023	A05	KM00731	KM00731SC	C20 H26 N2 O4 S2	422.567	1,4-di[2-(phenylsulfonyl)ethyl]piperazine	CN1C(N2C=CC=C2)=C(C#N)C=N1	422.56
HD40023	A06	KM00752	KM00752SC	C13 H15 Cl N2 O3 S	314.792	2-[(4-chlorophenyl)sulfonyl]-3-[(3-methoxypropyl)amino]acrylonitrile	N#CC1=C(N2C=CC=C2)N(C3=CC=CC(Cl)=C3)N=C1	314.79
HD40023	A07	KM00762	KM00762SC	C14 H10 N2 O3	254.244	3-[(4-nitrophenoxy)methyl]benzonitrile	O=C1C2=C(C=CC=C2)C(C3=CC=CC=C3)=NN1C4=CC=CC=C4	254.24
HD40023	A08	KM00784	KM00784SC	C11 H14 N2 O S2	254.377	N-[4-(1,3-dithiolan-2-yl)phenyl]-N'-methylurea	ClC1=CC=C(C=C1)C2=NOC(CCC(NNC(NCC3=CC=CC=C3)=S)=O)=N2	254.36
HD40023	A09	KM00799	KM00799SC	C13 H13 N O2 S2	279.383	2-(3-methoxybenzoyl)-3,3-di(methylthio)acrylonitrile	ClC1=CC=C(C=C1)C2=NOC(CCC(NNC(C3=CC=CC(C)=C3)=O)=O)=N2	279.37
HD40023	A10	KM00817	KM00817SC	C13 H11 N3 S	241.317	2-methyl-4-(methylthio)-6-phenylpyrimidine-5-carbonitrile	OC(C1=CC=CC=C1)(C2=CC=CC=C2)C3=NN=C(S)N3C(C=C4)=CC=C4F	241.31
HD40023	A11	KM00827	KM00827SC	C10 H11 N O S2	225.335	3-cyclopropyl-2-(1,3-dithian-2-yliden)-3-oxopropanenitrile	ClC1=CC=C(C=C1)C2=NOC(CCC(NNC(NCCC3=CC=CC=C3)=S)=O)=N2	225.32
HD40023	B02	KM00691	KM00691SC	C14 H9 Cl2 N3 O2 S	354.216	2-[2-(2-chlorophenyl)hydrazono]-2-[(4-chlorophenyl)sulfonyl]acetonitrile	ClC1=CC=C(C=C1)C2=NOC(CCC(NNC(C3=C(Cl)C=CC=C3Cl)=O)=O)=N2	354.21
HD40023	B03	KM00709	KM00709SC	C13 H10 Cl N O	231.681	3-(4-chlorophenyl)-2-(cyclopropylcarbonyl)acrylonitrile	ClC1=CC=C(C=C1)C2=NOC(CCC(NNC(C3=CC=CC([N+]([O-])=O)=C3)=O)=O)=N2	231.68
HD40023	B04	KM00721	KM00721SC	C9 H11 N5 O	205.22	N'-hydroxy-5,7-dimethylpyrazolo[1,5-a]pyrimidine-3-carboximidamide	COC1=CC([N+]([O-])=O)=C(OC)C=C1SCC(NNC(NC2=C(C)C(Cl)=CC=C2)=S)=O	205.22
HD40023	B05	KM00732	KM00732SC	C12 H11 N3 O3	245.237	2-(2-furyl)-5-(methoxymethyl)-4,7-dihydropyrazolo[1,5-a]pyrimidin-7-one	COC1=CC([N+]([O-])=O)=C(OC)C=C1SCC(NNC(NC(C=C2)=CC=C2F)=S)=O	245.24
HD40023	B06	KM00754	KM00754SC	C16 H16 N6 O2	324.342	N'-[(anilinocarbonyl)oxy]-5,7-dimethylpyrazolo[1,5-a]pyrimidine-3-carboximidamide	COC(C=C1[N+]([O-])=O)=C(SCC(NNC(NC2=CC=CC(Cl)=C2)=S)=O)C=C1OC	324.34
HD40023	B07	KM00763	KM00763SC	C16 H15 Cl N6 O2	358.788	N'-{[(4-chloroanilino)carbonyl]oxy}-5,7-dimethylpyrazolo[1,5-a]pyrimidine-3-carboximidamide	COC1=CC([N+]([O-])=O)=C(OC)C=C1SCC(NNC(NC(C=C2)=C(C)C=C2C)=S)=O	358.79
HD40023	B08	KM00785	KM00785SC	C6 H9 N3 O2	155.156	ethyl 5-amino-1H-pyrazole-4-carboxylate	COC1=CC([N+]([O-])=O)=C(OC)C=C1SCC(NNC(NC(C=C2)=CC(Cl)=C2Cl)=S)=O	155.16		19750-02-8
HD40023	B09	KM00801	KM00801SC	C9 H7 N3 O S	205.24	3-(2-furyl)-5-(methylthio)-1H-pyrazole-4-carbonitrile	COC1=CC([N+]([O-])=O)=C(OC)C=C1SCC(NNC(NC2=C(Cl)C=CC(C(F)(F)F)=C2)=S)=O	205.23
HD40023	B10	KM00818	KM00818SC	C10 H15 N5 S	237.329	7-(tert-butyl)-2-(methylthio)pyrazolo[1,5-a][1,3,5]triazin-4-amine	SC1=NN=C(CCC2=NC(C3=CC=C(Cl)C=C3)=NO2)N1C4=CC(C(F)(F)F)=CC(C(F)(F)F)=C4	237.32
HD40023	B11	KM00829	KM00829SC	C12 H16 N4 O2	248.284	1,3,4-trimethyl-1H-pyrazolo[3,4-b]pyridin-6-yl N,N-dimethylcarbamate	SC1=NN=C(CCC2=NC(C3=CC=C(Cl)C=C3)=NO2)N1C4=CC=CC=C4F	248.28
HD40023	C02	KM00693	KM00693SC	C14 H15 Cl N4 O2 S	338.818	5-[(4-chlorophenyl)sulfonyl]-2-tetrahydro-1H-pyrrol-1-ylpyrimidin-4-amine	SC1=NN=C(CCC2=NC(C3=CC=C(Cl)C=C3)=NO2)N1C4=CC=CC(Cl)=C4C	338.81
HD40023	C03	KM00710	KM00710SC	C14 H11 N O3	241.245	3-(1,3-benzodioxol-5-yl)-2-(cyclopropylcarbonyl)acrylonitrile	SC1=NN=C(CCC2=NC(C3=CC=C(Cl)C=C3)=NO2)N1C4=CC(OC)=C(Cl)C=C4OC	241.25
HD40023	C04	KM00722	KM00722SC	C9 H7 Cl N2 O2 S	242.685	3-amino-2-[(4-chlorophenyl)sulfonyl]acrylonitrile	COC1=CC([N+]([O-])=O)=C(OC)C=C1SCC(NNC(C2=CC(C)=CC=C2)=O)=O	242.68		32083-31-1
HD40023	C05	KM00733	KM00733SC	C12 H11 N3 O2 S	261.304	5-(methoxymethyl)-2-(2-thienyl)-4,7-dihydropyrazolo[1,5-a]pyrimidin-7-one	COC(C=C1[N+]([O-])=O)=C(SCC(NNC(C2=CC=CC([N+]([O-])=O)=C2)=O)=O)C=C1OC	261.3
HD40023	C06	KM00755	KM00755SC	C13 H15 Br N2 O2 S	343.243	2-[(4-bromophenyl)sulfonyl]-3-(sec-butylamino)acrylonitrile	NC(N(N=C1)C2=CC=C(C(F)(F)F)C=C2[N+]([O-])=O)=C1C#N	343.24
HD40023	C07	KM00765	KM00765SC	C13 H18 N6 O2	290.325	N'-{[(isopropylamino)carbonyl]oxy}-5,7-dimethylpyrazolo[1,5-a]pyrimidine-3-carboximidamide	O=[N+]([O-])C1=C(NNC(C=C2)=C([N+]([O-])=O)C=C2C(F)(F)F)C=CC(C(F)(F)F)=C1	290.32
HD40023	C08	KM00787	KM00787SC	C8 H11 N3 O	165.195	N1-(3-cyclopropyl-1H-pyrazol-5-yl)acetamide	OC1=C(C(C)=O)C(C2=CC=CC=C2)=C(C=C3Cl)C(C=C3)=N1	165.19
HD40023	C09	KM00803	KM00803SC	C12 H11 N3 O S	245.305	3-(3-methoxyphenyl)-5-(methylthio)-1H-pyrazole-4-carbonitrile	SC1=NN=C(CSC(C=C2OC)=C(OC)C=C2[N+]([O-])=O)N1C3=C(C)C(Cl)=CC=C3	245.3
HD40023	C10	KM00819	KM00819SC	C12 H13 N3 O3	247.253	ethyl 2-cyclopropyl-7-oxo-4,7-dihydropyrazolo[1,5-a]pyrimidine-6-carboxylate	SC1=NN=C(CSC(C=C2OC)=C(OC)C=C2[N+]([O-])=O)N1C(C=C3)=CC=C3F	247.25
HD40023	C11	KM00830	KM00830SC	C15 H17 N3 O2 S	303.384	3-[4-(tert-butyl)phenyl]-5-(methylsulfonyl)-1H-pyrazole-4-carbonitrile	SC1=NN=C(CSC(C=C2OC)=C(OC)C=C2[N+]([O-])=O)N1C3=CC(Cl)=CC=C3	303.38
HD40023	D02	KM00694	KM00694SC	C14 H9 Cl F N3 O2 S	337.761	2-[(4-chlorophenyl)sulfonyl]-2-[2-(4-fluorophenyl)hydrazono]acetonitrile	SC1=NN=C(CSC(C=C2OC)=C(OC)C=C2[N+]([O-])=O)N1C(C=C3)=C(C)C=C3C	337.76
HD40023	D03	KM00711	KM00711SC	C17 H16 Cl N O S3	381.97	N1-[4-(1,3-dithiolan-2-yl)phenyl]-2-[(4-chlorophenyl)thio]acetamide	SC1=NN=C(CSC(C=C2OC)=C(OC)C=C2[N+]([O-])=O)N1C(C=C3)=CC=C3C	381.95
HD40023	D04	KM00724	KM00724SC	C16 H16 N2 O S2	316.447	N-[4-(1,3-dithiolan-2-yl)phenyl]-N'-phenylurea	SC1=NN=C(CSC(C=C2OC)=C(OC)C=C2[N+]([O-])=O)N1C(C=C3)=CC(Cl)=C3Cl	316.44
HD40023	D05	KM00734	KM00734SC	C15 H15 N3 O3	285.302	5-(methoxymethyl)-2-(3-methoxyphenyl)-4,7-dihydropyrazolo[1,5-a]pyrimidin-7-one	OC1=C(C=CC=C2)C2=NC(O)=N1	285.3
HD40023	D06	KM00756	KM00756SC	C13 H15 Br N2 O2 S	343.243	2-[(4-bromophenyl)sulfonyl]-3-(tert-butylamino)acrylonitrile	O=C(NNC(CSC1=CC(OC)=C([N+]([O-])=O)C=C1OC)=O)C2=C(Cl)C=CC=C2Cl	343.24
HD40023	D07	KM00767	KM00767SC	C12 H11 N O S2	249.357	2-benzoyl-3,3-di(methylthio)acrylonitrile	FC(C=CC=C1F)=C1C(NNC(CSC2=CC(OC)=C([N+]([O-])=O)C=C2OC)=O)=O	249.35		29866-39-5
HD40023	D08	KM00790	KM00790SC	C11 H9 N3 O2 S	247.277	5-(methylsulfonyl)-3-phenyl-1H-pyrazole-4-carbonitrile	O=C(NNC(CSC1=CC(OC)=C([N+]([O-])=O)C=C1OC)=O)C2=C(OC)C=CC=C2OC	247.27
HD40023	D10	KM00820	KM00820SC	C17 H19 N O S2	317.475	3-[4-(tert-butyl)phenyl]-2-(1,3-dithian-2-yliden)-3-oxopropanenitrile	COC1=CC([N+]([O-])=O)=C(OC)C=C1SCC(NNC(C2=CC(OC)=C(OC)C(OC)=C2)=O)=O	317.46
HD40023	D11	KM00833	KM00833SC	C7 H9 N5 S	195.249	7-methyl-2-(methylthio)pyrazolo[1,5-a][1,3,5]triazin-4-amine	COC(C=C1[N+]([O-])=O)=C(SCC(NNS(C(C=C2Cl)=C(Cl)C=C2Cl)(=O)=O)=O)C=C1OC	195.24
HD40023	E02	KM00699	KM00699SC	C16 H14 F N O S2	319.423	N1-[4-(1,3-dithiolan-2-yl)phenyl]-2-fluorobenzamide	COC1=CC([N+]([O-])=O)=C(OC)C=C1SCC(NNS(C(C=C2)=CC=C2Cl)(=O)=O)=O	319.41
HD40023	E03	KM00712	KM00712SC	C17 H16 F N O S3	365.515	N1-[4-(1,3-dithiolan-2-yl)phenyl]-2-[(4-fluorophenyl)thio]acetamide	FC(F)(F)C1=CC(C(F)(F)F)=CC(NC(NNC(CCC2=CC=C(O)C=C2)=O)=S)=C1	365.5
HD40023	E04	KM00727	KM00727SC	C14 H13 N3 O2	255.276	5-(methoxymethyl)-2-phenyl-4,7-dihydropyrazolo[1,5-a]pyrimidin-7-one	O=C(NNC(NCCC1=CC=CC=C1)=S)CCC2=CC=C(O)C=C2	255.28
HD40023	E05	KM00736	KM00736SC	C12 H17 N3 O2	235.285	2-(tert-butyl)-5-(methoxymethyl)-4,7-dihydropyrazolo[1,5-a]pyrimidin-7-one	O=C(NNC(NC)=S)C1=CC=CO1	235.29
HD40023	E06	KM00757	KM00757SC	C12 H11 Cl N2 O2 S	282.75	3-(allylamino)-2-[(4-chlorophenyl)sulfonyl]acrylonitrile	FC1=CC=C(C=C1)NC=C(C(C)=O)C(C)=O	282.74
HD40023	E07	KM00774	KM00774SC	C11 H9 N3 S	215.279	5-(methylthio)-3-phenyl-1H-pyrazole-4-carbonitrile	FC(F)(F)C1=CC(C(F)(F)F)=CC(NC=C(C(C)=O)C(C)=O)=C1	215.27
HD40023	E08	KM00791	KM00791SC	C16 H12 Cl3 N3 O	368.65	3-(3-methoxyphenyl)-1-(2,4,6-trichlorophenyl)-1H-pyrazol-5-amine	S=C(NNC(C1=CC=CS1)=O)NC2=CC(C(F)(F)F)=CC(C(F)(F)F)=C2	368.65
HD40023	E09	KM00808	KM00808SC	C12 H11 N3 S	229.306	1-methyl-5-(methylthio)-3-phenyl-1H-pyrazole-4-carbonitrile	CN1C(C2=CC=CO2)=NN=C1S	229.3
HD40023	E10	KM00823	KM00823SC	C11 H9 N O S3	267.396	2-(1,3-dithian-2-yliden)-3-oxo-3-(2-thienyl)propanenitrile	O=[N+]([O-])C1=CC(C2=NN=C(CSC(C=C3OC)=C(OC)C=C3[N+]([O-])=O)O2)=CC=C1	267.38
HD40023	E11	KM00834	KM00834SC	C10 H13 N3 O2	207.232	4-(methoxymethyl)-1,3-dimethyl-1H-pyrazolo[3,4-b]pyridin-6-ol	[O-][N+](C(C=C(CO)C=C1)=C1N2CCOCC2)=O.Cl	207.23
HD40023	F02	KM00702	KM00702SC	C20 H19 N O3 S	353.44	ethyl 4-cyano-3-hydroxy-3,5-diphenyltetrahydrothiophene-2-carboxylate	SC1=NN=C(CCC2=CC=C(O)C=C2)N1C3=CC(C(F)(F)F)=CC(C(F)(F)F)=C3	353.43
HD40023	F03	KM00713	KM00713SC	C11 H8 N2 O3 S	248.261	2-(cyclopropylcarbonyl)-3-(5-nitro-2-thienyl)acrylonitrile	SC1=NN=C(CCC2=CC=C(O)C=C2)N1C3=CC(SC)=CC=C3	248.26
HD40023	F04	KM00728	KM00728SC	C12 H10 Cl N O2	235.669	ethyl 3-(2-chlorophenyl)-2-cyanoacrylate	SC1=NN=C(CCC2=CC=C(O)C=C2)N1CCC3=CC=CC=C3	235.67		14561-93-4
HD40023	F05	KM00737	KM00737SC	C20 H18 Cl N O3 S	387.885	ethyl 5-(4-chlorophenyl)-4-cyano-3-hydroxy-3-phenyltetrahydrothiophene-2-carboxylate	CC(C1=CC=CC=C1)N2C(CCC(C=C3)=CC=C3O)=NN=C2S	387.88
HD40023	F06	KM00758	KM00758SC	C15 H17 Cl N2 O2 S	324.83	2-[(4-chlorophenyl)sulfonyl]-3-(cyclohexylamino)acrylonitrile	O=C(NNC=C(C#N)C#N)C1=CC=CC=C1N2C=CC=C2	324.82
HD40023	F07	KM00777	KM00777SC	C5 H5 N3 O4	171.111	1-methyl-5-nitro-1H-pyrazole-4-carboxylic acid	O=C(NNC=C(C(OCC)=O)C(OCC)=O)C1=CC=CC=C1N2C=CC=C2	171.11		18213-77-9
HD40023	F08	KM00792	KM00792SC	C12 H10 Cl N O S2	283.8	2-(2-chlorobenzoyl)-3,3-di(methylthio)acrylonitrile	N#CC1=C(N2C=CC=C2)N(C3=CC=CC=C3)N=C1/C(C#N)=C/C(C=C4)=CC5=C4OCO5	283.79		175137-51-6
HD40023	F09	KM00814	KM00814SC	C15 H12 N4 S	280.354	2-methyl-5-(methylthio)-7-phenylpyrazolo[1,5-a]pyrimidine-6-carbonitrile	N#CC1=C(N2C=CC=C2)N(C3=CC=CC=C3)N=C1/C(C#N)=C/C4=CC=C(N(C)C)C=C4	280.35
HD40023	F10	KM00824	KM00824SC	C11 H9 N O2 S2	251.329	2-(1,3-dithian-2-ylidene)-3-(2-furyl)-3-oxopropanenitrile	N#CC1=C(N2C=CC=C2)N(C3=CC=CC=C3)N=C1/C(C#N)=C/C4=CC=CC([N+]([O-])=O)=C4	251.32
HD40023	F11	KM00835	KM00835SC	C8 H9 N3 S	179.246	1-methyl-3-(2-thienyl)-1H-pyrazol-5-amine	O=C(NNC(C1=C(Cl)C=CC=C1)=O)C2=C(N)C=CC=C2	179.2		118430-78-7
HD40023	G02	KM00706	KM00706SC	C16 H15 N O S2	301.432	N1-[4-(1,3-dithiolan-2-yl)phenyl]benzamide	O=C(NNC(CCC1=CC=C(O)C=C1)=O)C2=C(N)C=CC=C2	301.42
HD40023	G03	KM00714	KM00714SC	C17 H12 F5 N O S3	437.476	N1-[4-(1,3-dithiolan-2-yl)phenyl]-2-[(2,3,4,5,6-pentafluorophenyl)thio]acetamide	N#CC1=C(N2C=CC=C2)N(C3=CC=CC=C3)N=C1/C(C#N)=C/C4=CC=C(N(C)C)C=C4Cl	437.46
HD40023	G04	KM00729	KM00729SC	C22 H25 N3 O4 S2	459.589	N2,N2-di{2-[(4-methylphenyl)sulfonyl]ethyl}pyrimidin-2-amine	N#CC1=C(N2C=CC=C2)N(C3=CC=CC=C3)N=C1/C(C#N)=C/C4=C(F)C=CC=C4Cl	459.58
HD40023	G05	KM00739	KM00739SC	C9 H11 N3 O2	193.205	5-(methoxymethyl)-2-methyl-4,7-dihydropyrazolo[1,5-a]pyrimidin-7-one	N#CC1=C(N2C=CC=C2)N(C3=CC=CC=C3)N=C1/C(C#N)=C/C4=C(Cl)C=CC=C4Cl	193.2
HD40023	G06	KM00759	KM00759SC	C11 H11 Br N2 O2 S	315.19	2-[(4-bromophenyl)sulfonyl]-3-(ethylamino)acrylonitrile	O=C(N1NC(C2=CC=CN=C2)=O)C(C=CC=C3)=C3N=C1S	315.18
HD40023	G07	KM00781	KM00781SC	C16 H15 Cl N2 O S2	350.892	N-(4-chlorophenyl)-N'-[4-(1,3-dithiolan-2-yl)phenyl]urea	N#CC1=C(N2C=CC=C2)N(C3=CC=CC=C3)N=C1/C(C#N)=C/C4=CC=CS4	350.88
HD40023	G08	KM00793	KM00793SC	C16 H14 F N5 O2	327.318	O3-(2-fluorobenzoyl)-5,7-dimethylpyrazolo[1,5-a]pyrimidine-3-carbohydroximamide	N#CC1=C(N2C=CC=C2)N(C3=CC=CC=C3)N=C1/C(C#N)=C/C4=CC=CN4	327.32
HD40023	G09	KM00815	KM00815SC	C11 H16 N4 O4	268.271	(2,6-dimethylmorpholino)(1-methyl-5-nitro-1H-pyrazol-4-yl)methanone	N#CC1=C(N2C=CC=C2)N(C3=CC=CC=C3)N=C1/C(C#N)=C/C4=NC=CC=C4	268.27
HD40023	G10	KM00825	KM00825SC	C13 H10 Cl N O S2	295.813	3-(2-chlorophenyl)-2-(1,3-dithian-2-yliden)-3-oxopropanenitrile	CC1N=C(NO1)C2=CC=C(Cl)C=C2	295.8
HD40023	G11	KM00838	KM00838SC	C15 H11 N3 O	249.272	2-benzoyl-3-(2-pyridylamino)acrylonitrile	COC1=C(OC)C=C2C(C(CC3=CC=C(OC)C(OC)=C3)N(C=C(C#N)C#N)CC2)=C1	249.27
HD40023	H02	KM00707	KM00707SC	C16 H14 Cl N O S2	335.878	N1-[4-(1,3-dithiolan-2-yl)phenyl]-2-chlorobenzamide	FC(F)(F)C1=CC([N+]([O-])=O)=C(N2CCCCC2)C=C1N3CCCCC3	335.87
HD40023	H03	KM00715	KM00715SC	C17 H13 F4 N O S3	419.486	N1-[4-(1,3-dithiolan-2-yl)phenyl]-2-[(2,3,5,6-tetrafluorophenyl)thio]acetamide	CC1(C)NC(SCC2=CC(C(F)(F)F)=CC=C2)=NC(C)(C)CC1.Cl	419.47
HD40023	H04	KM00730	KM00730SC	C22 H30 N2 O4 S2	450.621	1,4-di{2-[(4-methylphenyl)sulfonyl]ethyl}piperazine	CC1(C)NC(SC)=NC(C)(C)CC1.I	450.61
HD40023	H05	KM00747	KM00747SC	C10 H11 N3 O	189.217	2-cyclopropyl-5-methyl-4,7-dihydropyrazolo[1,5-a]pyrimidin-7-one	N#CC(C#N)=CN1CCCCC1	189.22
HD40023	H06	KM00760	KM00760SC	C20 H21 N3 O4 S2	431.535	N2,N2-di[2-(phenylsulfonyl)ethyl]pyrimidin-2-amine	CC(N(N=C1)C2=CC=CC=C2)=C1/C(C)=N/C(NN)=O	431.52
HD40023	H07	KM00783	KM00783SC	C14 H20 N2 O S2	296.457	N-butyl-N'-[4-(1,3-dithiolan-2-yl)phenyl]urea	O=[N+]([O-])C1=C(C=CC(C(C)=O)=C1)N(CC2)CCC2C(OCC)=O	296.44
HD40023	H09	KM00816	KM00816SC	C11 H8 Cl N3 S	249.724	3-(2-chlorophenyl)-5-(methylthio)-1H-pyrazole-4-carbonitrile	ClC1=CC=C(C=C1)C2=NOC(CCC(NC3=C(F)C=CC=C3F)=O)=N2	249.72
HD40023	H10	KM00826	KM00826SC	C11 H15 N O S2	241.378	2-(1,3-dithian-2-yliden)-4,4-dimethyl-3-oxopentanenitrile	ClC1=CC=C(C=C1)C2=NOC(CCC(NC3=CC=C(F)C=C3)=O)=N2	241.37
HD40023	H11	KM00841	KM00841SC	C12 H11 N3 O S	245.305	1,4-dimethyl-3-(2-thienyl)-1H-pyrazolo[3,4-b]pyridin-6-ol	ClC1=CC=C(C=C1)C2=NOC(CCC(NC(C=C3)=CC=C3C(F)(F)F)=O)=N2	245.3
HD40024	A02	GK01670	GK01670SC	C15 H14 Cl N3 S	303.816	N-(4-chlorophenethyl)-7-methylthieno[3,2-d]pyrimidin-4-amine	ClC1=CC=C(C=C1)C2=NOC(CCC(NC3=CC(C(F)(F)F)=CC(C(F)(F)F)=C3)=O)=N2	303.81
HD40024	A03	GK01698	GK01698SC	C20 H17 N3 O2 S3	427.571	N1-{2-[(7-methylthieno[3,2-d]pyrimidin-4-yl)thio]phenyl}-4-methylbenzene-1-sulfonamide	ClC1=CC=C(C=C1)C2=NOC(CCC(NC3=CC=CC(Cl)=C3Cl)=O)=N2	427.55
HD40024	A04	GK01739	GK01739SC	C14 H11 Cl F3 N3 O	329.708	1-(4-chlorophenyl)-N-cyclopropyl-5-(trifluoromethyl)-1H-pyrazole-4-carboxamide	NC1=C(C=CC(C(C)=O)=C1)N(CC2)CCC2C(OCC)=O	329.71
HD40024	A05	GK01770	GK01770SC	C14 H11 N3 O2 S	285.326	methyl 3-[2-(4-cyanobenzylidene)hydrazino]thiophene-2-carboxylate	NC1=C(C=CC(C(C)=O)=C1)N2CC(C)OC(C)C2	285.32
HD40024	A06	GK01786	GK01786SC	C9 H9 F3 N2 O3 S	282.241	methyl 4-methyl-3-[2-(2,2,2-trifluoroacetyl)hydrazino]thiophene-2-carboxylate	O=C(NNC(CCC1=NC(C2=CC=C(Cl)C=C2)=NO1)=O)C3=CC=CC=C3N4C=CC=C4	282.24
HD40024	A07	GK01808	GK01808SC	C11 H12 N4 O	216.243	6-(4-methoxyphenyl)pyrimidine-2,4-diamine	ClC1=CC=C(C=C1)C2=NOC(CCC(NNC(C(C=C3)=CC=C3N(C)C)=O)=O)=N2	216.24
HD40024	A08	GK01835	GK01835SC	C11 H12 F3 N3 O3	291.228	methyl 2-morpholino-4-(trifluoromethyl)pyrimidine-5-carboxylate	ClC1=CC=C(C=C1)C2=NOC(CCC(NNS(C(C=C3)=CC=C3C)(=O)=O)=O)=N2	291.23
HD40024	A09	GK01856	GK01856SC	C14 H10 F3 N5 O5	385.257	methyl 2-[2-(4-nitrobenzoyl)hydrazino]-4-(trifluoromethyl)pyrimidine-5-carboxylate	ClC1=CC=C(C=C1)C2=NOC(CCC(NNS(C(C=C3)=CC=C3Cl)(=O)=O)=O)=N2	385.26
HD40024	A10	GK01872	GK01872SC	C14 H14 N2 O5 S2	354.406	methyl 3-({[4-(acetylamino)phenyl]sulfonyl}amino)thiophene-2-carboxylate	ClC1=CC=C(C=C1)C2=NOC(CCC(NNS(C3=CC(C(F)(F)F)=CC(C(F)(F)F)=C3)(=O)=O)=O)=N2	354.39
HD40024	A11	GK01888	GK01888SC	C17 H15 Cl N2 O3	330.77	O1-(3,4-dihydro-2H-chromen-2-ylcarbonyl)-4-chlorobenzene-1-carbohydroximamide	ClC1=CC=C(C=C1)C2=NOC(CCC(NNS(C(C=C3Cl)=C(Cl)C=C3Cl)(=O)=O)=O)=N2	330.77
HD40024	B02	GK01671	GK01671SC	C14 H14 N4 O2 S2	334.423	N'1-(7-methylthieno[3,2-d]pyrimidin-4-yl)-4-methylbenzene-1-sulfonohydrazide	O=S(C1=CC(C(F)(F)F)=CC(C(F)(F)F)=C1)(C(C=C2)=CC=C2C)=O	334.41
HD40024	B03	GK01705	GK01705SC	C11 H11 F O S2	242.337	1-(2-fluorophenyl)-3,3-di(methylthio)prop-2-en-1-one	O=S(C1=CC=CC=C1C(F)(F)F)(C2=CC=C(C)C=C2)=O	242.33		552298-97-2
HD40024	B04	GK01745	GK01745SC	C20 H21 Cl N4 O	368.866	N4-[2-(2-pyridyl)ethyl]-1-(4-chlorophenyl)-5-propyl-1H-pyrazole-4-carboxamide	O=S(C1=CC=CC=C1C(F)(F)F)(C2=CC=C(Cl)C=C2)=O	368.87
HD40024	B05	GK01771	GK01771SC	C13 H12 N2 O3 S	276.315	methyl 3-[2-(4-hydroxybenzylidene)hydrazino]thiophene-2-carboxylate	O=S(C1=CC=CC=C1C(F)(F)F)(C2=CC=CC=C2)=O	276.31
HD40024	B06	GK01791	GK01791SC	C14 H13 F3 N2 O4 S2	394.393	methyl 4-methyl-3-(2-{[4-(trifluoromethyl)phenyl]sulfonyl}hydrazino)thiophene-2-carboxylate	O=S(C1=CC=C(C(F)(F)F)C=C1[N+]([O-])=O)(C2=CC=C(Cl)C=C2)=O	394.38
HD40024	B07	GK01815	GK01815SC	C16 H15 F3 N2 O4	356.298	N-(2,5-dimethoxyphenyl)-N'-[4-(trifluoromethoxy)phenyl]urea	S=C(NC1=C(Cl)C=CC(Cl)=C1)NC(C=C2C(C)=O)=C(C=C2)N3CCCCC3	356.3
HD40024	B08	GK01836	GK01836SC	C14 H13 F3 N4 O4 S	390.341	methyl 2-{2-[(4-methylphenyl)sulfonyl]hydrazino}-4-(trifluoromethyl)pyrimidine-5-carboxylate	S=C(NC1=C(Cl)C=CC(Cl)=C1)NC(C=C2C(C)=O)=C(C=C2)N(CC3)CCC3C(OCC)=O	390.34
HD40024	B09	GK01857	GK01857SC	C14 H10 F4 N4 O3	358.25	methyl 2-[2-(4-fluorobenzoyl)hydrazino]-4-(trifluoromethyl)pyrimidine-5-carboxylate	O=C(OC)C1=CC([N+]([O-])=O)=CC=C1N2C=CC=C2	358.25
HD40024	B10	GK01874	GK01874SC	C15 H7 F9 N2 O2 S	450.28	methyl 2-{[3,5-di(trifluoromethyl)phenyl]thio}-4-(trifluoromethyl)pyrimidine-5-carboxylate	N#CC1=CC(N2C=CC=C2)=CC=C1	450.28
HD40024	B11	GK01891	GK01891SC	C17 H13 Cl N2 O2	312.755	3-(4-chlorophenyl)-5-(3,4-dihydro-2H-chromen-2-yl)-1,2,4-oxadiazole	ClC1=CC(NC=C(C(C)=O)C(C)=O)=CC=C1Cl	312.75
HD40024	C02	GK01676	GK01676SC	C17 H12 N6 O6	396.318	2-[(1,3-dimethyl-4-nitro-1H-pyrazol-5-yl)amino]-5-nitro-2,3-dihydro-1H-benzo[de]isoquinoline-1,3-dione	O=[N+]([O-])C1=CC(C(F)(F)F)=CC=C1NCCNC=C(C(OCC)=O)C(OCC)=O	396.32
HD40024	C03	GK01720	GK01720SC	C12 H7 F N2 O S	246.264	6-(4-fluorophenyl)-3,4-dihydrothieno[3,2-d]pyrimidin-4-one	O=[N+]([O-])C1=CC(C(F)(F)F)=CC=C1NCCNC=C(C#N)C#N	246.26		215928-68-0
HD40024	C04	GK01748	GK01748SC	C6 H6 Cl N O S	175.638	3-chloro-4-methylthiophene-2-carboxamide	S=C1N(CCN1)C2=CC(C(F)(F)F)=CC=C2	175.6		189330-37-8
HD40024	C05	GK01772	GK01772SC	C13 H11 F N2 O2 S	278.306	methyl 3-[2-(4-fluorobenzylidene)hydrazino]thiophene-2-carboxylate	O=C1OC(C2=CC=CO2)=NC3=C1C=CC=C3	278.3
HD40024	C06	GK01795	GK01795SC	C16 H15 Cl2 N3 O3 S	400.284	methyl 3-[2-(1-{4-[(2,2-dichloroacetyl)amino]phenyl}ethylidene)hydrazino]thiophene-2-carboxylate	O=C1OC(C2=CC=CS2)=NC3=CC=CC=C31	400.28
HD40024	C07	GK01816	GK01816SC	C15 H15 F N2 O3	290.293	N-(2,5-dimethoxyphenyl)-N'-(4-fluorophenyl)urea	O=C(NC1=CC=C(F)C=C1)C2=CC=CC=C2NC(C3=CC=CO3)=O	290.29
HD40024	C08	GK01837	GK01837SC	C13 H10 Cl F3 N4 O4 S	410.759	methyl 2-{2-[(4-chlorophenyl)sulfonyl]hydrazino}-4-(trifluoromethyl)pyrimidine-5-carboxylate	O=C(N1C2=NC=CC=C2C)C3C(C1=O)C4C=CC3C4	410.75
HD40024	C09	GK01858	GK01858SC	C15 H10 F6 N4 O3	408.257	methyl 4-(trifluoromethyl)-2-{2-[4-(trifluoromethyl)benzoyl]hydrazino}pyrimidine-5-carboxylate	O=C(N1C2=NC(C)=CC=C2)C3C(C1=O)C4C=CC3C4	408.26
HD40024	C10	GK01877	GK01877SC	C17 H14 F3 N O3	337.296	N2-[4-(trifluoromethoxy)phenyl]chromane-2-carboxamide	O=S(C1=CC(C(F)(F)F)=CC(C(F)(F)F)=C1)(C(C=C2)=CC=C2F)=O	337.3
HD40024	C11	GK01892	GK01892SC	C19 H12 F6 N2 O2	414.304	5-(3,4-dihydro-2H-chromen-2-yl)-3-[3,5-di(trifluoromethyl)phenyl]-1,2,4-oxadiazole	O=S(C1=CC(C(F)(F)F)=CC(C(F)(F)F)=C1)(C(C=C2)=CC=C2Br)=O	414.31
HD40024	D02	GK01678	GK01678SC	C10 H9 F N4	204.207	6-(4-fluorophenyl)pyrimidine-2,4-diamine	FC(F)(F)C1=CC(C(F)(F)F)=CC(SCC(NC2=CC=CC=C2F)=O)=C1	204.21		175137-25-4
HD40024	D03	GK01722	GK01722SC	C20 H14 Cl F N2 S2	400.928	4-[(4-chloro-2,5-dimethylphenyl)thio]-6-(4-fluorophenyl)thieno[3,2-d]pyrimidine	FC(F)(F)C1=CC(C(F)(F)F)=CC(SCC(NC2=CC=CC=C2OC)=O)=C1	400.92
HD40024	D04	GK01750	GK01750SC	C10 H15 N3 O2	209.248	ethyl 2-amino-4-propylpyrimidine-5-carboxylate	O=S(C1=CC(C(F)(F)F)=CC(C(F)(F)F)=C1)(CC(NC2=CC=CC=C2F)=O)=O	209.25		127957-83-9
HD40024	D05	GK01773	GK01773SC	C13 H10 Cl F N2 O2 S	312.751	methyl 3-[2-(2-chloro-6-fluorobenzylidene)hydrazino]thiophene-2-carboxylate	O=S(C1=CC(C(F)(F)F)=CC(C(F)(F)F)=C1)(CC(NC2=C(OC)C=CC=C2)=O)=O	312.75
HD40024	D06	GK01796	GK01796SC	C14 H12 Cl F N2 O2 S	326.778	methyl 3-[2-(2-chloro-6-fluorobenzylidene)hydrazino]-4-methylthiophene-2-carboxylate	O=C(NCC(O)=O)C1=C(F)C=CC=C1F	326.77
HD40024	D07	GK01817	GK01817SC	C16 H15 F3 N2 O3	340.299	N-(2,5-dimethoxyphenyl)-N'-[3-(trifluoromethyl)phenyl]urea	ClC(C(Cl)=C1)=CC2=C1NC(S)=N2	340.3
HD40024	D08	GK01838	GK01838SC	C14 H10 F6 N4 O4 S	444.311	methyl 4-(trifluoromethyl)-2-(2-{[4-(trifluoromethyl)phenyl]sulfonyl}hydrazino)pyrimidine-5-carboxylate	COC1=C(CCC(O)=O)C=CC=C1	444.31
HD40024	D09	GK01859	GK01859SC	C15 H13 F3 N4 O3	354.287	methyl 2-[2-(2-phenylacetyl)hydrazino]-4-(trifluoromethyl)pyrimidine-5-carboxylate	C/C(C(C=C1)=CC=C1Cl)=N\NC2=NCCCN2	354.29
HD40024	D10	GK01878	GK01878SC	C17 H14 F3 N O2	321.297	N2-[4-(trifluoromethyl)phenyl]chromane-2-carboxamide	C/C(C(C=C1)=CC=C1C)=N\NC2=NCCCN2	321.3
HD40024	D11	GK01893	GK01893SC	C13 H9 Cl O4 S	296.729	methyl 3-[(4-chlorobenzoyl)oxy]thiophene-2-carboxylate	C/C(C1=CC=CC=C1)=N\NC2=NCCCN2	296.72
HD40024	E02	GK01680	GK01680SC	C8 H7 F3 N2 O3	236.148	ethyl 2-hydroxy-4-(trifluoromethyl)-5-pyrimidinecarboxylate	C/C(C(C=C1)=CC=C1F)=N\NC2=NCCCN2	236.15		154934-97-1
HD40024	E03	GK01727	GK01727SC	C5 H4 Cl N O S	161.61	3-chlorothiophene-2-carboxamide	C/C(C(C=C1)=CC=C1Br)=N\NC2=NCCCN2	161.61		147123-68-0
HD40024	E04	GK01758	GK01758SC	C8 H8 Cl2 N2 O3 S	283.134	methyl 3-[2-(2,2-dichloroacetyl)hydrazino]thiophene-2-carboxylate	O=C(O1)C2=CC(Br)=CC(Br)=C2N=C1C	283.13
HD40024	E05	GK01775	GK01775SC	C14 H18 N2 O6 S	342.37	diethyl 2-({2-[2-(methoxycarbonyl)-3-thienyl]hydrazino}methylene)malonate	BrC1=CC(Br)=CC(C(O2)=O)=C1N=C2C(C=C3)=CC=C3[N+]([O-])=O	342.37
HD40024	E06	GK01797	GK01797SC	C15 H16 N2 O3 S	304.368	methyl 3-[2-(3-methoxybenzylidene)hydrazino]-4-methylthiophene-2-carboxylate	BrC1=C(N=C2C3=CC=CS3)C(C(O2)=O)=CC(Br)=C1	304.36
HD40024	E07	GK01818	GK01818SC	C15 H14 Cl2 N2 O3	341.193	N-(2,4-dichlorophenyl)-N'-(2,5-dimethoxyphenyl)urea	O=C1N(C(C)=NC(C(Br)=C2)=C1C=C2Br)C3=CC=C(F)C=C3	341.19
HD40024	E08	GK01839	GK01839SC	C15 H9 F9 N4 O4 S	512.308	methyl 2-(2-{[3,5-di(trifluoromethyl)phenyl]sulfonyl}hydrazino)-4-(trifluoromethyl)pyrimidine-5-carboxylate	O=C1N(C(C)=NC(C(Br)=C2)=C1C=C2Br)C3=CC(C(F)(F)F)=CC=C3	512.31
HD40024	E09	GK01860	GK01860SC	C6 H6 N2 O4 S	202.189	methyl 3-amino-5-nitro-2-thiophenecarboxylate	O=C(N1C2=CC=C(Cl)C(Cl)=C2)C(C=C3Br)=C(C(Br)=C3)N=C1C	202.18		113899-36-8
HD40024	E10	GK01881	GK01881SC	C16 H13 Cl2 N O2	322.19	N2-(2,4-dichlorophenyl)chromane-2-carboxamide	BrC1=CC(Br)=CC(C(O2)=O)=C1N=C2C3=CC=CC=C3	322.19
HD40024	E11	GK01894	GK01894SC	C16 H13 F3 N4 O2	350.299	methyl 2-[2-(3-phenylprop-2-enylidene)hydrazino]-4-(trifluoromethyl)pyrimidine-5-carboxylate	C/C(C1=CC=C(Br)C=C1)=N\N=C2NCCN2	350.3
HD40024	F02	GK01685	GK01685SC	C8 H14 N4	166.227	6-(tert-butyl)pyrimidine-2,4-diamine	C/C(C(C=C1)=CC=C1C)=N\N=C2NCCN2	166.23		175137-26-5
HD40024	F03	GK01736	GK01736SC	C19 H14 Cl2 F3 N3 O	428.24	N-(4-chlorophenethyl)-1-(4-chlorophenyl)-5-(trifluoromethyl)-1H-pyrazole-4-carboxamide	C/C(C1=CC=C([N+]([O-])=O)C=C1)=N\N=C2NCCN2	428.24
HD40024	F04	GK01760	GK01760SC	C12 H11 Cl N2 O4 S2	346.814	methyl 3-{2-[(4-chlorophenyl)sulfonyl]hydrazino}thiophene-2-carboxylate	BrC1=C(NC(C2=CC=C([N+]([O-])=O)C=C2)=O)C(C(NC3=CC=C(F)C=C3)=O)=CC(Br)=C1	346.8
HD40024	F05	GK01777	GK01777SC	C12 H13 N3 O4 S	295.318	methyl 3-[2-(2-cyano-3-ethoxy-3-oxoprop-1-enyl)hydrazino]thiophene-2-carboxylate	C/C(C(C=C1)=CC=C1F)=N\N=C2NCCN2	295.31
HD40024	F06	GK01798	GK01798SC	C14 H13 F N2 O2 S	292.333	methyl 3-[2-(4-fluorobenzylidene)hydrazino]-4-methylthiophene-2-carboxylate	C/C(C1=CC=C(F)C=C1)=N\NC2=NCCN2CC3=CC=CC=C3	292.33
HD40024	F07	GK01824	GK01824SC	C8 H8 N2 O S	180.23	4-methoxy-7-methylthieno[3,2-d]pyrimidine	C/C(C1=CC=C(Br)C=C1)=N\NC2=NCCN2CC3=CC=CC=C3	180.2		676549-71-6
HD40024	F08	GK01843	GK01843SC	C12 H10 Cl2 N2 O S	301.196	N-(3-chlorophenyl)-N'-[(3-chloro-2-thienyl)methyl]urea	C/C(C1=CC=C(Cl)C=C1)=N\NC2=NCCN2CC3=CC=CC=C3	301.19
HD40024	F09	GK01863	GK01863SC	C11 H12 F3 N3 O2 S	307.295	methyl 2-(1,4-thiazinan-4-yl)-4-(trifluoromethyl)pyrimidine-5-carboxylate	C/C(C1=CC=C(C)C=C1)=N\NC2=NCCN2CC3=CC=CC=C3	307.29
HD40024	F10	GK01882	GK01882SC	C14 H10 Cl F3 N4 O2	358.706	methyl 2-[2-(3-chlorobenzylidene)hydrazino]-4-(trifluoromethyl)pyrimidine-5-carboxylate	C/C(C1=CC=CC=C1)=N\NC2=NCCN2CC3=CC=CC=C3	358.71
HD40024	F11	GK01905	GK01905SC	C12 H9 F3 N4 O4	330.221	methyl 2-[(3-methyl-2,5-dioxo-2,5-dihydro-1H-pyrrol-1-yl)amino]-4-(trifluoromethyl)pyrimidine-5-carboxylate	BrC1=CC(Br)=CC(C(NC2=CC=CC=C2Cl)=O)=C1NC(C3=CC=CS3)=O	330.22
HD40024	G02	GK01694	GK01694SC	C22 H13 F6 N3 O S2	513.485	N1-{2-[(7-methylthieno[3,2-d]pyrimidin-4-yl)thio]phenyl}-3,5-di(trifluoromethyl)benzamide	BrC1=CC(Br)=CC(C(NC2=CC=C(F)C=C2)=O)=C1NC(C3=CC=CC=C3)=O	513.47
HD40024	G03	GK01737	GK01737SC	C18 H14 Cl F3 N4 O	394.783	1-(4-chlorophenyl)-N-(2-pyridin-2-ylethyl)-5-(trifluoromethyl)-1H-pyrazole-4-carboxamide	S=C(NCCCN1CCOCC1)N(CCC2)CCN2C	394.78
HD40024	G04	GK01761	GK01761SC	C13 H14 N2 O4 S2	326.396	methyl 3-{2-[(4-methylphenyl)sulfonyl]hydrazino}thiophene-2-carboxylate	S=C(NC1CCCCC1)N2CC(CC3)CCC3C2	326.38
HD40024	G05	GK01780	GK01780SC	C15 H12 N2 O4 S	316.336	methyl 3-[(1,3-dioxo-2,3-dihydro-1H-isoindol-2-yl)amino]-4-methylthiophene-2-carboxylate	S=C(NCCCN1CCOCC1)N2CC(CC3)CCC3C2	316.33
HD40024	G06	GK01799	GK01799SC	C15 H13 N3 O2 S	299.353	methyl 3-[2-(4-cyanobenzylidene)hydrazino]-4-methylthiophene-2-carboxylate	FC(F)(F)C1=CC(SCC(NC2=C(C)C=C(C)C=C2C)=O)=CC(C(F)(F)F)=C1	299.35
HD40024	G07	GK01826	GK01826SC	C12 H17 Cl2 N O S	294.244	N1-[5-(tert-butyl)-2-ethyl-3-thienyl]-2,2-dichloroacetamide	FC1=C(C(Cl)=CC=C1)/C=C(C#N)/C(C=C2)=CC=C2[N+]([O-])=O	294.24
HD40024	G08	GK01845	GK01845SC	C13 H16 O2 S2	268.399	methyl 5-(tert-butyl)-2-methylthieno[3,2-b]thiophene-3-carboxylate	FC1=CC=CC(Cl)=C1/C=C(C#N)/C2=CC=CC(Cl)=C2	268.39
HD40024	G09	GK01865	GK01865SC	C18 H16 F6 N6 O4	494.35	methyl 2-{4-[5-(methoxycarbonyl)-4-(trifluoromethyl)pyrimidin-2-yl]piperazino}-4-(trifluoromethyl)pyrimidine-5-carboxylate	N#C/C(C1=CC=C(OC)C=C1)=C\C2=CC=CS2	494.35
HD40024	G10	GK01883	GK01883SC	C18 H15 F3 N2 O3	364.322	O1-(3,4-dihydro-2H-chromen-2-ylcarbonyl)-4-(trifluoromethyl)benzene-1-carbohydroximamide	FC1=C(C(Cl)=CC=C1)/C=C(C#N)/C(C=C2)=CC=C2C	364.32
HD40024	G11	GK01906	GK01906SC	C21 H11 F9 N2 O2 S	526.378	benzyl 2-{[3,5-di(trifluoromethyl)phenyl]thio}-4-(trifluoromethyl)pyrimidine-5-carboxylate	N#C/C(C(C=C1)=CC=C1C)=C\C2=CC=CS2	526.38
HD40024	H02	GK01696	GK01696SC	C19 H14 Cl N3 O2 S3	447.99	N1-{2-[(7-methylthieno[3,2-d]pyrimidin-4-yl)thio]phenyl}-4-chlorobenzene-1-sulfonamide	O=[N+]([O-])C1=C(C([N+]([O-])=O)=CC(C(F)(F)F)=C1)N2CC(CC3)CCC3C2	447.97
HD40024	H03	GK01738	GK01738SC	C17 H17 Cl F3 N3 O	371.788	1-(4-chlorophenyl)-N-cyclohexyl-5-(trifluoromethyl)-1H-pyrazole-4-carboxamide	O=S(C(C=C1)=CC=C1C(N2CC(CC3)CCC3C2)=O)(N(CCC)CCC)=O	371.79
HD40024	H04	GK01764	GK01764SC	C14 H10 N2 O4 S	302.309	methyl 3-[(1,3-dioxo-2,3-dihydro-1H-isoindol-2-yl)amino]thiophene-2-carboxylate	S=C(NNC(CCC(C=C1OC)=CC(OC)=C1OC)=O)NC2=CC(C(F)(F)F)=CC(C(F)(F)F)=C2	302.3
HD40024	H05	GK01784	GK01784SC	C15 H8 Cl4 N2 O4 S	454.116	methyl 4-methyl-3-[(4,5,6,7-tetrachloro-1,3-dioxo-2,3-dihydro-1H-isoindol-2-yl)amino]thiophene-2-carboxylate	COC1=C(OC)C(OC)=CC(CCC(NNC(NC2=CC(Cl)=CC=C2Cl)=S)=O)=C1	454.11
HD40024	H06	GK01801	GK01801SC	C15 H20 N2 O6 S	356.397	diethyl 2-({2-[2-(methoxycarbonyl)-4-methyl-3-thienyl]hydrazino}methylidene)malonate	COC1=C(OC)C=C(CCC(NNC(NC(C=C2)=CC=C2F)=S)=O)C=C1OC	356.39
HD40024	H07	GK01829	GK01829SC	C9 H10 N2 O S2	226.323	3,7-dimethyl-2-(methylthio)-3,4-dihydrothieno[3,2-d]pyrimidin-4-one	O=S(C1=CC=C(C(NCC(O)=O)=O)C=C1)(N(CCC)CCC)=O	226.31
HD40024	H08	GK01849	GK01849SC	C18 H18 F N O S2	347.476	5-(tert-butyl)-N-(4-fluorophenyl)-3-methylthieno[3,2-b]thiophene-2-carboxamide	COC1=CC(CCC(NNC(C2=C(Cl)C=CC=C2Cl)=O)=O)=CC(OC)=C1OC	347.46
HD40024	H09	GK01869	GK01869SC	C13 H13 N O4 S2	311.381	methyl 3-{[(4-methylphenyl)sulfonyl]amino}thiophene-2-carboxylate	CC1=C(C(NNC(CCC(C=C2OC)=CC(OC)=C2OC)=O)=O)C(C3=C(Cl)C=CC=C3Cl)=NO1	311.37		79128-72-6
HD40024	H10	GK01885	GK01885SC	C15 H10 F6 N4 O2	392.258	methyl 4-(trifluoromethyl)-2-{2-[4-(trifluoromethyl)benzylidene]hydrazino}pyrimidine-5-carboxylate	O=C(NCC(O)=O)C1=CC(C(F)(F)F)=CC(C(F)(F)F)=C1	392.26
HD40024	H11	GK01908	GK01908SC	C18 H19 N O S2	329.486	5-(tert-butyl)-3-methyl-N-phenylthieno[3,2-b]thiophene-2-carboxamide	COC(C(OC)=C1)=C(OC)C=C1CCC(NNC(C2=CC=C(S(N(CCC)CCC)(=O)=O)C=C2)=O)=O	329.47
HD40025	A02	CD00663	CD00663SC	C18 H19 N O4	313.351	N1-(1,3-benzodioxol-5-ylmethylidene)-2-(3,4-dimethoxyphenyl)ethan-1-amine	FC1=CC2=CC=C(C)N=C2C=C1	313.35
HD40025	A03	CD00702	CD00702SC	C15 H10 F6 N2 S	364.312	N-[2-(trifluoromethyl)phenyl]-N'-[3-(trifluoromethyl)phenyl]thiourea	O=C(NCC(OCC)=O)C1=CC=C([N+]([O-])=O)C=C1	364.31
HD40025	A04	CD00718	CD00718SC	C16 H32 N4 O2	312.455	N-(tert-butyl)-N'-[(2-{[(tert-butylamino)carbonyl]amino}cyclopentyl)methyl]urea	O=C(NCC(OCC)=O)C1=C(OC)C=CC=C1OC	312.45
HD40025	A05	CD00738	CD00738SC	C10 H10 N2 O2 S3	286.399	3,5-di[(2-oxopropyl)thio]isothiazole-4-carbonitrile	O=C(NN)C1=CC(OCO2)=C2C=C1	286.38		24134-81-4
HD40025	A06	CD00750	CD00750SC	C18 H17 N O4	311.335	3-(2,4,6-trimethoxybenzylidene)indolin-2-one	COC(C(OC)=C1)=C(OC)C=C1CCC(NCC(OCC)=O)=O	311.34		186611-52-9
HD40025	A07	CD00758	CD00758SC	C19 H13 N O	271.318	3-(1-naphthylmethylidene)indolin-2-one	COC(C(OC)=C1)=C(OC)C=C1CCC(NCC(O)=O)=O	271.32
HD40025	A08	CD00808	CD00808SC	C17 H25 N3 O2 S2	367.535	N-cyclopentyl-N'-[4-(piperidinosulfonyl)phenyl]thiourea	O=C(NCC(NN)=O)C1=CC=CC=C1[N+]([O-])=O	367.52
HD40025	A09	CD00824	CD00824SC	C13 H9 N3 O3	255.232	5-(1H-indol-3-ylmethylidene)hexahydropyrimidine-2,4,6-trione	FC1=CC=C(NC(C)=O)C(NC=C(C#N)C#N)=C1	255.23
HD40025	A10	CD00891	CD00891SC	C17 H17 Cl2 N O3	354.231	2,4-dichloro-6-{[(3,4-dimethoxyphenethyl)imino]methyl}phenol	O=C(NCC(NNC=C(C#N)C#N)=O)C1=CC=CC=C1[N+]([O-])=O	354.23
HD40025	A11	CD00917	CD00917SC	C10 H7 N3 O3	217.183	5-(2-pyridylmethylidene)hexahydropyrimidine-2,4,6-trione	O=C(C=C1)N(NC1=O)C2=CC=CC=C2	217.18
HD40025	B02	CD00686	CD00686SC	C22 H22 N2 O S	362.495	N-(1,2-diphenylethyl)-N'-(3-methoxyphenyl)thiourea	C[N+](C1=CC=C(F)C=C1C=C2)=C2C.[I-]	362.49
HD40025	B03	CD00707	CD00707SC	C17 H26 N2 O S	306.471	N-(3-methoxyphenyl)-N'-(3,3,5-trimethylcyclohexyl)thiourea	O=C(CC1)N(NC1=O)C2=CC=CC=C2	306.47
HD40025	B04	CD00719	CD00719SC	C12 H25 N3 O2	243.348	N-(tert-butyl)-N'-(3-morpholinopropyl)urea	BrC1=CC(Br)=CC(Br)=C1OC(N(CC)CC)=S	243.35
HD40025	B05	CD00741	CD00741SC	C17 H16 N2 O	264.326	3-[4-(dimethylamino)benzylidene]indolin-2-one	S=C(OC1=C(C)C=C(C)C=C1C)N(CC)CC	264.33		5812-07-7
HD40025	B06	CD00751	CD00751SC	C15 H9 Cl2 N O	290.148	3-(3,4-dichlorobenzylidene)indolin-2-one	CN(C(CSC1=CC=C(Cl)C=C1)=O)C2=CC=CC=C2C(NC3CCCCC3)=O	290.15
HD40025	B07	CD00759	CD00759SC	C15 H10 Cl N O	255.703	3-(4-chlorobenzylidene)indolin-2-one	O=C(C1=CC=CS1)NC2=NC=CC3=CC=CC=C23	255.7
HD40025	B08	CD00809	CD00809SC	C12 H10 N4 O4 S	306.301	thiophene-2-carbaldehyde 2-(5-methyl-2,4-dinitrophenyl)hydrazone	O=C(C1=CC=CS1)NC2=CC=CC=C2N3CCOCC3	306.3
HD40025	B09	CD00825	CD00825SC	C13 H9 N3 O2 S	271.299	5-(1H-indol-3-ylmethylidene)-2-thioxohexahydropyrimidine-4,6-dione	CCN1C(CCC1)CN(CN2)CNC2=S	271.29
HD40025	B10	CD00893	CD00893SC	C18 H27 N3 O2 S2	381.562	N-cyclohexyl-N'-[4-(piperidinosulfonyl)phenyl]thiourea	S=C1NCN(CN1)CCN2CCCC2	381.55
HD40025	B11	CD00921	CD00921SC	C23 H29 N3 O3 S2	459.632	N4-[4-(piperidinosulfonyl)phenyl]-3-methyl-2-phenylmorpholine-4-carbothioamide	O=C(OC)C1C(C(OC)=O)SC/C1=N\O	459.62
HD40025	C02	CD00687	CD00687SC	C10 H14 N2 O2 S	226.299	N-(2-hydroxyethyl)-N'-(3-methoxyphenyl)thiourea	O=[N+]([O-])C(C=C1Cl)=C(C=C1N2CCCCC2)N3CCCCC3	226.29
HD40025	C03	CD00708	CD00708SC	C12 H18 N2 O S	238.353	N-butyl-N'-(3-methoxyphenyl)thiourea	O=[N+]([O-])C(C=C1Cl)=C(C=C1N2CCOCC2)N3CCOCC3	238.4		22244-35-5
HD40025	C04	CD00723	CD00723SC	C13 H20 N2 O	220.314	N-(tert-butyl)-N'-(1-phenylethyl)urea	COC1=C(OC)C=CC(CCNC(C2=CC=CC=C2)=O)=C1	220.31		121913-98-2
HD40025	C05	CD00742	CD00742SC	C21 H15 N O	297.355	3-([1,1'-biphenyl]-4-ylmethylene)-1,3-dihydro-2H-indol-2-one	NC(C=C1Cl)=C(C=C1N2CCOCC2)N3CCOCC3	297.36
HD40025	C06	CD00752	CD00752SC	C15 H10 N2 O3	266.255	3-(3-nitrobenzylidene)indolin-2-one	N=C1N(C(C2=CC=C(Cl)C=C2)=CS1)C3=CC=CC=C3N4CCOCC4.Cl	266.26
HD40025	C07	CD00773	CD00773SC	C17 H21 N3 O3 S2	379.503	N-(2-furylmethyl)-N'-[4-(piperidinosulfonyl)phenyl]thiourea	S=C(NC(C=C1)=CC=C1[N+]([O-])=O)N2CC3=CC(OC)=C(OC)C=C3CC2	379.49
HD40025	C08	CD00811	CD00811SC	C12 H10 N4 O5	290.234	2-furaldehyde 2-(5-methyl-2,4-dinitrophenyl)hydrazone	O=[N+]([O-])C1=C(C([N+]([O-])=O)=CC(C(F)(F)F)=C1)N(CC2)CC(C=C3OC)=C2C=C3OC	290.23
HD40025	C09	CD00831	CD00831SC	C18 H27 N3 O3 S2	397.561	N4-[4-(piperidinosulfonyl)phenyl]-2,6-dimethylmorpholine-4-carbothioamide	O=[N+]([O-])C1=C(C=CC=C1)NC=C(C(OCC)=O)C(OCC)=O	397.55
HD40025	C10	CD00894	CD00894SC	C25 H40 N2 O	384.604	N-(tert-butyl)-N'-[(7-isopropyl-1,4a-dimethyl-1,2,3,4,4a,9,10,10a-octahydrophenanthren-1-yl)methyl]urea	O=[N+]([O-])C1=CC(OC)=CC=C1NC=C(C(OCC)=O)C(OCC)=O	384.6
HD40025	C11	CD00923	CD00923SC	C13 H9 F3 N2	250.222	N1-(3-pyridylmethylidene)-3-(trifluoromethyl)aniline	OC1=NC(NC(C(C)(C)C)=O)=NC2=CC=C(C)C=C21	250.22
HD40025	D02	CD00688	CD00688SC	C14 H14 N2 O2 S	274.343	N-(4-hydroxyphenyl)-N'-(3-methoxyphenyl)thiourea	O=C(OCC)C(C(OCC)=O)=CNC1=C(C=CC=C1)N2CCOCC2	274.34
HD40025	D03	CD00709	CD00709SC	C14 H12 Br Cl N2 O S	371.685	N-(4-bromo-2-chlorophenyl)-N'-(3-methoxyphenyl)thiourea	O=C1C2=CC=CC([N+]([O-])=O)=C2NC=C1C(OCC)=O	371.68
HD40025	D04	CD00727	CD00727SC	C11 H17 N3 O	207.275	N-(tert-butyl)-N'-(4-pyridylmethyl)urea	O=C(OCC)C(C(OCC)=O)=CNNC(C)(C)C	207.27
HD40025	D05	CD00743	CD00743SC	C17 H13 N O	247.296	3-(3-phenylprop-2-enylidene)-1,3-dihydro-2H-indol-2-one	O=S(NNC(C1=CC(C(F)(F)F)=CC(C(F)(F)F)=C1)=O)(C2=CC(C(F)(F)F)=CC(C(F)(F)F)=C2)=O	247.3
HD40025	D06	CD00753	CD00753SC	C16 H12 Br N O2	330.18	3-(3-bromo-4-methoxybenzylidene)indolin-2-one	O=S(C1=CC(C(F)(F)F)=CC(C(F)(F)F)=C1)(NNC(C2=CC(C(F)(F)F)=CC=C2Cl)=O)=O	330.18
HD40025	D07	CD00775	CD00775SC	C10 H16 N2 O2	196.248	N-(tert-butyl)-N'-(2-furylmethyl)urea	COC1=C(OC)C=C2C(C(C3=CC=CC=C3)=NCC2)=C1	196.25
HD40025	D08	CD00812	CD00812SC	C13 H11 N5 O4	301.261	isonicotinaldehyde 4-(5-methyl-2,4-dinitrophenyl)hydrazone	O=C(NC1=CC=CC2=CC=CN=C12)C(C(C3=CC=CC=C3Cl)=NO4)=C4C	301.26
HD40025	D09	CD00833	CD00833SC	C17 H23 N3 O2 S2	365.52	N-[4-(piperidinosulfonyl)phenyl]-3,6-dihydropyridine-1(2H)-carbothioamide	O=S(NC1=CC=CC2=CC=CN=C12)(C3=CC(Cl)=C(Cl)C=C3Cl)=O	365.52
HD40025	D10	CD00896	CD00896SC	C11 H7 Cl N2 O2 S	266.707	5-(4-chlorobenzylidene)-2-thioxohexahydropyrimidine-4,6-dione	ClC(C=C1)=C(C=C1Cl)NC(NN2C=NN=C2)=S	266.7
HD40025	D11	CD00925	CD00925SC	C16 H18 N2 O2	270.33	N1-(2-pyridylmethylidene)-2-(3,4-dimethoxyphenyl)ethan-1-amine	N=C1N(C(C2=CC=CC=C2)=CS1)C(C=C3C(F)(F)F)=C(C=C3)N4CCOCC4.Cl	270.33
HD40025	E02	CD00691	CD00691SC	C15 H10 F6 N2 S	364.312	N,N'-di[3-(trifluoromethyl)phenyl]thiourea	CC(C)(C)NNC(NC1=CC(Cl)=CC=C1Cl)=S	364.31
HD40025	E03	CD00711	CD00711SC	C10 H18 N2 O	182.265	N-(tert-butyl)-N'-(1,1-dimethylprop-2-ynyl)urea	NC(C(C1CCCC1)C2=CC=CC=C2)=O	182.27
HD40025	E04	CD00728	CD00728SC	C11 H17 N3 O	207.275	N-(tert-butyl)-N'-(3-pyridylmethyl)urea	O=C(/C(C)=C/C)NC1=NN=CS1	207.27
HD40025	E05	CD00744	CD00744SC	C16 H12 Br N O2	330.18	3-(5-bromo-2-methoxybenzylidene)indolin-2-one	FC(F)(F)C1=NN2C(S1)=NC(C3=CC=C([N+]([O-])=O)C=C3)=C2.Br	330.18
HD40025	E06	CD00754	CD00754SC	C17 H15 N O2	265.31	3-(2-ethoxybenzylidene)indolin-2-one	COC1=C(OC)C=C2C(C(NCC2)C3=CC=CC=C3)=C1	265.31
HD40025	E07	CD00790	CD00790SC	C14 H14 N2 O5	290.274	5-(4-ethoxy-3-methoxybenzylidene)hexahydropyrimidine-2,4,6-trione	O=C(NN1C=NN=C1)C2=C(F)C=CC=C2F	290.27
HD40025	E08	CD00818	CD00818SC	C16 H22 N2 S	274.43	N-(1,1-diethylprop-2-ynyl)-N'-phenethylthiourea	O=C(NN1C=NN=C1)C2=CC=C([N+]([O-])=O)C=C2	274.42
HD40025	E09	CD00838	CD00838SC	C17 H25 N	243.391	N2-(2,3,4,5,6-pentamethylbenzyl)-2-methylbut-3-yn-2-amine	O=C(C1=CC=CS1)NN2C=NN=C2.Br	243.39
HD40025	E10	CD00898	CD00898SC	C13 H20 N2 O	220.314	N-(tert-butyl)-N'-phenethylurea	O=C(NNC(C)(C)C)C1=CC=CC=C1N	220.31
HD40025	E11	CD00932	CD00932SC	C28 H20 N2 O6 S	512.54	N1-(1,3-benzodioxol-5-ylmethylidene)-4-({4-[(1,3-benzodioxol-5-ylmethylidene)amino]phenyl}sulfonyl)aniline	FC(F)(F)C1=CC(Br)=CC=C1NC(C(F)(F)F)=O	512.54		103278-24-6
HD40025	F02	CD00692	CD00692SC	C13 H20 N2 O2 S	268.379	N-(3-hydroxy-1,1-dimethylpropyl)-N'-(3-methoxyphenyl)thiourea	FC(F)(F)C1=CC(Br)=CC=C1NC(C(Cl)(Cl)Cl)=O	268.37
HD40025	F03	CD00714	CD00714SC	C14 H14 N4 O3 S	318.356	N1-(3-methoxyphenyl)-2-(4-nitrophenyl)hydrazine-1-carbothioamide	O=C(NC1=CC(C(F)(F)F)=CC(C(F)(F)F)=C1)C2=C(F)C=CC=C2Cl	318.35
HD40025	F04	CD00732	CD00732SC	C11 H7 F N2 O3	234.185	5-(4-fluorobenzylidene)hexahydropyrimidine-2,4,6-trione	O=C(NC1=C(F)C=CC=C1F)C2=C(F)C=CC=C2Cl	234.19
HD40025	F05	CD00745	CD00745SC	C17 H15 N O3	281.31	3-(3,4-dimethoxybenzylidene)indolin-2-one	ClC(C=C1)=C(C=C1Cl)NC(C2=C(F)C=CC=C2Cl)=O	281.31
HD40025	F06	CD00755	CD00755SC	C15 H10 F N O	239.248	3-(4-fluorobenzylidene)indolin-2-one	O=C(C1=C(F)C=CC=C1Cl)NC(C=C2C(F)(F)F)=C(C=C2)N3CCOCC3	239.25
HD40025	F07	CD00792	CD00792SC	C14 H14 N2 O4 S	306.341	5-(4-ethoxy-3-methoxybenzylidene)-2-thioxohexahydropyrimidine-4,6-dione	FC1=CC=CC(Cl)=C1C(O2)=NC3=CC=C(C)C=C3C2=O	306.34
HD40025	F08	CD00821	CD00821SC	C13 H9 N O S	227.286	3-(2-thienylmethylidene)indolin-2-one	O=C(C(Cl)(Cl)Cl)NC1=C(N=CC=C2)C2=CC=C1	227.28
HD40025	F09	CD00843	CD00843SC	C18 H19 Cl N2 O2	330.813	N4-(1,1-diethylprop-2-ynyl)-3-(2-chlorophenyl)-5-methylisoxazole-4-carboxamide	ClC(C(C=CC=C1)=C1S2)=C2C(NCC(CC3)CCC3C#N)=O	330.81
HD40025	F10	CD00906	CD00906SC	C17 H20 N2 O6	348.353	5-(2,4,5-triethoxybenzylidene)hexahydropyrimidine-2,4,6-trione	ClC(C(C=CC=C1)=C1S2)=C2C(NCCSCCO)=O	348.35
HD40025	F11	CD00933	CD00933SC	C13 H19 N O4	253.296	2,4,6-triethoxybenzaldehyde oxime	CC1(C)NC(SCC(C(C=C2)=CC=C2Cl)=O)=NC(C)(C)CC1.Br	253.3
HD40025	G02	CD00700	CD00700SC	C13 H20 N2 O S	252.38	N-(3-methoxyphenyl)-N'-(tert-pentyl)thiourea	O=C(NC(C=C1)=CC=C1F)C(C=C2C)=C(C=C2)NC(C3=C(Cl)C=CC=C3F)=O	252.37
HD40025	G03	CD00716	CD00716SC	C20 H32 N2 O S	348.552	N-cyclododecyl-N'-(3-methoxyphenyl)thiourea	FC(F)(F)C1=CC(OC2=CC=C(Cl)C=C2)=CC=C1[N+]([O-])=O	348.55
HD40025	G04	CD00733	CD00733SC	C18 H22 N4 O2 S2	390.53	N-[4-(piperidinosulfonyl)phenyl]-N'-(4-pyridylmethyl)thiourea	O=C(NC1=CC=C(Cl)C=C1)C(C=C2C)=C(C=C2)NC(C3=C(Cl)C=CC=C3F)=O	390.52
HD40025	G05	CD00746	CD00746SC	C13 H9 N O2	211.219	3-(2-furylmethylidene)indolin-2-one	O=C(CN1CCOCC1)NC2=C(N=CC=C3)C3=CC=C2	211.22
HD40025	G06	CD00756	CD00756SC	C16 H13 N O2	251.284	3-(4-methoxybenzylidene)indolin-2-one	FC(F)(F)C1=CC(Br)=CC=C1NC(C(Cl)Cl)=O	251.28
HD40025	G07	CD00793	CD00793SC	C6 H6 N2 S2	170.259	2-[di(methylthio)methylidene]malononitrile	FC(F)(F)C1=C(C=CC(Br)=C1)/N=C/C2=CC=CC=C2	170.25		5147-80-8
HD40025	G08	CD00822	CD00822SC	C18 H17 N O3	295.336	3-(4-ethoxy-3-methoxybenzylidene)indolin-2-one	FC(F)(F)C(C=C1OC2=CC=C(Cl)C=C2)=C(C=C1)NC(C(Cl)(Cl)Cl)=O	295.34
HD40025	G09	CD00861	CD00861SC	C9 H7 N3 O3	205.172	5-(1H-pyrrol-2-ylmethylidene)hexahydropyrimidine-2,4,6-trione	O=[N+]([O-])C1=CC(C(F)(F)F)=CC=C1OC2=CC=C(Cl)C=C2Cl	205.17
HD40025	G10	CD00914	CD00914SC	C8 H6 Br N3 O	240.059	5-bromo-3-hydrazonoindolin-2-one	NC1=CC(C(F)(F)F)=CC=C1OC2=CC=C(Cl)C=C2Cl	240.06
HD40025	G11	CD00949	CD00949SC	C25 H20 N4	376.461	N1-(2-pyridylmethylidene)-4-{4-[(2-pyridylmethylidene)amino]benzyl}aniline	FC(F)(F)C1=C([N+]([O-])=O)C=CC(OC(C=C2)=C(Cl)C=C2Cl)=C1	376.46
HD40025	H02	CD00701	CD00701SC	C13 H21 N3 O S	267.395	N-[3-(dimethylamino)propyl]-N'-(3-methoxyphenyl)thiourea	O=[N+]([O-])C1=CC(C(F)(F)F)=CC=C1OC2=CC(C)=C(Cl)C(C)=C2	267.39
HD40025	H03	CD00717	CD00717SC	C15 H24 N2 O3	280.366	N-(tert-butyl)-N'-(3,4-dimethoxyphenethyl)urea	O=C(C(Cl)(Cl)Cl)NC1=CC(C#N)=CC=C1	280.37
HD40025	H04	CD00735	CD00735SC	C18 H22 N4 O2 S2	390.53	N-[4-(piperidinosulfonyl)phenyl]-N'-(3-pyridylmethyl)thiourea	O=C(C(Cl)Cl)NC1=CC(C#N)=CC=C1	390.52
HD40025	H05	CD00749	CD00749SC	C18 H17 N O	263.338	3-(4-isopropylbenzylidene)indolin-2-one	O=C(NC(C=C1)=CC=C1C#N)C2=C(Cl)C=CC=C2Cl	263.34		210303-05-2
HD40025	H06	CD00757	CD00757SC	C15 H10 Cl N O	255.703	3-(2-chlorobenzylidene)indolin-2-one	O=C(NC1=CC(C#N)=CC=C1)C2=C(F)C=CC=C2F	255.7
HD40025	H07	CD00800	CD00800SC	C9 H6 N2 O3 S	222.223	5-(2-thienylmethylidene)hexahydropyrimidine-2,4,6-trione	ClC(C(C=CC=C1)=C1S2)=C2C(NC3=CC=CC(C#N)=C3)=O	222.22
HD40025	H08	CD00823	CD00823SC	C17 H12 N2 O	260.295	3-(1H-indol-3-ylmethylidene)indolin-2-one	O=C(NC1=CC=CC(C#N)=C1)C(C(C2=C(Cl)C=CC=C2Cl)=NO3)=C3C	260.29
HD40025	H09	CD00862	CD00862SC	C9 H7 N3 O2 S	221.239	5-(1H-pyrrol-2-ylmethylidene)-2-thioxohexahydropyrimidine-4,6-dione	O=S(C1=CC=C(Cl)C=C1)(NC2=CC(C#N)=CC=C2)=O	221.23
HD40025	H10	CD00916	CD00916SC	C10 H7 N3 O2 S	233.25	5-(3-pyridylmethylidene)-2-thioxohexahydropyrimidine-4,6-dione	CS(N(S(C)(=O)=O)C1=CC=CC(C#N)=C1)(=O)=O	233.24
HD40025	H11	CD00955	CD00955SC	C20 H25 N3 O2 S2	403.569	N-phenethyl-N'-[4-(piperidinosulfonyl)phenyl]thiourea	S=C(NCCCOC)NC1=CC(C#N)=CC=C1	403.56
HD40026	A02	AW00997	AW00997SC	C22 H20 N4 O2 S	404.492	2-methoxy-4-[({2-[(5-phenylthieno[2,3-d]pyrimidin-4-yl)amino]ethyl}imino)methyl]phenol	O=C(OCC)C(C(OCC)=O)=CNC1=CC(C#N)=CC=C1	404.49
HD40026	A03	AW01007	AW01007SC	C15 H15 F3 N4 O S	356.371	N-{1-[4-(trifluoromethyl)pyrimidin-2-yl]piperidin-4-yl}thiophene-2-carboxamide	O=C1C2=C(C=CC=C2)C(C3=CC=C(N4CCCCC4)C([N+]([O-])=O)=C3)=NN1	356.36
HD40026	A04	AW01018	AW01018SC	C18 H21 N3 O3 S	359.448	N-(2-methoxyphenyl)-4-(2-thienylcarbonyl)-1,4-diazepane-1-carboxamide	O=C1C2=C(C=CC=C2)C(C3=CC=C(N(C)C)C([N+]([O-])=O)=C3)=NN1	359.44
HD40026	A05	AW01027	AW01027SC	C20 H15 F3 N4 O3 S	448.423	2-[3-({5-[2-methyl-6-(trifluoromethyl)pyridin-3-yl]-1,3,4-oxadiazol-2-yl}thio)propyl]-1H-isoindole-1,3(2H)-dione	O=[N+]([O-])C1=CC=C(C(C2=CC=CC=C2C(O)=O)=O)C=C1SC(C=C3)=CC=C3C	448.42
HD40026	A06	AW01036	AW01036SC	C20 H22 Br2 F3 N5 O	565.23	N-(2,6-dibromo-4-isopropylphenyl)-N'-{1-[4-(trifluoromethyl)pyrimidin-2-yl]piperidin-4-yl}urea	N/C(C1=CC=CC([N+]([O-])=O)=C1)=N\O	565.23
HD40026	A07	AW01045	AW01045SC	C21 H28 Cl N3 O6 S	485.986	tert-butyl N-[2-({[3-chloro-4-(1,3-dioxo-2-azaspiro[4.4]non-2-yl)phenyl]sulfonyl}amino)ethyl]carbamate	N/C(C1=CC(N2C=CC=C2)=CC=C1)=N\O	485.98
HD40026	A08	AW01055	AW01055SC	C19 H29 N3 O3	347.456	tert-butyl 4-[(2-ethyl-6-methylanilino)carbonyl]tetrahydropyrazine-1(2H)-carboxylate	ClC1=C(OC2=CC=CC=C2)C([N+]([O-])=O)=CC=C1	347.46
HD40026	A09	AW01065	AW01065SC	C19 H17 Cl F6 N4 O	466.811	4-[3-chloro-5-(trifluoromethyl)pyridin-2-yl]-N-[4-(trifluoromethyl)phenyl]-1,4-diazepane-1-carboxamide	O=C(C1=CC=C(N)C([N+]([O-])=O)=C1)C2=CC=CC=C2C(O)=O	466.81
HD40026	A10	AW01073	AW01073SC	C19 H20 Cl F3 N4 O2	428.84	N-{1-[3-chloro-5-(trifluoromethyl)pyridin-2-yl]piperidin-4-yl}-N'-(2-methoxyphenyl)urea	O=C(CN1CCCCC1)NC2=CC=CC(C#N)=C2	428.84
HD40026	A11	AW01081	AW01081SC	C22 H28 Cl N3 O3 S2	482.066	1-({[4-(6-chloro-1,3-benzothiazol-2-yl)-1,4-diazepan-1-yl]sulfonyl}methyl)-7,7-dimethylbicyclo[2.2.1]heptan-2-one	O=C(CN1CCOCC1)NC2=CC=CC(C#N)=C2	482.05
HD40026	B02	AW00999	AW00999SC	C18 H18 N4 O3 S	370.431	4-oxo-4-({2-[(5-phenylthieno[2,3-d]pyrimidin-4-yl)amino]ethyl}amino)butanoic acid	O=C(CSC1=CC=C(Cl)C=C1)NC2=CC(C#N)=CC=C2	370.43
HD40026	B03	AW01009	AW01009SC	C19 H20 N2 O6	372.375	3-ethyl 5-methyl 2-[(1,3-benzodioxol-5-ylmethyl)amino]-6-methylpyridine-3,5-dicarboxylate	O=C(CSC(C=C1)=CC=C1C)NC2=CC(C#N)=CC=C2	372.38
HD40026	B04	AW01019	AW01019SC	C19 H16 N4 O S2	380.494	N-{2-[(5-phenylthieno[2,3-d]pyrimidin-4-yl)amino]ethyl}thiophene-2-carboxamide	O=[N+]([O-])C1=CC(C(F)(F)F)=CC=C1OC2=CC=CC=C2	380.48
HD40026	B05	AW01028	AW01028SC	C22 H25 Cl F N3 O	401.91	1-[4-(2-chloro-6-fluorobenzyl)piperazino]-3-(1H-indol-1-yl)propan-2-ol	O=C1C2=C(C=CC=C2)C(C3=CC=C(N(C)C)C(N)=C3)=NN1	401.91
HD40026	B06	AW01037	AW01037SC	C15 H22 N2 O4	294.349	tert-butyl N-[1-(2-furylcarbonyl)piperidin-4-yl]carbamate	O=C(C1=CC=CO1)N(CC2)CCC2NC(OC(C)(C)C)=O	294.35
HD40026	B07	AW01046	AW01046SC	C23 H23 Cl F3 N5 O4 S	557.979	2-[2-chloro-4-({4-[4-(trifluoromethyl)pyrimidin-2-yl]piperazino}sulfonyl)phenyl]-2-azaspiro[4.4]nonane-1,3-dione	O=[N+]([O-])C1=C(SCC(NC2=C(C)C=CC=C2C)=O)C=CC(C(F)(F)F)=C1	557.97
HD40026	B08	AW01056	AW01056SC	C17 H22 F3 N3 O4	389.372	tert-butyl 4-{[4-(trifluoromethoxy)anilino]carbonyl}tetrahydropyrazine-1(2H)-carboxylate	ClC1=C(SCC(NC2=C(C)C=CC=C2C)=O)C([N+]([O-])=O)=CC=C1	389.37
HD40026	B09	AW01066	AW01066SC	C21 H24 Cl F3 N4 O	440.895	4-[3-chloro-5-(trifluoromethyl)pyridin-2-yl]-N-(2-ethyl-6-methylphenyl)-1,4-diazepane-1-carboxamide	ClC(C(C=CC=C1)=C1S2)=C2C(SCC(NC3=C(C)C=CC=C3C)=O)=O	440.89
HD40026	B10	AW01074	AW01074SC	C15 H20 Cl F3 N4 O	364.797	N-{1-[3-chloro-5-(trifluoromethyl)pyridin-2-yl]piperidin-4-yl}-N'-propylurea	CC1=CC=CC(C)=C1NC(CSC(C(C=C2)=CC=C2[N+]([O-])=O)=O)=O	364.8
HD40026	B11	AW01082	AW01082SC	C18 H19 N3 S	309.435	N-cyclohexyl-5-phenylthieno[2,3-d]pyrimidin-4-amine	CC1=CC=CC(C)=C1NC(CSC(C)C(OC)=O)=O	309.43
HD40026	C02	AW01001	AW01001SC	C12 H15 Cl N2 O3 S	302.78	N-[2-chloro-4-(1-pyrrolidinylsulfonyl)phenyl]acetamide	CC1=C(NC(CSC(C2=CC=CS2)=O)=O)C(C)=CC=C1	302.78
HD40026	C03	AW01010	AW01010SC	C19 H17 N O4 S	355.412	ethyl 2-[(2-furylcarbonyl)amino]-5-methyl-4-phenylthiophene-3-carboxylate	O=C(C(C=C1)=CC=C1[N+]([O-])=O)NC2=CC(C(F)(F)F)=CC=C2OC(C=C3C)=CC(C)=C3Cl	355.41
HD40026	C04	AW01020	AW01020SC	C12 H7 N5 S	253.288	9-phenyl[1,2,3,4]tetraazolo[1,5-c]thieno[3,2-e]pyrimidine	O=S(NC1=CC(C(F)(F)F)=CC=C1OC2=CC(C)=C(Cl)C(C)=C2)(C3=CC(C(F)(F)F)=CC(C(F)(F)F)=C3)=O	253.28
HD40026	C05	AW01029	AW01029SC	C15 H16 F3 N3 O3	343.303	4-oxo-4-{4-[3-(trifluoromethyl)pyridin-2-yl]-1,4-diazepan-1-yl}but-2-enoic acid	O=C(C1=C(F)C=CC=C1F)NC2=CC(C(F)(F)F)=CC=C2OC(C=C3C)=CC(C)=C3Cl	343.3
HD40026	C06	AW01038	AW01038SC	C17 H15 Cl3 F3 N5 O	468.693	N-(2,4,6-trichlorophenyl)-N'-{1-[4-(trifluoromethyl)pyrimidin-2-yl]piperidin-4-yl}urea	CS(NC1=CC(C(F)(F)F)=CC=C1OC2=CC(C)=C(Cl)C(C)=C2)(=O)=O	468.69
HD40026	C07	AW01047	AW01047SC	C24 H32 Cl N3 O6 S	526.051	tert-butyl N-(1-{[3-chloro-4-(1,3-dioxo-2-azaspiro[4.4]non-2-yl)phenyl]sulfonyl}piperidin-4-yl)carbamate	O=S(NC1=CC(C(F)(F)F)=CC=C1OC(C=C2C)=CC(C)=C2Cl)(C(C=C3)=CC=C3Cl)=O	526.05
HD40026	C08	AW01058	AW01058SC	C24 H21 N5 S2	443.597	4-[4-(1,3-benzothiazol-2-yl)-1,4-diazepan-1-yl]-5-phenylthieno[2,3-d]pyrimidine	FC(F)(F)C1=CC=C(OC(C=C2C)=CC(C)=C2Cl)C(NC=C(C(OCC)=O)C(OCC)=O)=C1	443.58
HD40026	C09	AW01067	AW01067SC	C23 H28 Cl F3 N4 O	468.948	N-(4-butyl-2-methylphenyl)-4-[3-chloro-5-(trifluoromethyl)pyridin-2-yl]-1,4-diazepane-1-carboxamide	[O-][N+](C1=CC=CC(C2=NOC=N2)=C1)=O	468.95
HD40026	C10	AW01075	AW01075SC	C18 H17 F6 N5 O2	449.353	N-[4-(trifluoromethoxy)phenyl]-N'-{1-[4-(trifluoromethyl)pyrimidin-2-yl]piperidin-4-yl}urea	O=[N+]([O-])C1=CC(C2=NOC(CCCC(O)=O)=N2)=CC=C1	449.35
HD40026	C11	AW01083	AW01083SC	C15 H15 N3 S	269.371	N-isopropyl-5-phenylthieno[2,3-d]pyrimidin-4-amine	ClC1=C(C(O/N=C(N)/C2=CC=CC([N+]([O-])=O)=C2)=O)SC3=C1C=CC=C3	269.36
[truncated: 49,776 more rows]
